# Supplementary material for: Emx2 underlies the development and evolution of marsupial gliding membranes
Source: Nature. 2024 Apr 24;629(8010):127–35. doi: 10.1038/s41586-024-07305-3 (PMC11062917; doi:10.1038/s41586-024-07305-3)
Supplement: Supplementary file 3 — Enrichment analysis for GARs. [file 41586_2024_7305_MOESM3_ESM.xlsx]

## Sheet: Supplementary Data 1
Supplementary Data 1: Enrichment analysis for Glider Accelerated Regions
Transcript	Symbol	Numer of peaks	Pvalue	Number of Convergent GARs	Number of GARs
rna-XM_020991250.1	KLHL3	4	6.54013e-05	NA	4
rna-XM_020985795.1	ZBTB7C	10	8.06557e-05	NA	6
rna-XR_002321548.1	LOC110197656	10	8.06557e-05	NA	6
rna-XM_020967108.1	BCOR	20	0.000199565	NA	8
rna-XM_020986473.1	DAAM1	8	0.000260871	NA	5
rna-XM_020992850.1	AFF3	8	0.000260871	NA	5
rna-XM_020990045.1	TIMELESS	5	0.000303481	NA	4
rna-XM_020991212.1	JADE2	5	0.000303481	NA	4
rna-XM_020991287.1	SAMD4A	5	0.000303481	NA	4
rna-XM_020994709.1	ATP8B1	5	0.000303481	NA	4
rna-XM_021007318.1	EML1	5	0.000303481	NA	4
rna-XR_002326812.1	LOC110216554	13	0.000519278	NA	6
rna-XM_020973445.1	TWIST2	9	0.000543283	NA	5
rna-XM_020975059.1	MAMLD1	3	0.00072726	NA	3
rna-XM_020991208.1	UBE2B	3	0.00072726	NA	3
rna-XM_020992817.1	LOC110212759	3	0.00072726	NA	3
rna-XM_021004390.1	APH1A	3	0.00072726	NA	3
rna-XM_021007713.1	IRF2	3	0.00072726	NA	3
rna-XM_020978344.1	MGMT	6	0.000845155	NA	4
rna-XM_020985813.1	SMAD7	6	0.000845155	NA	4
rna-XM_020992843.1	REV1	6	0.000845155	NA	4
rna-XR_002322766.1	LOC110202668	20	0.00128268	NA	7
rna-XM_020967343.1	SREBF1	11	0.00170762	NA	5
rna-XM_020993890.1	SLC29A1	7	0.00183108	NA	4
rna-XR_002321537.1	LOC110197623	7	0.00183108	NA	4
rna-XR_002326629.1	COPZ2	4	0.00271284	NA	3
rna-XM_020974650.1	SLC45A1	4	0.00271284	NA	3
rna-XM_020982730.1	DESI1	4	0.00271284	NA	3
rna-XM_020987848.1	MAP4K4	4	0.00271284	NA	3
rna-XM_020992310.1	FBXW11	4	0.00271284	NA	3
rna-XM_020992884.1	CHST7	4	0.00271284	NA	3
rna-XM_020992885.1	SLC9A7	4	0.00271284	NA	3
rna-XM_021007467.1	REPS2	4	0.00271284	NA	3
rna-XM_021001224.1	STPG4	8	0.00340129	NA	4
rna-XM_021007322.1	BCL11B	19	0.00511904	NA	6
rna-XM_020991397.1	PITX1	9	0.00568769	NA	4
rna-XR_002328168.1	LOC110221548	14	0.00588187	NA	5
rna-XR_002328144.1	LOC110221507	5	0.00632687	NA	3
rna-XM_020970702.1	ABHD3	5	0.00632687	NA	3
rna-XM_020971155.1	TRAF3	5	0.00632687	NA	3
rna-XM_020971704.1	PTCH1	5	0.00632687	NA	3
rna-XM_020991184.1	TCF7	5	0.00632687	NA	3
rna-XM_020966034.1	HOXC13	5	0.00632687	NA	3
rna-XM_021000308.1	FLRT2	5	0.00632687	NA	3
rna-XM_021004693.1	ZFP36L1	5	0.00632687	NA	3
rna-XR_002322773.1	LOC110202679	5	0.00632687	NA	3
rna-XR_002327003.1	LOC110217258	2	0.00808711	NA	2
rna-XM_020969122.1	SFXN1	2	0.00808711	NA	2
rna-XM_020969125.1	SH3TC2	2	0.00808711	NA	2
rna-XM_020969574.1	UBR5	2	0.00808711	NA	2
rna-XM_020969671.1	AZIN1	2	0.00808711	NA	2
rna-XM_020970681.1	YES1	2	0.00808711	NA	2
rna-XM_020970686.1	GREB1L	2	0.00808711	NA	2
rna-XM_020971016.1	STAU2	2	0.00808711	NA	2
rna-XM_020971443.1	TUBB4A	2	0.00808711	NA	2
rna-XM_020971685.1	SLC35D2	2	0.00808711	NA	2
rna-TRNAT-CGU-3		2	0.00808711	NA	2
rna-XM_020973021.1	LOC110198632	2	0.00808711	NA	2
rna-XM_021009508.1	SLC12A2	2	0.00808711	2	2
rna-XR_002324499.1	PPM1A	2	0.00808711	2	2
rna-XM_020964250.1	LOC110192849	2	0.00808711	NA	2
rna-XM_020977150.1	SENP1	2	0.00808711	NA	2
rna-XM_020978098.1	RITA1	2	0.00808711	NA	2
rna-XM_020979549.1	MLH1	2	0.00808711	NA	2
rna-XM_020979594.1	PEA15	2	0.00808711	NA	2
rna-XM_020980586.1	TBL1XR1	2	0.00808711	NA	2
rna-XM_020981017.1	TATDN2	2	0.00808711	NA	2
rna-XM_020981109.1	TMCC1	2	0.00808711	NA	2
rna-XM_020983182.1	ZNF593	2	0.00808711	NA	2
rna-XM_020983755.1	CLIP4	2	0.00808711	NA	2
rna-XM_020983796.1	ZNF512	2	0.00808711	NA	2
rna-XM_020984021.1	ANKRD39	2	0.00808711	NA	2
rna-XM_020984169.1	ARFGEF2	2	0.00808711	NA	2
rna-XM_020984554.1	PUS7	2	0.00808711	NA	2
rna-XM_020984732.1	GTDC1	2	0.00808711	NA	2
rna-XM_020984774.1	MPZL3	2	0.00808711	NA	2
rna-XM_020985409.1	PPP3R1	2	0.00808711	NA	2
rna-XM_020985534.1	NDUFV2	2	0.00808711	NA	2
rna-XM_020985863.1	PAK5	2	0.00808711	NA	2
rna-XM_020986497.1	HIF1A	2	0.00808711	NA	2
rna-XM_020986744.1	MAP3K4	2	0.00808711	NA	2
rna-XM_020986873.1	PARD6G	2	0.00808711	NA	2
rna-XM_020988201.1	NANOS1	2	0.00808711	NA	2
rna-XM_020989793.1	LAYN	2	0.00808711	NA	2
rna-XM_020990185.1	XPOT	2	0.00808711	NA	2
rna-XM_020991177.1	VDAC1	2	0.00808711	NA	2
rna-XM_020991194.1	PPP2CA	2	0.00808711	NA	2
rna-XM_020991316.1	ARF6	2	0.00808711	NA	2
rna-XM_020991338.1	PNN	2	0.00808711	NA	2
rna-XM_020991340.1	TRAPPC6B	2	0.00808711	NA	2
rna-XM_020991361.1	RALGAPA1	2	0.00808711	NA	2
rna-XM_020992105.1	KIAA0232	2	0.00808711	NA	2
rna-XM_020994260.1	SPSB2	2	0.00808711	NA	2
rna-XM_020994488.1	CCDC68	2	0.00808711	NA	2
rna-XM_020998493.1	FAM169A	2	0.00808711	NA	2
rna-XM_020998595.1	FAM193B	2	0.00808711	NA	2
rna-XM_020998684.1	CLK4	2	0.00808711	NA	2
rna-XM_021001764.1	NTAN1	2	0.00808711	NA	2
rna-XM_021001846.1	RRN3	2	0.00808711	NA	2
rna-XM_021002449.1	MIF4GD	2	0.00808711	NA	2
rna-XM_021004645.1	SUSD6	2	0.00808711	NA	2
rna-XM_020967347.1	TMED7	2	0.00808711	NA	2
rna-XM_020967350.1	COPS3	2	0.00808711	NA	2
rna-XM_020967364.1	ACER2	2	0.00808711	NA	2
rna-XM_020967373.1	COMMD10	2	0.00808711	NA	2
rna-XM_021006638.1	MAPK3	2	0.00808711	NA	2
rna-XM_021006735.1	SPNS1	2	0.00808711	NA	2
rna-XM_021007386.1	ZRSR2	2	0.00808711	NA	2
rna-XM_021007524.1	FRMD4B	2	0.00808711	NA	2
rna-XM_021008274.1	EXOSC9	2	0.00808711	NA	2
rna-XM_021008374.1	MANBA	2	0.00808711	NA	2
rna-XM_021008419.1	FOXK1	2	0.00808711	NA	2
rna-XM_021008676.1	CREB1	2	0.00808711	NA	2
rna-XM_021009446.1	YTHDC2	2	0.00808711	NA	2
rna-XM_021009495.1	SECISBP2	2	0.00808711	NA	2
rna-XM_021009519.1	CKS2	2	0.00808711	NA	2
rna-XM_021009542.1	SEMA4D	2	0.00808711	NA	2
rna-XM_021009608.1	CUNH5orf63	2	0.00808711	NA	2
rna-XM_021009828.1	PTPMT1	2	0.00808711	NA	2
rna-XM_020963397.1	DIAPH2	2	0.00808711	NA	2
rna-XM_020974919.1	IQCA1	10	0.00880887	NA	4
rna-XM_020998390.1	MAP1B	10	0.00880887	NA	4
rna-XM_020998620.1	CBFA2T2	10	0.00880887	NA	4
rna-XM_020988183.1	EMX2	16	0.0110237	NA	5
rna-XR_002325976.1	LOC110213365	6	0.0118086	NA	3
rna-XM_020985557.1	GNAL	6	0.0118086	NA	3
rna-XM_020988937.1	MBNL1	6	0.0118086	NA	3
rna-XM_020989532.1	THAP12	6	0.0118086	NA	3
rna-XM_020993314.1	TRIM71	6	0.0118086	NA	3
rna-XM_020994538.1	TCF4	6	0.0118086	NA	3
rna-XM_020995181.1	DOCK6	6	0.0118086	NA	3
rna-XM_021000960.1	AXIN2	6	0.0118086	NA	3
rna-XM_021007405.1	NHS	6	0.0118086	NA	3
rna-XR_002321061.1	LOC110195940	6	0.0118086	NA	3
rna-XR_002320319.1	LOC110192940	29	0.0126001	NA	7
rna-XM_020968659.1	ANXA2	11	0.0128667	NA	4
rna-XM_021000997.1	EXOC6B	11	0.0128667	NA	4
rna-XM_020998420.1	ARSB	18	0.0185907	NA	5
rna-XR_002328383.1	LOC110222442	7	0.0192917	NA	3
rna-XM_020969170.1	RPL26L1	7	0.0192917	NA	3
rna-XM_020988553.1	PGRMC2	7	0.0192917	NA	3
rna-XM_020992939.1	NPAS2	7	0.0192917	NA	3
rna-XM_020995368.1	ADAMTS12	7	0.0192917	NA	3
rna-XM_020998603.1	PLCG1	7	0.0192917	NA	3
rna-XM_021009705.1	ZNF608	7	0.0192917	NA	3
rna-XM_021009729.1	CD82	7	0.0192917	NA	3
rna-XM_020968336.1	CUNH11orf98	3	0.0228068	NA	2
rna-XM_020968367.1	CD248	3	0.0228068	NA	2
rna-XR_002325858.1	POMGNT2	3	0.0228068	NA	2
rna-XR_002326510.1	ZFYVE27	3	0.0228068	NA	2
rna-XR_002327597.1	LOC110219346	3	0.0228068	NA	2
rna-XR_002327749.1	LOC110219854	3	0.0228068	NA	2
rna-XM_020968652.1	RAB8B	3	0.0228068	NA	2
rna-XR_002328853.1	LOC110224051	3	0.0228068	NA	2
rna-XM_020969582.1	IKBKB	3	0.0228068	NA	2
rna-XM_020970032.1	PLAA	3	0.0228068	NA	2
rna-XM_020971167.1	RCOR1	3	0.0228068	NA	2
rna-XM_020971713.1	FBP2	3	0.0228068	NA	2
rna-XM_020972026.1	CCDC18	3	0.0228068	NA	2
rna-XM_020972665.1	AARSD1	3	0.0228068	NA	2
rna-XM_020972920.1	INSIG2	3	0.0228068	NA	2
rna-XM_020974893.1	KLHL21	3	0.0228068	NA	2
rna-XM_020975155.1	HMG20A	3	0.0228068	NA	2
rna-XM_020964221.1	RUFY1	3	0.0228068	NA	2
rna-XM_020977381.1	CELSR1	3	0.0228068	NA	2
rna-XM_020981080.1	TSEN2	3	0.0228068	NA	2
rna-XM_020964768.1	CCDC50	3	0.0228068	NA	2
rna-XM_020983237.1	FAM46B	3	0.0228068	NA	2
rna-XM_020983412.1	SLC2A1	3	0.0228068	NA	2
rna-XM_020983539.1	KHDRBS1	3	0.0228068	NA	2
rna-XM_020985441.1	AFTPH	3	0.0228068	NA	2
rna-XM_020985559.1	IMPA2	3	0.0228068	NA	2
rna-XM_020985577.1	PTPN2	3	0.0228068	NA	2
rna-XM_020985593.1	LDLRAD4	3	0.0228068	NA	2
rna-XM_020986489.1	SIX4	3	0.0228068	NA	2
rna-XM_020987994.1	MXI1	3	0.0228068	NA	2
rna-XM_020988987.1	SNED1	3	0.0228068	NA	2
rna-XM_020990809.1	PPP1R16B	3	0.0228068	NA	2
rna-XM_020991244.1	SMAD5	3	0.0228068	NA	2
rna-XM_020991896.1	DYNLL2	3	0.0228068	NA	2
rna-XM_020994248.1	P3H3	3	0.0228068	NA	2
rna-XM_020996638.1	LOC110215282	3	0.0228068	NA	2
rna-XM_020997634.1	SPATA32	3	0.0228068	NA	2
rna-XM_020997869.1	SAP30	3	0.0228068	NA	2
rna-XM_021000293.1	RIN3	3	0.0228068	NA	2
rna-XM_021004119.1	RPL18	3	0.0228068	NA	2
rna-XM_021004423.1	DAP	3	0.0228068	NA	2
rna-XM_021004647.1	DCAF5	3	0.0228068	NA	2
rna-TRNAE-CUC-2		3	0.0228068	NA	2
rna-XM_021005783.1	FAM131A	3	0.0228068	NA	2
rna-XM_021006101.1	LOC110221454	3	0.0228068	NA	2
rna-XM_020967401.1	FLII	3	0.0228068	NA	2
rna-XM_020967520.1	WDR38	3	0.0228068	NA	2
rna-XM_021007415.1	RAI2	3	0.0228068	NA	2
rna-XM_021007549.1	SUCLG2	3	0.0228068	NA	2
rna-XM_021007643.1	RASGRF2	3	0.0228068	NA	2
rna-XM_021009590.1	KMT2C	3	0.0228068	NA	2
rna-XR_002320794.1	LOC110194788	3	0.0228068	NA	2
rna-XM_020968238.1	RCOR2	3	0.0228068	NA	2
rna-XM_020965970.1	SOCS3	8	0.028826	NA	3
rna-XM_021004362.1	LOC110220355	8	0.028826	NA	3
rna-XM_021007356.1	HHIPL1	8	0.028826	NA	3
rna-XM_020985888.1	FSTL1	14	0.0313957	NA	4
rna-XM_020974998.1	ARHGAP28	21	0.0352576	NA	5
rna-XM_021001255.1	THADA	15	0.0398392	NA	4
rna-XR_002325047.1	LOC110210187	9	0.0403951	NA	3
rna-XM_020973977.1	HACD4	9	0.0403951	NA	3
rna-XR_002325690.1	LOC110212511	4	0.0429008	NA	2
rna-XR_002326232.1	LOC110214220	4	0.0429008	NA	2
rna-XM_020969176.1	BOD1	4	0.0429008	NA	2
rna-XM_020970677.1	TGIF1	4	0.0429008	NA	2
rna-XM_020992310.1	FBXW11	4	0.0429008	2	NA
rna-XM_020975091.1	VMA21	4	0.0429008	NA	2
rna-XM_020975547.1	NOV	4	0.0429008	NA	2
rna-XM_020976950.1	RTN4IP1	4	0.0429008	NA	2
rna-XM_020964447.1	YAE1D1	4	0.0429008	NA	2
rna-XM_020964479.1	CUNH7orf25	4	0.0429008	NA	2
rna-XM_020979887.1	PTPN11	4	0.0429008	NA	2
rna-XM_020982594.1	TMEM184B	4	0.0429008	NA	2
rna-XM_020983782.1	MRPL33	4	0.0429008	NA	2
rna-XM_020983838.1	CAD	4	0.0429008	NA	2
rna-XM_020984763.1	LOC110207174	4	0.0429008	NA	2
rna-XM_020985310.1	HK2	4	0.0429008	NA	2
rna-XM_020985965.1	ADCY5	4	0.0429008	NA	2
rna-XM_020965263.1	IDH2	4	0.0429008	NA	2
rna-XM_020988305.1	FAM13A	4	0.0429008	NA	2
rna-XM_020990210.1	HELB	4	0.0429008	NA	2
rna-XM_020990644.1	SDCBP2	4	0.0429008	NA	2
rna-XM_020991138.1	IRF1	4	0.0429008	NA	2
rna-XM_020992681.1	LOC110212655	4	0.0429008	NA	2
rna-XM_020992735.1	LOC110212735	4	0.0429008	NA	2
rna-XM_020992799.1	INPP4A	4	0.0429008	NA	2
rna-XM_020994614.1	SCD	4	0.0429008	NA	2
rna-XM_020995035.1	LMAN1	4	0.0429008	NA	2
rna-XM_020995047.1	CCBE1	4	0.0429008	NA	2
rna-XM_020995152.1	IER2	4	0.0429008	NA	2
rna-XM_020996221.1	PTGER4	4	0.0429008	NA	2
rna-XM_021000087.1	APEX1	4	0.0429008	NA	2
rna-XM_021004009.1	DHDH	4	0.0429008	NA	2
rna-XM_021005849.1	CUNH3orf70	4	0.0429008	NA	2
rna-XM_021006413.1	FRZB	4	0.0429008	NA	2
rna-XM_021007498.1	TCEANC	4	0.0429008	NA	2
rna-XM_021007608.1	WWC2	4	0.0429008	NA	2
rna-XR_002321697.1	LOC110198250	4	0.0429008	NA	2
rna-XR_002324075.1	LOC110207179	4	0.0429008	NA	2
rna-XR_002324382.1	LOC110207985	4	0.0429008	NA	2
rna-XM_020985995.1	UMPS	10	0.0539321	NA	3
rna-XM_021000632.1	KIRREL3	10	0.0539321	NA	3
rna-XM_021003763.1	HRC	10	0.0539321	NA	3
rna-XR_002324597.1	LOC110208687	10	0.0539321	NA	3
rna-XR_002325049.1	LOC110210194	5	0.0672834	NA	2
rna-XR_002325463.1	LOC110211648	5	0.0672834	NA	2
rna-XR_002325465.1	LOC110211670	5	0.0672834	NA	2
rna-XR_002326171.1	TXNL1	5	0.0672834	NA	2
rna-XR_002327388.1	LOC110218708	5	0.0672834	NA	2
rna-XR_002327894.1	LOC110220503	5	0.0672834	NA	2
rna-XR_002328703.1	LOC110223450	5	0.0672834	NA	2
rna-XM_020969395.1	ANKRD46	5	0.0672834	NA	2
rna-XM_020972424.1	XYLT1	5	0.0672834	NA	2
rna-XM_020973326.1	HDAC4	5	0.0672834	NA	2
rna-XM_020973540.1	QRFP	5	0.0672834	NA	2
rna-XR_002322773.1	LOC110202679	5	0.0672834	2	NA
rna-XM_020975379.1	RPAP2	5	0.0672834	NA	2
rna-XM_020981603.1	RTEL1	5	0.0672834	NA	2
rna-XM_020984406.1	HMCN1	5	0.0672834	NA	2
rna-XM_020985552.1	NAPG	5	0.0672834	NA	2
rna-XM_020986987.1	HINT3	5	0.0672834	NA	2
rna-XM_020988377.1	CXCL13	5	0.0672834	NA	2
rna-XM_020989013.1	THAP4	5	0.0672834	NA	2
rna-XM_020990573.1	C5	5	0.0672834	NA	2
rna-XM_020991249.1	SPOCK1	5	0.0672834	NA	2
rna-XM_020994243.1	CUNH12orf57	5	0.0672834	NA	2
rna-XM_020994597.1	CD276	5	0.0672834	NA	2
rna-XM_020994872.1	ALPK2	5	0.0672834	NA	2
rna-XM_020994923.1	ZNF532	5	0.0672834	NA	2
rna-XM_020995069.1	PDZD2	5	0.0672834	NA	2
rna-XM_020995535.1	TTC23L	5	0.0672834	NA	2
rna-XM_020998084.1	TPK1	5	0.0672834	NA	2
rna-XM_020966551.1	EIF5A	5	0.0672834	NA	2
rna-XM_021000277.1	CALM1	5	0.0672834	NA	2
rna-XM_021000653.1	LOC110218112	5	0.0672834	NA	2
rna-XM_021000905.1	PSMD12	5	0.0672834	NA	2
rna-XM_021001167.1	DYSF	5	0.0672834	NA	2
rna-XM_020967068.1	CHRAC1	5	0.0672834	NA	2
rna-XM_021007325.1	CCDC85C	5	0.0672834	NA	2
rna-XR_002320147.1	LOC110192389	5	0.0672834	NA	2
rna-XR_002320793.1	LOC110194781	5	0.0672834	NA	2
rna-XR_002322105.1	LOC110199948	5	0.0672834	NA	2
rna-XR_002323817.1	LOC110206154	5	0.0672834	NA	2
rna-XM_020968299.1	POLD4	5	0.0672834	NA	2
rna-XR_002325578.1	LOC110212127	11	0.0693316	NA	3
rna-XR_002328120.1	LOC110221467	11	0.0693316	NA	3
rna-XM_020978692.1	GPR146	12	0.0864607	NA	3
rna-XM_020981061.1	VGLL4	12	0.0864607	NA	3
rna-XM_020994927.1	PTP4A3	12	0.0864607	NA	3
rna-XR_002325006.1	LOC110210071	1	0.0899284	NA	1
rna-XR_002325058.1	LOC110210226	1	0.0899284	NA	1
rna-XR_002325060.1	LOC110210228	1	0.0899284	NA	1
rna-XR_002325403.1	LOC110211464	1	0.0899284	NA	1
rna-XM_020968360.1	RASGRP2	1	0.0899284	NA	1
rna-XR_002325738.1	LOC110212699	1	0.0899284	NA	1
rna-XR_002325741.1	LOC110212712	1	0.0899284	NA	1
rna-XR_002325769.1	LOC110212826	1	0.0899284	NA	1
rna-XR_002326197.1	LOC110214117	1	0.0899284	NA	1
rna-XR_002326263.1	LOC110214375	1	0.0899284	NA	1
rna-XM_020968426.1	ROM1	1	0.0899284	NA	1
rna-XR_002326860.1	LOC110216753	1	0.0899284	NA	1
rna-XM_020968476.1	LRRN1	1	0.0899284	NA	1
rna-XR_002327131.1	LOC110217754	1	0.0899284	NA	1
rna-XR_002327247.1	LOC110218223	1	0.0899284	NA	1
rna-XR_002327305.1	LOC110218477	1	0.0899284	NA	1
rna-XR_002327412.1	LOC110218802	1	0.0899284	NA	1
rna-XR_002327428.1	LOC110218841	1	0.0899284	NA	1
rna-XR_002327502.1	LOC110219059	1	0.0899284	NA	1
rna-XR_002327672.1	LOC110219564	1	0.0899284	NA	1
rna-XR_002327745.1	TBC1D17	1	0.0899284	NA	1
rna-XR_002328271.1	LOC110222044	1	0.0899284	NA	1
rna-XR_002328308.1	LOC110222199	1	0.0899284	NA	1
rna-XR_002328314.1	LOC110222217	1	0.0899284	NA	1
rna-XR_002328329.1	LOC110222267	1	0.0899284	NA	1
rna-XR_002328363.1	LOC110222389	1	0.0899284	NA	1
rna-XR_002328376.1	LOC110222429	1	0.0899284	NA	1
rna-XR_002328413.1	LOC110222508	1	0.0899284	NA	1
rna-XR_002328547.1	LOC110222976	1	0.0899284	NA	1
rna-XR_002328705.1	LOC110223454	1	0.0899284	NA	1
rna-XR_002328796.1	LOC110223819	1	0.0899284	NA	1
rna-XR_002328839.1	LOC110223999	1	0.0899284	NA	1
rna-XR_002328871.1	LOC110224089	1	0.0899284	NA	1
rna-XM_020968752.1	TMEM241	1	0.0899284	1	1
rna-XM_020963402.1	PLS3	1	0.0899284	1	1
rna-XM_020968826.1	MAN2A1	1	0.0899284	NA	1
rna-XM_020969086.1	BMPER	1	0.0899284	NA	1
rna-XM_020968095.1	PACS1	1	0.0899284	1	1
rna-XM_020968110.1	TMEM179B	1	0.0899284	1	1
rna-XM_020969434.1	CUNH19orf44	1	0.0899284	NA	1
rna-XM_020969435.1	CALR3	1	0.0899284	NA	1
rna-XM_020969479.1	GRHL2	1	0.0899284	NA	1
rna-XM_020969866.1	LOC110196556	1	0.0899284	NA	1
rna-XM_020970039.1	LOC110196681	1	0.0899284	NA	1
rna-XM_020976065.1	DTX4	1	0.0899284	1	1
rna-XM_020979016.1	DMXL1	1	0.0899284	1	1
rna-XM_020971228.1	AMN	1	0.0899284	NA	1
rna-XM_020971645.1	FAM26F	1	0.0899284	NA	1
rna-XM_020971672.1	ERCC6L2	1	0.0899284	NA	1
rna-XM_020971697.1	LOC110197639	1	0.0899284	NA	1
rna-XM_020971700.1	HABP4	1	0.0899284	NA	1
rna-XM_020991251.1	HNRNPA0	1	0.0899284	1	1
rna-XM_020971881.1	LOC110197841	1	0.0899284	NA	1
rna-XM_020972489.1	UTRN	1	0.0899284	NA	1
rna-XM_020972522.1	ZC3H7A	1	0.0899284	NA	1
rna-XM_020972666.1	LOC110198404	1	0.0899284	NA	1
rna-XM_020973008.1	FAM110C	1	0.0899284	NA	1
rna-XM_021004648.1	FUT8	1	0.0899284	1	1
rna-XM_021008546.1	ATP5J2	1	0.0899284	1	1
rna-XM_021009472.1	KCNN2	1	0.0899284	1	1
rna-XM_021009526.1	SNX24	1	0.0899284	1	1
rna-XM_021009862.1	LOC110224061	1	0.0899284	1	1
rna-XM_020973846.1	LCA5L	1	0.0899284	NA	1
rna-XR_002322738.1	LOC110202489	1	0.0899284	1	1
rna-XM_020974198.1	LOC110199390	1	0.0899284	NA	1
rna-XR_002324313.1	LOC110207770	1	0.0899284	1	1
rna-XM_020964048.1	CLYBL	1	0.0899284	NA	1
rna-XM_020974335.1	LOC110199460	1	0.0899284	NA	1
rna-XM_020974748.1	NPNT	1	0.0899284	NA	1
rna-XM_020975179.1	SLC25A16	1	0.0899284	NA	1
rna-XM_020975664.1	RAB39B	1	0.0899284	NA	1
rna-XM_020975674.1	RPL10	1	0.0899284	NA	1
rna-XM_020976484.1	PRICKLE3	1	0.0899284	NA	1
rna-XM_020976511.1	CDK16	1	0.0899284	NA	1
rna-XM_020976551.1	PPP1R3F	1	0.0899284	NA	1
rna-XM_020976680.1	FOXQ1	1	0.0899284	NA	1
rna-XM_020976690.1	AUH	1	0.0899284	NA	1
rna-XM_020976780.1	DUSP4	1	0.0899284	NA	1
rna-XM_020976859.1	CUNH6orf226	1	0.0899284	NA	1
rna-XM_020977192.1	KLHL42	1	0.0899284	NA	1
rna-XM_020977284.1	LGI4	1	0.0899284	NA	1
rna-XM_020977432.1	TRMU	1	0.0899284	NA	1
rna-XM_020977705.1	GBE1	1	0.0899284	NA	1
rna-XM_020977773.1	LOC110201906	1	0.0899284	NA	1
rna-XM_020977952.1	RIOX2	1	0.0899284	NA	1
rna-XM_020978172.1	HNRNPM	1	0.0899284	NA	1
rna-XM_020978358.1	FAM114A2	1	0.0899284	NA	1
rna-XM_020978396.1	SNX29	1	0.0899284	NA	1
rna-XM_020978453.1	C5AR1	1	0.0899284	NA	1
rna-XM_020978541.1	CLASP2	1	0.0899284	NA	1
rna-XM_020978578.1	NUF2	1	0.0899284	NA	1
rna-XM_020978625.1	COG7	1	0.0899284	NA	1
rna-XM_020964417.1	STARD3NL	1	0.0899284	NA	1
rna-XM_020978910.1	ZCCHC6	1	0.0899284	NA	1
rna-XM_020978937.1	PHKA1	1	0.0899284	NA	1
rna-XM_020979557.1	PIGM	1	0.0899284	NA	1
rna-XM_020979845.1	PET100	1	0.0899284	NA	1
rna-XM_020980245.1	LOC110203803	1	0.0899284	NA	1
rna-XM_020980441.1	TMEM212	1	0.0899284	NA	1
rna-XM_020980645.1	LOC110204398	1	0.0899284	NA	1
rna-XM_020980985.1	RPUSD3	1	0.0899284	NA	1
rna-XM_020980990.1	LOC110204854	1	0.0899284	NA	1
rna-XM_020964815.1	OPA1	1	0.0899284	NA	1
rna-XM_020981911.1	MRPS2	1	0.0899284	NA	1
rna-XM_020982466.1	MCM5	1	0.0899284	NA	1
rna-XM_020982620.1	CBY1	1	0.0899284	NA	1
rna-XM_020982782.1	RRP7A	1	0.0899284	NA	1
rna-XM_020964912.1	ADAMTS18	1	0.0899284	NA	1
rna-XM_020983004.1	NCMAP	1	0.0899284	NA	1
rna-XM_020983153.1	LOC110206097	1	0.0899284	NA	1
rna-XM_020983663.1	MAP7D1	1	0.0899284	NA	1
rna-XM_020983771.1	TRMT61B	1	0.0899284	NA	1
rna-XM_020983974.1	USP3	1	0.0899284	NA	1
rna-XM_020984477.1	CD36	1	0.0899284	NA	1
rna-XM_020984578.1	CCDC71L	1	0.0899284	NA	1
rna-XM_020965149.1	CUL4A	1	0.0899284	NA	1
rna-XM_020985264.1	ASH2L	1	0.0899284	NA	1
rna-XM_020985569.1	SPIRE1	1	0.0899284	NA	1
rna-XM_020985576.1	PSMG2	1	0.0899284	NA	1
rna-XM_020985615.1	CDH7	1	0.0899284	NA	1
rna-XM_020985640.1	HAO1	1	0.0899284	NA	1
rna-XM_020985703.1	PLCB1	1	0.0899284	NA	1
rna-XM_020985755.1	EPG5	1	0.0899284	NA	1
rna-XM_020985814.1	DYM	1	0.0899284	NA	1
rna-XM_020985874.1	ADPRH	1	0.0899284	NA	1
rna-XM_020986043.1	RNF168	1	0.0899284	NA	1
rna-XM_020986051.1	SLX4IP	1	0.0899284	NA	1
rna-XM_020986171.1	AHSA1	1	0.0899284	NA	1
rna-XM_020986333.1	LOC110208356	1	0.0899284	NA	1
rna-XM_020986354.1	NUMB	1	0.0899284	NA	1
rna-XM_020986405.1	LOC110208384	1	0.0899284	NA	1
rna-XM_020986912.1	ATP9B	1	0.0899284	NA	1
rna-XM_020987847.1	RFX8	1	0.0899284	NA	1
rna-XM_020988170.1	LOC110209550	1	0.0899284	NA	1
rna-XM_020988184.1	LOC110209555	1	0.0899284	NA	1
rna-XM_020988578.1	CUNH4orf36	1	0.0899284	NA	1
rna-XM_020988873.1	MLF1	1	0.0899284	NA	1
rna-XM_020989584.1	PPME1	1	0.0899284	NA	1
rna-XM_020989795.1	BTG4	1	0.0899284	NA	1
rna-XM_020965859.1	ZFHX2	1	0.0899284	NA	1
rna-XM_020989905.1	CNKSR2	1	0.0899284	NA	1
rna-XM_020990105.1	INHBC	1	0.0899284	NA	1
rna-XM_020990223.1	NUP107	1	0.0899284	NA	1
rna-XM_020990362.1	LARP4B	1	0.0899284	NA	1
rna-XM_020990954.1	METTL8	1	0.0899284	NA	1
rna-XM_020991079.1	LOC110211631	1	0.0899284	NA	1
rna-XM_020991095.1	NEUROG1	1	0.0899284	NA	1
rna-XM_020991169.1	RAPGEF6	1	0.0899284	NA	1
rna-XM_020991193.1	SKP1	1	0.0899284	NA	1
rna-XM_020991221.1	SEC24A	1	0.0899284	NA	1
rna-XM_020991360.1	MBIP	1	0.0899284	NA	1
rna-XM_020991428.1	LOC110211858	1	0.0899284	NA	1
rna-XM_020991716.1	CREB3L4	1	0.0899284	NA	1
rna-XM_020991901.1	TBC1D1	1	0.0899284	NA	1
rna-XM_020991933.1	PCTP	1	0.0899284	NA	1
rna-XM_020992407.1	CUNH5orf58	1	0.0899284	NA	1
rna-XM_020992473.1	KLHL1	1	0.0899284	NA	1
rna-XM_020992497.1	CEBPD	1	0.0899284	NA	1
rna-XM_020992569.1	MEP1B	1	0.0899284	NA	1
rna-XM_020992731.1	LOC110212727	1	0.0899284	NA	1
rna-XM_020992738.1	LOC110212736	1	0.0899284	NA	1
rna-XM_020992876.1	LOC110212787	1	0.0899284	NA	1
rna-XM_020992922.1	LOC110212829	1	0.0899284	NA	1
rna-XM_020992933.1	RP2	1	0.0899284	NA	1
rna-XM_020992947.1	LOC110212840	1	0.0899284	NA	1
rna-XM_020993216.1	KLHL7	1	0.0899284	NA	1
rna-XM_020993442.1	PPP1R12A	1	0.0899284	NA	1
rna-XM_020993599.1	NEMP2	1	0.0899284	NA	1
rna-XM_020993639.1	SATB2	1	0.0899284	NA	1
rna-XM_020993787.1	CCDC89	1	0.0899284	NA	1
rna-XM_020993956.1	TMEM14A	1	0.0899284	NA	1
rna-XM_020994010.1	GUCY1A3	1	0.0899284	NA	1
rna-XM_020994514.1	LOC110213926	1	0.0899284	NA	1
rna-XM_020994656.1	ONECUT2	1	0.0899284	NA	1
rna-XM_020994735.1	NEDD4L	1	0.0899284	NA	1
rna-XM_020994787.1	LOC110214102	1	0.0899284	NA	1
rna-XM_020995313.1	TARS	1	0.0899284	NA	1
rna-XM_020995315.1	FARSA	1	0.0899284	NA	1
rna-XM_020995348.1	NPR3	1	0.0899284	NA	1
rna-XM_020995386.1	CUNH19orf53	1	0.0899284	NA	1
rna-XM_020995748.1	VPS4B	1	0.0899284	NA	1
rna-XM_020996000.1	FUNDC1	1	0.0899284	NA	1
rna-XM_020996052.1	CUNH21orf62	1	0.0899284	NA	1
rna-XM_020966394.1	WNT16	1	0.0899284	NA	1
rna-XM_020996632.1	MYO18B	1	0.0899284	NA	1
rna-XM_020996711.1	FGF10	1	0.0899284	NA	1
rna-XM_020996837.1	PELO	1	0.0899284	NA	1
rna-XM_020997114.1	TLL2	1	0.0899284	NA	1
rna-XM_020997161.1	PDS5B	1	0.0899284	NA	1
rna-XM_020997204.1	DHX29	1	0.0899284	NA	1
rna-XM_020966486.1	SOX15	1	0.0899284	NA	1
rna-XM_020997821.1	LOC110215964	1	0.0899284	NA	1
rna-XM_020998163.1	ATOH7	1	0.0899284	NA	1
rna-XM_020998173.1	JMJD1C	1	0.0899284	NA	1
rna-XM_020966547.1	KCTD11	1	0.0899284	NA	1
rna-XM_020998354.1	ANKRA2	1	0.0899284	NA	1
rna-XM_020998651.1	CEP250	1	0.0899284	NA	1
rna-XM_020998832.1	ZHX3	1	0.0899284	NA	1
rna-XM_020998886.1	LOC110216866	1	0.0899284	NA	1
rna-XM_020999090.1	GNAT1	1	0.0899284	NA	1
rna-XM_020999213.1	QARS	1	0.0899284	NA	1
rna-XM_020999286.1	MYL3	1	0.0899284	NA	1
rna-XM_020999692.1	NUDT5	1	0.0899284	NA	1
rna-XM_020999746.1	HSPA14	1	0.0899284	NA	1
rna-XM_021000074.1	C1GALT1	1	0.0899284	NA	1
rna-XM_021000213.1	COL19A1	1	0.0899284	NA	1
rna-XM_021000326.1	NRDE2	1	0.0899284	NA	1
rna-XM_021000597.1	ESAM	1	0.0899284	NA	1
rna-XM_021000955.1	CCDC137	1	0.0899284	NA	1
rna-XM_020966927.1	CUNH9orf64	1	0.0899284	NA	1
rna-XM_021001496.1	RAD52	1	0.0899284	NA	1
rna-XM_021001578.1	PEX26	1	0.0899284	NA	1
rna-XM_021001779.1	ABHD17B	1	0.0899284	NA	1
rna-XM_021001802.1	PIP5K1B	1	0.0899284	NA	1
rna-XM_021001820.1	ABCC1	1	0.0899284	NA	1
rna-XM_021001825.1	FAM189A2	1	0.0899284	NA	1
rna-XM_021002266.1	WDR91	1	0.0899284	NA	1
rna-XM_021002510.1	ITGB4	1	0.0899284	NA	1
rna-XM_021002723.1	LOC110219406	1	0.0899284	NA	1
rna-XM_021002871.1	SERPINE2	1	0.0899284	NA	1
rna-XM_021003182.1	KIF14	1	0.0899284	NA	1
rna-XM_021003384.1	LOC110219752	1	0.0899284	NA	1
rna-XM_021004058.1	APOC4	1	0.0899284	NA	1
rna-XM_020967155.1	PLEKHB2	1	0.0899284	NA	1
rna-XM_021004232.1	OTUD7B	1	0.0899284	NA	1
rna-XM_021004380.1	FZD10	1	0.0899284	NA	1
rna-XM_021004576.1	PYDC1	1	0.0899284	NA	1
rna-XM_021004659.1	FNTB	1	0.0899284	NA	1
rna-XM_021004936.1	KCNJ3	1	0.0899284	NA	1
rna-XM_021005370.1	FASTKD5	1	0.0899284	NA	1
rna-XM_021005573.1	EIF4H	1	0.0899284	NA	1
rna-XM_021005579.1	ALG3	1	0.0899284	NA	1
rna-XM_021005584.1	GPC1	1	0.0899284	NA	1
rna-XM_021005830.1	HIP1	1	0.0899284	NA	1
rna-XM_021006090.1	DLG5	1	0.0899284	NA	1
rna-XM_021006100.1	LOC110221453	1	0.0899284	NA	1
rna-XM_020967393.1	RASD1	1	0.0899284	NA	1
rna-XM_020967397.1	LOC110194830	1	0.0899284	NA	1
rna-XM_021006327.1	PLPP6	1	0.0899284	NA	1
rna-XM_021006467.1	VEZT	1	0.0899284	NA	1
rna-XM_021006503.1	LOC110221834	1	0.0899284	NA	1
rna-XM_021006840.1	MRPL28	1	0.0899284	NA	1
rna-XM_021006960.1	SGSM2	1	0.0899284	NA	1
rna-XM_021007010.1	TPST1	1	0.0899284	NA	1
rna-XM_021007359.1	LOC110222407	1	0.0899284	NA	1
rna-XM_021007434.1	PIR	1	0.0899284	NA	1
rna-XM_021007450.1	PHKA2	1	0.0899284	NA	1
rna-XM_021007961.1	VSIG10	1	0.0899284	NA	1
rna-XM_021008000.1	CUNH12orf43	1	0.0899284	NA	1
rna-XM_021008144.1	CDK19	1	0.0899284	NA	1
rna-XM_021008396.1	ARRDC3	1	0.0899284	NA	1
rna-XM_021008806.1	JAK3	1	0.0899284	NA	1
rna-XM_020967694.1	FTSJ1	1	0.0899284	NA	1
rna-XM_021009329.1	KIAA1024L	1	0.0899284	NA	1
rna-XM_021009505.1	SRP19	1	0.0899284	NA	1
rna-XM_021009577.1	CCT8L2	1	0.0899284	NA	1
rna-XM_021009638.1	PHAX	1	0.0899284	NA	1
rna-XM_021009701.1	SPI1	1	0.0899284	NA	1
rna-XM_021009889.1	TMEM14C	1	0.0899284	NA	1
rna-XR_002320697.1	LOC110194362	1	0.0899284	NA	1
rna-XM_020968019.1	TM7SF2	1	0.0899284	NA	1
rna-XR_002320839.1	LOC110194988	1	0.0899284	NA	1
rna-XR_002320944.1	LOC110195624	1	0.0899284	NA	1
rna-XR_002320953.1	LOC110195655	1	0.0899284	NA	1
rna-XR_002321086.1	LOC110196039	1	0.0899284	NA	1
rna-XR_002321089.1	ADRB2	1	0.0899284	NA	1
rna-XR_002321091.1	LOC110196053	1	0.0899284	NA	1
rna-XR_002321271.1	LOC110196621	1	0.0899284	NA	1
rna-XR_002321909.1	LOC110199024	1	0.0899284	NA	1
rna-XR_002322034.1	LOC110199746	1	0.0899284	NA	1
rna-XR_002322069.1	LOC110199869	1	0.0899284	NA	1
rna-XR_002322091.1	LOC110199926	1	0.0899284	NA	1
rna-XR_002322118.1	LOC110199961	1	0.0899284	NA	1
rna-XR_002322310.1	LOC110200812	1	0.0899284	NA	1
rna-XR_002322327.1	CFAP206	1	0.0899284	NA	1
rna-XR_002322969.1	LOC110203458	1	0.0899284	NA	1
rna-XR_002323071.1	LOC110203738	1	0.0899284	NA	1
rna-XR_002323441.1	LOC110204840	1	0.0899284	NA	1
rna-XR_002323628.1	LOC110205603	1	0.0899284	NA	1
rna-XR_002323708.1	LOC110205820	1	0.0899284	NA	1
rna-XR_002324025.1	RGSL1	1	0.0899284	NA	1
rna-XR_002324152.1	LOC110207421	1	0.0899284	NA	1
rna-XR_002324334.1	LOC110207818	1	0.0899284	NA	1
rna-XR_002324345.1	LOC110207900	1	0.0899284	NA	1
rna-XR_002324468.1	LOC110208352	1	0.0899284	NA	1
rna-XR_002324473.1	LOC110208378	1	0.0899284	NA	1
rna-XR_002324636.1	LOC110208806	1	0.0899284	NA	1
rna-XR_002324708.1	LOC110208976	1	0.0899284	NA	1
rna-XR_002324752.1	LOC110209202	1	0.0899284	NA	1
rna-XR_002324862.1	LOC110209560	1	0.0899284	NA	1
rna-XM_020968328.1	CLCF1	6	0.0950208	NA	2
rna-XR_002325493.1	LOC110211764	6	0.0950208	NA	2
rna-XR_002326009.1	LOC110213483	6	0.0950208	NA	2
rna-XM_020968432.1	RAB3IL1	6	0.0950208	NA	2
rna-XM_020969163.1	DUSP1	6	0.0950208	NA	2
rna-XM_020971154.1	TRMT61A	6	0.0950208	NA	2
rna-XM_020972127.1	UBE2F	6	0.0950208	NA	2
rna-XM_020972553.1	GRIN2A	6	0.0950208	NA	2
rna-XM_020973965.1	NUDT12	6	0.0950208	NA	2
rna-XM_020974325.1	DDAH2	6	0.0950208	NA	2
rna-XM_020978219.1	LOC110202183	6	0.0950208	NA	2
rna-XM_020979018.1	HSD17B4	6	0.0950208	NA	2
rna-XM_020982793.1	PACSIN2	6	0.0950208	NA	2
rna-XM_020964974.1	NSMCE2	6	0.0950208	NA	2
rna-XM_020983884.1	OST4	6	0.0950208	NA	2
rna-XM_020985625.1	DOK6	6	0.0950208	NA	2
rna-XM_020986684.1	SYNJ2	6	0.0950208	NA	2
rna-XM_020990183.1	SRGAP1	6	0.0950208	NA	2
rna-XM_020990661.1	FAM110A	6	0.0950208	NA	2
rna-XM_020990906.1	CERS6	6	0.0950208	NA	2
rna-XM_020991728.1	INTS3	6	0.0950208	NA	2
rna-XM_020992856.1	LONRF2	6	0.0950208	NA	2
rna-XM_020992869.1	JADE3	6	0.0950208	NA	2
rna-XM_020993498.1	DUSP6	6	0.0950208	NA	2
rna-XM_020996673.1	TTC28	6	0.0950208	NA	2
rna-XM_020997311.1	IL6ST	6	0.0950208	NA	2
rna-XM_021000855.1	CBX4	6	0.0950208	NA	2
rna-XM_021001264.1	ZFP36L2	6	0.0950208	NA	2
rna-XM_021004419.1	SEMA5A	6	0.0950208	NA	2
rna-XM_021004697.1	ZBTB1	6	0.0950208	NA	2
rna-XM_020967402.1	LLGL1	6	0.0950208	NA	2
rna-XM_021006426.1	DCN	6	0.0950208	NA	2
rna-XM_021007346.1	VRK1	6	0.0950208	NA	2
rna-XM_020967573.1	OLFML2A	6	0.0950208	NA	2
rna-XM_021008472.1	LOC110223130	6	0.0950208	NA	2
rna-XM_021009036.1	PCSK1	6	0.0950208	NA	2
rna-XR_002326769.1	LOC110216442	20	0.0991083	NA	4
rna-XM_021007028.1	HIC1	20	0.0991083	NA	4
rna-XM_020981999.1	RALGDS	13	0.105167	NA	3
rna-XM_021006803.1	LOC110222006	13	0.105167	NA	3
rna-XR_002323454.1	LOC110204889	13	0.105167	NA	3
rna-XR_002328426.1	LOC110222552	21	0.114132	NA	4
rna-XM_020971197.1	KIF26A	7	0.125312	NA	2
rna-XM_020992939.1	NPAS2	7	0.125312	2	NA
rna-XM_020974065.1	CASZ1	7	0.125312	NA	2
rna-XM_020974950.1	PRKG1	7	0.125312	NA	2
rna-XM_020978930.1	SHROOM4	7	0.125312	NA	2
rna-XM_020980845.1	B3GNT5	7	0.125312	NA	2
rna-XM_020983652.1	LSM10	7	0.125312	NA	2
rna-XM_020965118.1	SSPN	7	0.125312	NA	2
rna-XM_020985808.1	CTIF	7	0.125312	NA	2
rna-XM_020988668.1	ZNF395	7	0.125312	NA	2
rna-XM_020989713.1	CADM1	7	0.125312	NA	2
rna-XM_020990212.1	DYRK2	7	0.125312	NA	2
rna-XM_020991313.1	VCPKMT	7	0.125312	NA	2
rna-XM_020991815.1	BCAS3	7	0.125312	NA	2
rna-XM_020966104.1	CBX5	7	0.125312	NA	2
rna-XM_020994318.1	TNFRSF1A	7	0.125312	NA	2
rna-XM_020995515.1	RAI14	7	0.125312	NA	2
rna-XM_020996116.1	TMEM123	7	0.125312	NA	2
rna-XM_021005817.1	GTF2I	7	0.125312	NA	2
rna-XM_021009098.1	DOT1L	7	0.125312	NA	2
rna-XR_002320273.1	LOC110192834	7	0.125312	NA	2
rna-XR_002320590.1	LOC110193947	7	0.125312	NA	2
rna-XR_002321877.1	LOC110198929	7	0.125312	NA	2
rna-XR_002322702.1	LOC110202318	40	0.146133	NA	6
rna-XR_002328557.1	LOC110223011	15	0.146648	NA	3
rna-XM_020993186.1	TGFBR2	15	0.146648	NA	3
rna-XM_021006069.1	ZCCHC24	15	0.146648	NA	3
rna-XR_002328573.1	LOC110223059	8	0.157475	NA	2
rna-XM_020972531.1	EMP2	8	0.157475	NA	2
rna-XM_020975464.1	HFM1	8	0.157475	NA	2
rna-XM_020975759.1	SORBS3	8	0.157475	NA	2
rna-XM_020977201.1	APLP1	8	0.157475	NA	2
rna-XM_020964349.1	ELMO1	8	0.157475	NA	2
rna-XM_020978496.1	BBC3	8	0.157475	NA	2
rna-XM_020979267.1	CUNH16orf72	8	0.157475	NA	2
rna-XM_020990050.1	BAZ2A	8	0.157475	NA	2
rna-XM_020990511.1	BAMBI	8	0.157475	NA	2
rna-XM_020992602.1	ASAP2	8	0.157475	NA	2
rna-XM_020993362.1	JAZF1	8	0.157475	NA	2
rna-XM_020998264.1	ARID5B	8	0.157475	NA	2
rna-XM_021008442.1	ACTB	8	0.157475	NA	2
rna-XR_002320895.1	LOC110195420	8	0.157475	NA	2
rna-XR_002320907.1	LOC110195483	8	0.157475	NA	2
rna-XR_002321880.1	LOC110198940	8	0.157475	NA	2
rna-XR_002324986.1	LOC110209965	8	0.157475	NA	2
rna-XM_020986601.1	PLEKHG1	16	0.16908	NA	3
rna-XM_021008636.1	FBXL7	16	0.16908	NA	3
rna-XM_020968333.1	NAA40	2	0.17177	NA	1
rna-XR_002325474.1	LOC110211700	2	0.17177	NA	1
rna-XR_002325484.1	LOC110211746	2	0.17177	NA	1
rna-XR_002325486.1	LOC110211752	2	0.17177	NA	1
rna-XR_002325506.1	LOC110211822	2	0.17177	NA	1
rna-XR_002325667.1	LOC110212438	2	0.17177	NA	1
rna-XR_002325744.1	LOC110212723	2	0.17177	NA	1
rna-XR_002325848.1	RAB28	2	0.17177	NA	1
rna-XR_002325897.1	LOC110213135	2	0.17177	NA	1
rna-XM_020968383.1	SIPA1	2	0.17177	NA	1
rna-XR_002325980.1	LOC110213370	2	0.17177	NA	1
rna-XR_002325983.1	LOC110213371	2	0.17177	NA	1
rna-XR_002326016.1	LOC110213515	2	0.17177	NA	1
rna-XR_002326032.1	LOC110213554	2	0.17177	NA	1
rna-XR_002326051.1	LOC110213606	2	0.17177	NA	1
rna-XR_002326082.1	LOC110213692	2	0.17177	NA	1
rna-XR_002326134.1	LOC110213871	2	0.17177	NA	1
rna-XM_020968419.1	INTS5	2	0.17177	NA	1
rna-XM_020968422.1	EML3	2	0.17177	NA	1
rna-XR_002326519.1	LOC110215460	2	0.17177	NA	1
rna-XR_002326611.1	LOC110215816	2	0.17177	NA	1
rna-XM_020968448.1	EDEM1	2	0.17177	NA	1
rna-XM_020963514.1	AS3MT	2	0.17177	NA	1
rna-XR_002326833.1	LOC110216644	2	0.17177	NA	1
rna-XR_002326962.1	LOC110217112	2	0.17177	NA	1
rna-XM_020968482.1	LOC110195650	2	0.17177	NA	1
rna-XR_002327229.1	LOC110218183	2	0.17177	NA	1
rna-XM_020968490.1	LOC110195665	2	0.17177	NA	1
rna-XM_020968505.1	GEM	2	0.17177	NA	1
rna-XR_002327483.1	LOC110219009	2	0.17177	NA	1
rna-XR_002327589.1	LOC110219339	2	0.17177	NA	1
rna-XM_020968541.1	PIGK	2	0.17177	NA	1
rna-XR_002327921.1	LOC110220614	2	0.17177	NA	1
rna-XR_002328182.1	LOC110221615	2	0.17177	NA	1
rna-XR_002328400.1	LOC110222486	2	0.17177	NA	1
rna-XR_002328479.1	LOC110222743	2	0.17177	NA	1
rna-XR_002328485.1	LOC110222779	2	0.17177	NA	1
rna-XR_002328488.1	LOC110222792	2	0.17177	NA	1
rna-XM_020968663.1	RPS27L	2	0.17177	NA	1
rna-XR_002328531.1	LOC110222929	2	0.17177	NA	1
rna-XR_002328751.1	LOC110223627	2	0.17177	NA	1
rna-XM_020963397.1	DIAPH2	2	0.17177	1	NA
rna-XM_020968763.1	JAM3	2	0.17177	NA	1
rna-XM_020968778.1	ZDHHC20	2	0.17177	NA	1
rna-XM_020963547.1	AP1G1	2	0.17177	NA	1
rna-XM_020968780.1	CENPJ	2	0.17177	NA	1
rna-XM_020968781.1	MPHOSPH8	2	0.17177	NA	1
rna-XM_020968792.1	LOC110195857	2	0.17177	NA	1
rna-XM_020968993.1	NT5C3A	2	0.17177	NA	1
rna-XM_020969113.1	BNIP1	2	0.17177	NA	1
rna-XM_020963576.1	TJP1	2	0.17177	NA	1
rna-XM_020969138.1	CPEB4	2	0.17177	NA	1
rna-XM_020967360.1	AP3S1	2	0.17177	1	1
rna-XM_020967364.1	ACER2	2	0.17177	1	NA
rna-XM_020967373.1	COMMD10	2	0.17177	1	NA
rna-XM_020969122.1	SFXN1	2	0.17177	1	NA
rna-XM_020969692.1	NAF1	2	0.17177	NA	1
rna-XM_020969766.1	LOC110196481	2	0.17177	NA	1
rna-XM_020969930.1	RWDD2A	2	0.17177	NA	1
rna-XM_020969948.1	WDFY2	2	0.17177	NA	1
rna-XM_020969958.1	RNASEH2B	2	0.17177	NA	1
rna-XM_020969982.1	MRPS31	2	0.17177	NA	1
rna-XM_020970070.1	ABHD13	2	0.17177	NA	1
rna-XM_020970089.1	GMDS	2	0.17177	NA	1
rna-XM_020970108.1	OXR1	2	0.17177	NA	1
rna-XM_020978237.1	PTPRE	2	0.17177	1	1
rna-XM_020970251.1	EIF3E	2	0.17177	NA	1
rna-XM_020970414.1	FRMD1	2	0.17177	NA	1
rna-XM_020970479.1	VAMP4	2	0.17177	NA	1
rna-XM_020970488.1	SUMO1	2	0.17177	NA	1
rna-XM_020970708.1	CADM2	2	0.17177	NA	1
rna-XM_020971044.1	TMEM70	2	0.17177	NA	1
rna-XM_020971096.1	LTB4R2	2	0.17177	NA	1
rna-XM_020986313.1	LOC110208344	2	0.17177	1	1
rna-XM_020971345.1	ACSBG2	2	0.17177	NA	1
rna-XM_020971502.1	TWF2	2	0.17177	NA	1
rna-XM_020971613.1	LOC110197581	2	0.17177	NA	1
rna-XM_020971640.1	COL10A1	2	0.17177	NA	1
rna-XM_020971684.1	ZNF367	2	0.17177	NA	1
rna-XM_020971701.1	FANCC	2	0.17177	NA	1
rna-XM_020971754.1	RBMX	2	0.17177	NA	1
rna-XM_020971803.1	LOC110197753	2	0.17177	NA	1
rna-XM_020992440.1	DIS3	2	0.17177	1	1
rna-XM_020972070.1	PDCD2	2	0.17177	NA	1
rna-XM_020972312.1	SKA1	2	0.17177	NA	1
rna-XM_020972323.1	ACAA2	2	0.17177	NA	1
rna-XM_020972333.1	BIRC6	2	0.17177	NA	1
rna-XM_020972375.1	LGALS7	2	0.17177	NA	1
rna-XM_020972524.1	TXNDC11	2	0.17177	NA	1
rna-XM_020972536.1	TEKT5	2	0.17177	NA	1
rna-XM_020972538.1	DEXI	2	0.17177	NA	1
rna-XM_020972650.1	COASY	2	0.17177	NA	1
rna-XM_020972676.1	XYLT2	2	0.17177	NA	1
rna-XM_020972723.1	DNAJC7	2	0.17177	NA	1
rna-XM_020972793.1	KCNH4	2	0.17177	NA	1
rna-XM_020972854.1	RAPH1	2	0.17177	NA	1
rna-XM_020972989.1	METTL22	2	0.17177	NA	1
rna-XM_020973003.1	KBTBD11	2	0.17177	NA	1
rna-XM_021002623.1	SOX9	2	0.17177	1	1
rna-XM_020973144.1	ZBTB17	2	0.17177	NA	1
rna-XM_020963937.1	RCN1	2	0.17177	NA	1
rna-XM_020973552.1	MED27	2	0.17177	NA	1
rna-XM_020973608.1	TNFRSF1B	2	0.17177	NA	1
rna-XM_021007776.1	NENF	2	0.17177	1	1
rna-XM_020963949.1	LMO2	2	0.17177	NA	1
rna-XM_020973738.1	CCDC28A	2	0.17177	NA	1
rna-XM_021009495.1	SECISBP2	2	0.17177	1	NA
rna-XM_020973823.1	LYRM4	2	0.17177	NA	1
rna-XM_020973869.1	PKNOX1	2	0.17177	NA	1
rna-XM_020973976.1	EXOSC10	2	0.17177	NA	1
rna-XM_020974087.1	PRRC2A	2	0.17177	NA	1
rna-XR_002322271.1	LOC110200597	2	0.17177	1	1
rna-XM_020974143.1	PBX2	2	0.17177	NA	1
rna-XM_020974167.1	LOC110199370	2	0.17177	NA	1
rna-XM_020974190.1	PPP1R11	2	0.17177	NA	1
rna-XM_020964042.1	LOC110192697	2	0.17177	NA	1
rna-XM_020974253.1	FLOT1	2	0.17177	NA	1
rna-XM_020974255.1	NRM	2	0.17177	NA	1
rna-XM_020974257.1	IER3	2	0.17177	NA	1
rna-XM_020974326.1	CLIC1	2	0.17177	NA	1
rna-XM_020974719.1	ATP1B1	2	0.17177	NA	1
rna-XM_020974721.1	POU2F1	2	0.17177	NA	1
rna-XM_020974851.1	CUNH14orf166	2	0.17177	NA	1
rna-XM_020974931.1	PHF13	2	0.17177	NA	1
rna-XM_020974948.1	PCDH15	2	0.17177	NA	1
rna-XM_020974959.1	PAPSS2	2	0.17177	NA	1
rna-XM_020975224.1	MAD1L1	2	0.17177	NA	1
rna-XM_020975253.1	MRM2	2	0.17177	NA	1
rna-XM_020975289.1	TMEM165	2	0.17177	NA	1
rna-XM_020975377.1	IPO13	2	0.17177	NA	1
rna-XM_020975490.1	RHBDD1	2	0.17177	NA	1
rna-XM_020975666.1	EMD	2	0.17177	NA	1
rna-XM_020976059.1	TMEM132A	2	0.17177	NA	1
rna-XM_020976085.1	PATL1	2	0.17177	NA	1
rna-XM_020976230.1	DDX58	2	0.17177	NA	1
rna-XM_020976239.1	C2CD2	2	0.17177	NA	1
rna-XM_020976293.1	RARS2	2	0.17177	NA	1
rna-XM_020976299.1	SNX14	2	0.17177	NA	1
rna-XM_020976467.1	SLC35A2	2	0.17177	NA	1
rna-XM_020976470.1	LOC110201022	2	0.17177	NA	1
rna-XM_020976509.1	TEX11	2	0.17177	NA	1
rna-XM_020976535.1	OTUD5	2	0.17177	NA	1
rna-XM_020976558.1	ZWINT	2	0.17177	NA	1
rna-XM_020976566.1	GRIPAP1	2	0.17177	NA	1
rna-XM_020964249.1	CD74	2	0.17177	NA	1
rna-XM_020976768.1	FGF20	2	0.17177	NA	1
rna-XM_020964262.1	GM2A	2	0.17177	NA	1
rna-XM_020977032.1	CNMD	2	0.17177	NA	1
rna-XM_020977179.1	ASB8	2	0.17177	NA	1
rna-XM_020977312.1	DNAAF5	2	0.17177	NA	1
rna-XM_020977551.1	FAM171B	2	0.17177	NA	1
rna-XM_020977642.1	LIN37	2	0.17177	NA	1
rna-XM_020977688.1	U2AF1L4	2	0.17177	NA	1
rna-XM_020977955.1	CPOX	2	0.17177	NA	1
rna-XM_020963061.1	UBE2J1	2	0.17177	NA	1
rna-XM_020978099.1	DDX54	2	0.17177	NA	1
rna-XM_020978241.1	CLRN3	2	0.17177	NA	1
rna-XM_020978288.1	SLC10A7	2	0.17177	NA	1
rna-XM_020964372.1	CENPP	2	0.17177	NA	1
rna-XM_020978363.1	SAP30L	2	0.17177	NA	1
rna-XM_020978373.1	GSPT1	2	0.17177	NA	1
rna-XM_020978459.1	CAPN12	2	0.17177	NA	1
rna-XM_020978609.1	2023-09-12	2	0.17177	NA	1
rna-XM_020978912.1	LOC110202664	2	0.17177	NA	1
rna-XM_020979011.1	UCK2	2	0.17177	NA	1
rna-XM_020979026.1	CUNH19orf47	2	0.17177	NA	1
rna-XM_020964440.1	RALA	2	0.17177	NA	1
rna-XM_020979127.1	SERTAD3	2	0.17177	NA	1
rna-XM_020979317.1	MET	2	0.17177	NA	1
rna-XM_020979473.1	CUNH14orf180	2	0.17177	NA	1
rna-XM_020979482.1	SIVA1	2	0.17177	NA	1
rna-XM_020979625.1	DYNLT3	2	0.17177	NA	1
rna-XM_020979626.1	RPGR	2	0.17177	NA	1
rna-XM_020979762.1	GXYLT1	2	0.17177	NA	1
rna-XM_020979792.1	OPA3	2	0.17177	NA	1
rna-XM_020979839.1	XAB2	2	0.17177	NA	1
rna-XM_020980042.1	PHF8	2	0.17177	NA	1
rna-XM_020980139.1	KLC3	2	0.17177	NA	1
rna-XM_020980928.1	LEO1	2	0.17177	NA	1
rna-XM_020981007.1	ARPP19	2	0.17177	NA	1
rna-XM_020981216.1	RAB43	2	0.17177	NA	1
rna-XM_020981347.1	LOC110205034	2	0.17177	NA	1
rna-XM_020981438.1	RTFDC1	2	0.17177	NA	1
rna-XM_020981474.1	PRELID3B	2	0.17177	NA	1
rna-XM_020981536.1	CABLES2	2	0.17177	NA	1
rna-XM_020981605.1	ZGPAT	2	0.17177	NA	1
rna-XM_020981611.1	ARFRP1	2	0.17177	NA	1
rna-XM_020964771.1	OSTN	2	0.17177	NA	1
rna-XM_020981702.1	ARRDC1	2	0.17177	NA	1
rna-XM_020981727.1	MYZAP	2	0.17177	NA	1
rna-XM_020964813.1	ISG20	2	0.17177	NA	1
rna-XM_020981872.1	TMEM250	2	0.17177	NA	1
rna-XM_020981906.1	SEC16A	2	0.17177	NA	1
rna-XM_020982117.1	AHCTF1	2	0.17177	NA	1
rna-XM_020964841.1	ACAN	2	0.17177	NA	1
rna-XM_020982217.1	AIDA	2	0.17177	NA	1
rna-XM_020982256.1	GPATCH2	2	0.17177	NA	1
rna-XM_020982338.1	CHPT1	2	0.17177	NA	1
rna-XM_020982571.1	CUNH22orf23	2	0.17177	NA	1
rna-XM_020982606.1	DDX17	2	0.17177	NA	1
rna-XM_020964911.1	LOC110193238	2	0.17177	NA	1
rna-XM_020982932.1	SNAPC5	2	0.17177	NA	1
rna-XM_020982983.1	RAB42	2	0.17177	NA	1
rna-XM_020983003.1	LOC110206005	2	0.17177	NA	1
rna-XM_020983006.1	MEGF11	2	0.17177	NA	1
rna-XM_020983015.1	SPOCD1	2	0.17177	NA	1
rna-XM_020983096.1	SRSF10	2	0.17177	NA	1
rna-XM_020983132.1	RSRP1	2	0.17177	NA	1
rna-XM_020983389.1	ZNF362	2	0.17177	NA	1
rna-XM_020983430.1	PPCS	2	0.17177	NA	1
rna-XM_020983689.1	AGO4	2	0.17177	NA	1
rna-XM_020964989.1	WDYHV1	2	0.17177	NA	1
rna-XM_020983826.1	GTF3C2	2	0.17177	NA	1
rna-XM_020983861.1	PREB	2	0.17177	NA	1
rna-XM_020984059.1	CAMK2B	2	0.17177	NA	1
rna-XM_020984126.1	TTPAL	2	0.17177	NA	1
rna-XM_020984214.1	MOCS3	2	0.17177	NA	1
rna-XM_020984234.1	ATP9A	2	0.17177	NA	1
rna-XM_020984320.1	SOAT1	2	0.17177	NA	1
rna-XM_020984339.1	TOR1AIP1	2	0.17177	NA	1
rna-XM_020984375.1	NMNAT2	2	0.17177	NA	1
rna-XM_020984721.1	KYNU	2	0.17177	NA	1
rna-XM_020965107.1	TAF3	2	0.17177	NA	1
rna-XM_020984816.1	HMBS	2	0.17177	NA	1
rna-XM_020984818.1	LOC110207214	2	0.17177	NA	1
rna-XM_020984832.1	MCAM	2	0.17177	NA	1
rna-XM_020984925.1	CAPNS2	2	0.17177	NA	1
rna-XM_020984943.1	LOC110207352	2	0.17177	NA	1
rna-XM_020985065.1	URI1	2	0.17177	NA	1
rna-XM_020985099.1	DNAJA2	2	0.17177	NA	1
rna-XM_020985105.1	ITFG1	2	0.17177	NA	1
rna-XM_020985254.1	PLPP5	2	0.17177	NA	1
rna-XM_020985309.1	POLE4	2	0.17177	NA	1
rna-XM_020985405.1	FBXO48	2	0.17177	NA	1
rna-XM_020985452.1	UGP2	2	0.17177	NA	1
rna-XM_020985535.1	ANKRD12	2	0.17177	NA	1
rna-XM_020985556.1	MPPE1	2	0.17177	NA	1
rna-XM_020985669.1	EXOC3	2	0.17177	NA	1
rna-XM_020985687.1	INO80C	2	0.17177	NA	1
rna-XM_020985777.1	PLCB4	2	0.17177	NA	1
rna-XM_020985877.1	POPDC2	2	0.17177	NA	1
rna-XM_020985970.1	SEC22A	2	0.17177	NA	1
rna-XM_020985977.1	LOC110208124	2	0.17177	NA	1
rna-XM_020986007.1	SNX4	2	0.17177	NA	1
rna-XM_020986014.1	LOC110208147	2	0.17177	NA	1
rna-XM_020986033.1	TNK2	2	0.17177	NA	1
rna-XM_020986060.1	LOC110208180	2	0.17177	NA	1
rna-XM_020986100.1	STAG1	2	0.17177	NA	1
rna-XM_020986125.1	FAIM	2	0.17177	NA	1
rna-XM_020986162.1	SNW1	2	0.17177	NA	1
rna-XM_020986178.1	TMED8	2	0.17177	NA	1
rna-XM_020986358.1	RBM25	2	0.17177	NA	1
rna-XM_020986452.1	TMEM260	2	0.17177	NA	1
rna-XM_020986485.1	DHRS7	2	0.17177	NA	1
rna-XM_020986488.1	SIX1	2	0.17177	NA	1
rna-XM_020986496.1	PRKCH	2	0.17177	NA	1
rna-XM_020986499.1	SNAPC1	2	0.17177	NA	1
rna-XM_020986715.1	RSPH3	2	0.17177	NA	1
rna-XM_020986728.1	MRPL18	2	0.17177	NA	1
rna-XM_020963115.1	STEAP3	2	0.17177	NA	1
rna-XM_020987002.1	ECHDC1	2	0.17177	NA	1
rna-XM_020987147.1	LOC110208920	2	0.17177	NA	1
rna-XM_020987152.1	PEX7	2	0.17177	NA	1
rna-XM_020987329.1	PYGB	2	0.17177	NA	1
rna-XM_020987442.1	FZD1	2	0.17177	NA	1
rna-XM_020987445.1	GTPBP10	2	0.17177	NA	1
rna-XM_020987451.1	STEAP1	2	0.17177	NA	1
rna-XM_020987467.1	DBF4	2	0.17177	NA	1
rna-XM_020987538.1	WDR45B	2	0.17177	NA	1
rna-XM_020965401.1	CUNH16orf52	2	0.17177	NA	1
rna-XM_020987948.1	BUB1	2	0.17177	NA	1
rna-XM_020988004.1	SMC3	2	0.17177	NA	1
rna-XM_020988224.1	INPP5F	2	0.17177	NA	1
rna-XM_020988261.1	PYURF	2	0.17177	NA	1
rna-XM_020988306.1	HERC3	2	0.17177	NA	1
rna-XM_020988596.1	RXRG	2	0.17177	NA	1
rna-XM_020988714.1	SSX2IP	2	0.17177	NA	1
rna-XM_020988826.1	B3GALNT1	2	0.17177	NA	1
rna-XM_020965718.1	LOC110193728	2	0.17177	NA	1
rna-XM_020988928.1	XKR6	2	0.17177	NA	1
rna-XM_020989033.1	BCL6	2	0.17177	NA	1
rna-XM_020989261.1	WFDC1	2	0.17177	NA	1
rna-XM_020989290.1	SLC7A6	2	0.17177	NA	1
rna-XM_020965802.1	FAH	2	0.17177	NA	1
rna-XM_020989297.1	RALGAPA2	2	0.17177	NA	1
rna-XM_020989582.1	C2CD3	2	0.17177	NA	1
rna-XM_020989791.1	PPP2R1B	2	0.17177	NA	1
rna-XM_020989877.1	KLHL15	2	0.17177	NA	1
rna-XM_020989926.1	CUNHXorf23	2	0.17177	NA	1
rna-XM_020990081.1	ZBTB39	2	0.17177	NA	1
rna-XM_020990187.1	TBK1	2	0.17177	NA	1
rna-XM_020990205.1	IRAK3	2	0.17177	NA	1
rna-XM_020990243.1	CNOT2	2	0.17177	NA	1
rna-XM_020990256.1	PTPRB	2	0.17177	NA	1
rna-XM_020990348.1	ESYT2	2	0.17177	NA	1
rna-XM_020990587.1	PSMD5	2	0.17177	NA	1
rna-XM_020990818.1	TCF15	2	0.17177	NA	1
rna-XM_020991139.1	LOC110211701	2	0.17177	NA	1
rna-XM_020991170.1	FNIP1	2	0.17177	NA	1
rna-XM_020991229.1	CAMLG	2	0.17177	NA	1
rna-XM_020991296.1	WDHD1	2	0.17177	NA	1
rna-XM_020991373.1	BRMS1L	2	0.17177	NA	1
rna-XM_020991648.1	UBE2Q1	2	0.17177	NA	1
rna-XM_020991700.1	RAB13	2	0.17177	NA	1
rna-XM_020991705.1	DENND4B	2	0.17177	NA	1
rna-XM_020991720.1	SLC39A1	2	0.17177	NA	1
rna-XM_020966035.1	SP7	2	0.17177	NA	1
rna-XM_020991942.1	STXBP4	2	0.17177	NA	1
rna-XM_020992230.1	FGFR3	2	0.17177	NA	1
rna-XM_020992294.1	CPZ	2	0.17177	NA	1
rna-XM_020992307.1	STK10	2	0.17177	NA	1
rna-XM_020992315.1	RANBP17	2	0.17177	NA	1
rna-XM_020992346.1	LOC110212362	2	0.17177	NA	1
rna-XM_020992383.1	FABP6	2	0.17177	NA	1
rna-XM_020992410.1	SMIM23	2	0.17177	NA	1
rna-XM_020992468.1	DHX15	2	0.17177	NA	1
rna-XM_020992582.1	ASXL3	2	0.17177	NA	1
rna-XM_020992620.1	IAH1	2	0.17177	NA	1
rna-XM_020992719.1	LAP3	2	0.17177	NA	1
rna-XM_020992722.1	SOX11	2	0.17177	NA	1
rna-XM_020992752.1	TUBGCP5	2	0.17177	NA	1
rna-XM_020992811.1	MGAT4A	2	0.17177	NA	1
rna-XM_020992881.1	LOC110212795	2	0.17177	NA	1
rna-XM_020992952.1	LOC110212846	2	0.17177	NA	1
rna-XM_020993198.1	HOXA4	2	0.17177	NA	1
rna-XM_020993275.1	CDCA7L	2	0.17177	NA	1
rna-XM_020993309.1	MTURN	2	0.17177	NA	1
rna-XM_020993453.1	POC1B	2	0.17177	NA	1
rna-XM_020993512.1	MYF6	2	0.17177	NA	1
rna-XM_020993533.1	DNAH7	2	0.17177	NA	1
rna-XM_020993618.1	COQ10B	2	0.17177	NA	1
rna-XM_020994109.1	GLRB	2	0.17177	NA	1
rna-XM_020994123.1	GATB	2	0.17177	NA	1
rna-XM_020994316.1	C1R	2	0.17177	NA	1
rna-XM_020994360.1	MGP	2	0.17177	NA	1
rna-XM_020994522.1	CSK	2	0.17177	NA	1
rna-XM_020994833.1	BOP1	2	0.17177	NA	1
rna-XM_020966307.1	ARF3	2	0.17177	NA	1
rna-XM_020966326.1	TROAP	2	0.17177	NA	1
rna-XM_020995279.1	DCAF15	2	0.17177	NA	1
rna-XM_020966333.1	HOMER2	2	0.17177	NA	1
rna-XM_020995844.1	APP	2	0.17177	NA	1
rna-XM_020995902.1	SON	2	0.17177	NA	1
rna-XM_020995925.1	CRYZL1	2	0.17177	NA	1
rna-XM_020996027.1	CUNH21orf59	2	0.17177	NA	1
rna-XM_020996106.1	DCUN1D5	2	0.17177	NA	1
rna-XM_020996146.1	DDX10	2	0.17177	NA	1
rna-XM_020996175.1	LOC110215005	2	0.17177	NA	1
rna-XM_020996562.1	PPIL2	2	0.17177	NA	1
rna-XM_020996601.1	TMEM267	2	0.17177	NA	1
rna-XM_020996652.1	LOC110215288	2	0.17177	NA	1
rna-XM_020996696.1	LIF	2	0.17177	NA	1
rna-XM_020996736.1	HIC2	2	0.17177	NA	1
rna-XM_020996753.1	PYROXD2	2	0.17177	NA	1
rna-XM_020996758.1	GOT1	2	0.17177	NA	1
rna-XM_020996784.1	ENTPD1	2	0.17177	NA	1
rna-XM_020997024.1	MARVELD1	2	0.17177	NA	1
rna-XM_020963244.1	EVI2A	2	0.17177	NA	1
rna-XM_020997059.1	NRG3	2	0.17177	NA	1
rna-XM_020997123.1	KATNBL1	2	0.17177	NA	1
rna-XM_020997156.1	LOC110215568	2	0.17177	NA	1
rna-XM_020997170.1	SLC7A1	2	0.17177	NA	1
rna-XM_020997219.1	MIPEP	2	0.17177	NA	1
rna-XM_020997225.1	RPL21	2	0.17177	NA	1
rna-XM_020997262.1	NXPH3	2	0.17177	NA	1
rna-XM_020966475.1	LOC110194277	2	0.17177	NA	1
rna-XM_020997312.1	DCAF7	2	0.17177	NA	1
rna-XM_020997323.1	CWC25	2	0.17177	NA	1
rna-XM_020997447.1	PLEKHM1	2	0.17177	NA	1
rna-XM_020997532.1	CDC27	2	0.17177	NA	1
rna-XM_020997682.1	HIGD1B	2	0.17177	NA	1
rna-XM_020997782.1	C1QL1	2	0.17177	NA	1
rna-XM_020966525.1	WDR73	2	0.17177	NA	1
rna-XM_020997951.1	NDUFB2	2	0.17177	NA	1
rna-XM_020997969.1	WEE2	2	0.17177	NA	1
rna-XM_020998134.1	MRPS33	2	0.17177	NA	1
rna-XM_020966556.1	TMEM256	2	0.17177	NA	1
rna-XM_020998298.1	USP45	2	0.17177	NA	1
rna-XM_020998325.1	FBXL4	2	0.17177	NA	1
rna-XM_020998335.1	COQ3	2	0.17177	NA	1
rna-XM_020998353.1	UTP15	2	0.17177	NA	1
rna-XM_020966560.1	HYI	2	0.17177	NA	1
rna-XM_020998411.1	ANKDD1B	2	0.17177	NA	1
rna-XM_020998419.1	HMGCR	2	0.17177	NA	1
rna-XM_020998584.1	LOC110216694	2	0.17177	NA	1
rna-XM_020998638.1	MYL9	2	0.17177	NA	1
rna-XM_020998709.1	TGIF2	2	0.17177	NA	1
rna-XM_020998736.1	ZNF341	2	0.17177	NA	1
rna-XM_020998743.1	ERGIC3	2	0.17177	NA	1
rna-XM_020998790.1	CLTB	2	0.17177	NA	1
rna-XM_020998799.1	E2F1	2	0.17177	NA	1
rna-XM_020998833.1	RGS14	2	0.17177	NA	1
rna-XM_020998851.1	NECAB3	2	0.17177	NA	1
rna-XM_020998874.1	KIAA1191	2	0.17177	NA	1
rna-XM_020998953.1	NICN1	2	0.17177	NA	1
rna-XM_020998955.1	GPX1	2	0.17177	NA	1
rna-XM_020999014.1	USP4	2	0.17177	NA	1
rna-XM_020999051.1	LOC110216961	2	0.17177	NA	1
rna-XM_020999082.1	IFRD2	2	0.17177	NA	1
rna-XM_020999116.1	CCDC51	2	0.17177	NA	1
rna-XM_020999120.1	MAPKAPK3	2	0.17177	NA	1
rna-XM_020999125.1	SETD2	2	0.17177	NA	1
rna-XM_020999180.1	ACY1	2	0.17177	NA	1
rna-XM_020999207.1	VIPR1	2	0.17177	NA	1
rna-XM_020999298.1	TMEM115	2	0.17177	NA	1
rna-XM_020999299.1	LOC110217126	2	0.17177	NA	1
rna-XM_020999302.1	TUSC2	2	0.17177	NA	1
rna-XM_020966667.1	PLOD3	2	0.17177	NA	1
rna-XM_020999386.1	B3GALT4	2	0.17177	NA	1
rna-XM_020966673.1	HIF1AN	2	0.17177	NA	1
rna-XM_020999498.1	RWDD3	2	0.17177	NA	1
rna-XM_020966695.1	ZBTB4	2	0.17177	NA	1
rna-XM_020999552.1	CDKN1A	2	0.17177	NA	1
rna-XM_020999767.1	SASS6	2	0.17177	NA	1
rna-XM_020999861.1	TRMT13	2	0.17177	NA	1
rna-XM_020999927.1	IFT57	2	0.17177	NA	1
rna-XM_021000007.1	PDK4	2	0.17177	NA	1
rna-XM_020966829.1	LOC110194438	2	0.17177	NA	1
rna-XM_021000123.1	MEOX2	2	0.17177	NA	1
rna-XM_021000202.1	SDHAF4	2	0.17177	NA	1
rna-XM_021000340.1	LOC110217777	2	0.17177	NA	1
rna-XM_021000516.1	GPSM2	2	0.17177	NA	1
rna-XM_021000555.1	CEP57	2	0.17177	NA	1
rna-XM_021000758.1	LOC110218191	2	0.17177	NA	1
rna-XM_021000759.1	MRPL12	2	0.17177	NA	1
rna-XM_021000766.1	SMURF2	2	0.17177	NA	1
rna-XM_021000867.1	OXLD1	2	0.17177	NA	1
rna-XM_021000921.1	FSCN2	2	0.17177	NA	1
rna-XM_021001118.1	ALX3	2	0.17177	NA	1
rna-XM_021001232.1	METTL17	2	0.17177	NA	1
rna-XM_020966942.1	FRMD3	2	0.17177	NA	1
rna-XM_021001598.1	ATP6V1E1	2	0.17177	NA	1
rna-XM_021001600.1	CREBL2	2	0.17177	NA	1
rna-XM_021001620.1	NDUFA9	2	0.17177	NA	1
rna-XM_021001652.1	TULP3	2	0.17177	NA	1
rna-XM_021001763.1	PDXDC1	2	0.17177	NA	1
rna-XM_021001777.1	SMC5	2	0.17177	NA	1
rna-XM_021001791.1	KANK1	2	0.17177	NA	1
rna-XM_021001830.1	MYH11	2	0.17177	NA	1
rna-XM_021001834.1	NDE1	2	0.17177	NA	1
rna-XM_021001843.1	LOC110218859	2	0.17177	NA	1
rna-XM_021002114.1	MCMDC2	2	0.17177	NA	1
rna-XM_021002254.1	MKLN1	2	0.17177	NA	1
rna-XM_021002285.1	CHCHD3	2	0.17177	NA	1
rna-XM_021002478.1	NAT9	2	0.17177	NA	1
rna-XM_021003463.1	AP2A1	2	0.17177	NA	1
rna-XM_021003868.1	HSPBP1	2	0.17177	NA	1
rna-XM_021003915.1	CCDC106	2	0.17177	NA	1
rna-XM_021003936.1	LOC110220090	2	0.17177	NA	1
rna-XM_021003955.1	VRK3	2	0.17177	NA	1
rna-XM_021004130.1	LOC110220192	2	0.17177	NA	1
rna-XM_021004498.1	GLIPR2	2	0.17177	NA	1
rna-XM_021004500.1	FAM83G	2	0.17177	NA	1
rna-XM_021004510.1	ECM1	2	0.17177	NA	1
rna-XM_021004513.1	LOC110220491	2	0.17177	NA	1
rna-XM_020967225.1	AR	2	0.17177	NA	1
rna-XM_021004593.1	B9D1	2	0.17177	NA	1
rna-XM_021004616.1	POLR1E	2	0.17177	NA	1
rna-XM_021004655.1	SETDB1	2	0.17177	NA	1
rna-XM_020967297.1	DENND4C	2	0.17177	NA	1
rna-XM_020967313.1	MPRIP	2	0.17177	NA	1
rna-XM_021005167.1	REEP2	2	0.17177	NA	1
rna-XM_021005200.1	KIF20A	2	0.17177	NA	1
rna-XM_021005280.1	PCGF3	2	0.17177	NA	1
rna-XM_020967346.1	TICAM2	2	0.17177	NA	1
rna-XM_021005373.1	UBOX5	2	0.17177	NA	1
rna-XM_021005400.1	SERGEF	2	0.17177	NA	1
rna-XM_020967348.1	MIEF2	2	0.17177	NA	1
rna-XM_020967372.1	NT5M	2	0.17177	NA	1
rna-XM_020967386.1	MED9	2	0.17177	NA	1
rna-XM_021005896.1	TAF15	2	0.17177	NA	1
rna-XM_021005907.1	MMP28	2	0.17177	NA	1
rna-XM_021005953.1	SDR16C5	2	0.17177	NA	1
rna-XM_021006111.1	MICU1	2	0.17177	NA	1
rna-XM_021006549.1	ATXN2L	2	0.17177	NA	1
rna-XM_021006551.1	LOC110221877	2	0.17177	NA	1
rna-XM_021006563.1	RGS11	2	0.17177	NA	1
rna-XM_021006569.1	DECR2	2	0.17177	NA	1
rna-XM_021006636.1	TBX6	2	0.17177	NA	1
rna-XM_020967487.1	NOCT	2	0.17177	NA	1
rna-XM_021006825.1	PRRT2	2	0.17177	NA	1
rna-XM_021006826.1	PAGR1	2	0.17177	NA	1
rna-XM_021006863.1	PRR35	2	0.17177	NA	1
rna-XM_021007134.1	SPICE1	2	0.17177	NA	1
rna-XM_020967526.1	RPL35	2	0.17177	NA	1
rna-XM_021007275.1	TRIM23	2	0.17177	NA	1
rna-XM_021007283.1	TRAPPC13	2	0.17177	NA	1
rna-XM_021007323.1	DIO3	2	0.17177	NA	1
rna-XM_021007340.1	WDR25	2	0.17177	NA	1
rna-XM_021007375.1	GPM6B	2	0.17177	NA	1
rna-XM_021007456.1	ADGRG2	2	0.17177	NA	1
rna-XM_021007477.1	S100G	2	0.17177	NA	1
rna-XM_021007637.1	LRP2BP	2	0.17177	NA	1
rna-XM_021007667.1	PRIMPOL	2	0.17177	NA	1
rna-XM_021007682.1	CASP3	2	0.17177	NA	1
rna-XM_021007780.1	PPP2R5A	2	0.17177	NA	1
rna-XM_021008060.1	CCNH	2	0.17177	NA	1
rna-XM_020967585.1	PSMB7	2	0.17177	NA	1
rna-XM_021008242.1	PRSS12	2	0.17177	NA	1
rna-XM_021008362.1	PDLIM5	2	0.17177	NA	1
rna-XM_021008537.1	CPSF4	2	0.17177	NA	1
rna-XM_021008627.1	OTULIN	2	0.17177	NA	1
rna-XM_021008714.1	LOC110223296	2	0.17177	NA	1
rna-XM_021008880.1	AP3D1	2	0.17177	NA	1
rna-XM_021008894.1	UBA52	2	0.17177	NA	1
rna-XM_020967722.1	INA	2	0.17177	NA	1
rna-XM_021008972.1	RHOBTB3	2	0.17177	NA	1
rna-XM_021009205.1	WDR76	2	0.17177	NA	1
rna-XM_021009233.1	INO80	2	0.17177	NA	1
rna-XM_021009298.1	VPS39	2	0.17177	NA	1
rna-XM_021009353.1	ISOC1	2	0.17177	NA	1
rna-XM_021009385.1	CHAC1	2	0.17177	NA	1
rna-XM_021009501.1	TRIM36	2	0.17177	NA	1
rna-XM_021009522.1	NXNL2	2	0.17177	NA	1
rna-XM_021009571.1	FEM1C	2	0.17177	NA	1
rna-XM_021009574.1	RNF32	2	0.17177	NA	1
rna-XM_021009664.1	PTPRJ	2	0.17177	NA	1
rna-XM_021009718.1	FNBP4	2	0.17177	NA	1
rna-XM_021009730.1	ACCS	2	0.17177	NA	1
rna-XM_021009831.1	LARGE2	2	0.17177	NA	1
rna-XM_021009873.1	CAGE1	2	0.17177	NA	1
rna-XM_021009901.1	SNRNP48	2	0.17177	NA	1
rna-XM_021009902.1	SMIM13	2	0.17177	NA	1
rna-XR_002320057.1	LYRM2	2	0.17177	NA	1
rna-XM_020967988.1	LOC110195302	2	0.17177	NA	1
rna-XR_002320244.1	LOC110192783	2	0.17177	NA	1
rna-XM_020967999.1	FADS2	2	0.17177	NA	1
rna-XR_002320660.1	LOC110194188	2	0.17177	NA	1
rna-XM_020968009.1	VPS51	2	0.17177	NA	1
rna-XR_002320796.1	LOC110194799	2	0.17177	NA	1
rna-XM_020968026.1	SAC3D1	2	0.17177	NA	1
rna-XR_002320937.1	LOC110195603	2	0.17177	NA	1
rna-XR_002321001.1	LOC110195771	2	0.17177	NA	1
rna-XR_002321126.1	LOC110196109	2	0.17177	NA	1
rna-XR_002321398.1	LOC110197069	2	0.17177	NA	1
rna-XR_002321417.1	LOC110197196	2	0.17177	NA	1
rna-XR_002321449.1	LOC110197320	2	0.17177	NA	1
rna-XR_002321534.1	LOC110197608	2	0.17177	NA	1
rna-XR_002321572.1	LOC110197800	2	0.17177	NA	1
rna-XR_002321706.1	LOC110198304	2	0.17177	NA	1
rna-XR_002321722.1	LOC110198335	2	0.17177	NA	1
rna-XR_002321920.1	LOC110199078	2	0.17177	NA	1
rna-XR_002321942.1	LOC110199195	2	0.17177	NA	1
rna-XR_002322064.1	LOC110199849	2	0.17177	NA	1
rna-XR_002322100.1	LOC110199938	2	0.17177	NA	1
rna-XR_002322332.1	LOC110200906	2	0.17177	NA	1
rna-XR_002323027.1	LOC110203637	2	0.17177	NA	1
rna-XM_020968223.1	MEN1	2	0.17177	NA	1
rna-XR_002323666.1	LOC110205712	2	0.17177	NA	1
rna-XR_002323729.1	LOC110205880	2	0.17177	NA	1
rna-XR_002323897.1	LOC110206379	2	0.17177	NA	1
rna-XR_002323960.1	CNNM3	2	0.17177	NA	1
rna-XR_002324010.1	LOC110206787	2	0.17177	NA	1
rna-XM_020963417.1	WDR44	2	0.17177	NA	1
rna-XR_002324405.1	LOC110208128	2	0.17177	NA	1
rna-XR_002324462.1	LOC110208332	2	0.17177	NA	1
rna-XR_002324513.1	LOC110208506	2	0.17177	NA	1
rna-XR_002324685.1	LOC110208884	2	0.17177	NA	1
rna-XR_002324811.1	LOC110209412	2	0.17177	NA	1
rna-XM_021006245.1	MID1	25	0.182782	NA	4
rna-XR_002325662.1	LOC110212419	9	0.190926	NA	2
rna-XR_002327136.1	LOC110217782	9	0.190926	NA	2
rna-XR_002328360.1	LOC110222375	9	0.190926	NA	2
rna-XM_020968785.1	LATS2	9	0.190926	NA	2
rna-XM_020963564.1	MTSS1L	9	0.190926	NA	2
rna-XM_020972631.1	ETV4	9	0.190926	NA	2
rna-XM_020976880.1	MRPS18A	9	0.190926	NA	2
rna-XM_020977772.1	TNS3	9	0.190926	NA	2
rna-XM_020964357.1	ECM2	9	0.190926	NA	2
rna-XM_020981441.1	BMP7	9	0.190926	NA	2
rna-XM_020984283.1	TSEN15	9	0.190926	NA	2
rna-XM_020984397.1	EDEM3	9	0.190926	NA	2
rna-XM_020989525.1	EMSY	9	0.190926	NA	2
rna-XM_020989618.1	ARAP1	9	0.190926	NA	2
rna-XM_020992334.1	LOC110212325	9	0.190926	NA	2
rna-XM_020992500.1	MAPRE2	9	0.190926	NA	2
rna-XM_020998463.1	ZNF366	9	0.190926	NA	2
rna-XM_021001765.1	SVEP1	9	0.190926	NA	2
rna-XM_020967330.1	RAI1	9	0.190926	NA	2
rna-XR_002321112.1	LOC110196076	9	0.190926	NA	2
rna-XM_020972068.1	THBS2	18	0.216474	NA	3
rna-XM_020980112.1	MAML3	18	0.216474	NA	3
rna-XM_020965004.1	HAS2	18	0.216474	NA	3
rna-XM_020989048.1	LPP	36	0.219322	NA	5
rna-XR_002327706.1	LOC110219640	10	0.225174	NA	2
rna-XR_002328248.1	LOC110221799	10	0.225174	NA	2
rna-XM_020974905.1	AGAP1	10	0.225174	NA	2
rna-XM_020975001.1	TMEM200C	10	0.225174	NA	2
rna-XM_020976045.1	ST7	10	0.225174	NA	2
rna-XM_020978192.1	LOC110202140	10	0.225174	NA	2
rna-XM_020978983.1	LRIG1	10	0.225174	NA	2
rna-XM_020985416.1	ETAA1	10	0.225174	NA	2
rna-XM_020963099.1	RALB	10	0.225174	NA	2
rna-XM_020988899.1	TIPARP	10	0.225174	NA	2
rna-XM_020998712.1	PDLIM7	10	0.225174	NA	2
rna-XM_020999747.1	FAM107B	10	0.225174	NA	2
rna-XM_020999938.1	CMSS1	10	0.225174	NA	2
rna-XM_020967200.1	BIN1	10	0.225174	NA	2
rna-XM_021005850.1	LOC110221328	10	0.225174	NA	2
rna-XR_002324348.1	LOC110207905	10	0.225174	NA	2
rna-XR_002322185.1	LOC110200186	19	0.241112	NA	3
rna-XM_020968312.1	HNRNPUL2	3	0.246251	NA	1
rna-XR_002325023.1	LOC110210104	3	0.246251	NA	1
rna-XR_002325134.1	LOC110210623	3	0.246251	NA	1
rna-XM_020968325.1	LOC110195514	3	0.246251	NA	1
rna-XR_002325442.1	LOC110211580	3	0.246251	NA	1
rna-XR_002325514.1	LOC110211842	3	0.246251	NA	1
rna-XM_020968368.1	GAL3ST3	3	0.246251	NA	1
rna-XR_002325757.1	LOC110212773	3	0.246251	NA	1
rna-XR_002325978.1	LOC110213368	3	0.246251	NA	1
rna-XR_002326004.1	LOC110213465	3	0.246251	NA	1
rna-XR_002326198.1	LOC110214123	3	0.246251	NA	1
rna-XR_002326304.1	LOC110214583	3	0.246251	NA	1
rna-XR_002326451.1	LOC110215187	3	0.246251	NA	1
rna-XR_002326535.1	LOC110215501	3	0.246251	NA	1
rna-XR_002326907.1	LOC110216913	3	0.246251	NA	1
rna-XR_002327051.1	CD47	3	0.246251	NA	1
rna-XR_002327243.1	LOC110218209	3	0.246251	NA	1
rna-XR_002327310.1	LOC110218483	3	0.246251	NA	1
rna-XM_020968517.1	GIPC2	3	0.246251	NA	1
rna-XR_002327668.1	LOC110219545	3	0.246251	NA	1
rna-XR_002327964.1	LOC110220780	3	0.246251	1	1
rna-XR_002327970.1	LOC110220803	3	0.246251	NA	1
rna-XR_002328040.1	LOC110221132	3	0.246251	NA	1
rna-XR_002328065.1	LOC110221264	3	0.246251	NA	1
rna-XR_002328113.1	LOC110221414	3	0.246251	NA	1
rna-XR_002328277.1	LOC110222072	3	0.246251	NA	1
rna-XR_002328294.1	LOC110222164	3	0.246251	NA	1
rna-XR_002328295.1	LOC110222170	3	0.246251	NA	1
rna-XR_002328318.1	LOC110222223	3	0.246251	NA	1
rna-XR_002328370.1	LOC110222415	3	0.246251	NA	1
rna-XR_002328414.1	LOC110222512	3	0.246251	NA	1
rna-XR_002328669.1	LOC110223327	3	0.246251	NA	1
rna-XM_020968772.1	ZMYM2	3	0.246251	NA	1
rna-XM_020968830.1	PJA2	3	0.246251	NA	1
rna-XM_020965012.1	SMC1A	3	0.246251	1	1
rna-XM_020969116.1	CREBRF	3	0.246251	NA	1
rna-XM_020969365.1	EPHX3	3	0.246251	NA	1
rna-XM_020969366.1	LOC110196223	3	0.246251	NA	1
rna-XM_020969576.1	SLC20A2	3	0.246251	NA	1
rna-XM_020969591.1	GPAT4	3	0.246251	NA	1
rna-XM_020963619.1	NDRG4	3	0.246251	NA	1
rna-XM_020969832.1	BCORL1	3	0.246251	NA	1
rna-XM_020975310.1	KIAA1211	3	0.246251	1	1
rna-XM_020969997.1	FAM124A	3	0.246251	NA	1
rna-XM_020970071.1	ARGLU1	3	0.246251	NA	1
rna-XM_020970236.1	PPP1CC	3	0.246251	NA	1
rna-XM_020970495.1	PRDX6	3	0.246251	NA	1
rna-XM_020970613.1	ALS2	3	0.246251	NA	1
rna-XM_020971059.1	CRISPLD1	3	0.246251	NA	1
rna-XM_020971180.1	CKB	3	0.246251	NA	1
rna-XM_020971542.1	RFT1	3	0.246251	NA	1
rna-XM_020971605.1	KPNA5	3	0.246251	NA	1
rna-XM_020992360.1	PWWP2A	3	0.246251	1	1
rna-XM_020972078.1	PHF10	3	0.246251	NA	1
rna-XM_020994248.1	P3H3	3	0.246251	1	NA
rna-XM_020996627.1	TBC1D10A	3	0.246251	1	1
rna-XM_020972525.1	SNN	3	0.246251	NA	1
rna-XM_020972589.1	STAT3	3	0.246251	NA	1
rna-XM_020972726.1	LOC110198443	3	0.246251	NA	1
rna-XM_021001490.1	NDRG2	3	0.246251	1	1
rna-XM_020972894.1	RBM12B	3	0.246251	NA	1
rna-XM_020972965.1	CBLN3	3	0.246251	NA	1
rna-XM_021005783.1	FAM131A	3	0.246251	1	NA
rna-XM_020973480.1	USP20	3	0.246251	NA	1
rna-XM_020973512.1	PRRC2B	3	0.246251	NA	1
rna-XM_020973568.1	LAMC3	3	0.246251	NA	1
rna-XM_021007147.1	ZDHHC23	3	0.246251	1	1
rna-XM_020973597.1	EDRF1	3	0.246251	NA	1
rna-XM_020973759.1	NHSL1	3	0.246251	NA	1
rna-XM_020973861.1	SIK1	3	0.246251	NA	1
rna-XM_020974298.1	PSMB8	3	0.246251	NA	1
rna-XM_020974594.1	CNOT8	3	0.246251	NA	1
rna-XM_020974808.1	CGGBP1	3	0.246251	NA	1
rna-XM_020974857.1	GPR137C	3	0.246251	NA	1
rna-XM_020974941.1	LOC110199912	3	0.246251	NA	1
rna-XM_020975079.1	ACOT7	3	0.246251	NA	1
rna-XM_020975105.1	GPR153	3	0.246251	NA	1
rna-XM_020975362.1	PTPRF	3	0.246251	NA	1
rna-XM_020975474.1	ATP6V0B	3	0.246251	NA	1
rna-XM_020975995.1	NADK	3	0.246251	NA	1
rna-XM_020976468.1	PQBP1	3	0.246251	NA	1
rna-XM_020976577.1	EFNB1	3	0.246251	NA	1
rna-XM_020976679.1	IRF4	3	0.246251	NA	1
rna-XM_020976691.1	ROR2	3	0.246251	NA	1
rna-XM_020976789.1	GTPBP2	3	0.246251	NA	1
rna-XM_020976876.1	MRPL2	3	0.246251	NA	1
rna-XM_020976920.1	TMEM61	3	0.246251	NA	1
rna-XM_020977030.1	RGCC	3	0.246251	NA	1
rna-XM_020977252.1	LSR	3	0.246251	NA	1
rna-XM_020977534.1	TMEM47	3	0.246251	NA	1
rna-XM_020964301.1	SLC7A8	3	0.246251	NA	1
rna-XM_020977751.1	CFAP45	3	0.246251	NA	1
rna-XM_020977880.1	RARRES2	3	0.246251	NA	1
rna-XM_020978157.1	LOC110202121	3	0.246251	NA	1
rna-XM_020978614.1	GGA2	3	0.246251	NA	1
rna-XM_020978673.1	LOC110202488	3	0.246251	NA	1
rna-XM_020979019.1	TNFAIP8	3	0.246251	NA	1
rna-XM_020979166.1	ACHE	3	0.246251	NA	1
rna-XM_020979467.1	AKT1	3	0.246251	NA	1
rna-XM_020979476.1	CEP170B	3	0.246251	NA	1
rna-XM_020979589.1	DCAF8	3	0.246251	NA	1
rna-XM_020979623.1	LOC110203141	3	0.246251	NA	1
rna-XM_020979654.1	LOC110203174	3	0.246251	NA	1
rna-XM_020979745.1	CCND3	3	0.246251	NA	1
rna-XM_020979826.1	FOXA3	3	0.246251	NA	1
rna-XM_020964524.1	LOC110193009	3	0.246251	NA	1
rna-XM_020980193.1	LOC110203728	3	0.246251	NA	1
rna-XM_020980893.1	PFN2	3	0.246251	NA	1
rna-XM_020980909.1	WWTR1	3	0.246251	NA	1
rna-XM_020964608.1	PABPN1	3	0.246251	NA	1
rna-XM_020980988.1	OGG1	3	0.246251	NA	1
rna-XM_020981342.1	ZXDC	3	0.246251	NA	1
rna-XM_020981468.1	NPEPL1	3	0.246251	NA	1
rna-XM_020981539.1	RPS21	3	0.246251	NA	1
rna-XM_020981553.1	GID8	3	0.246251	NA	1
rna-XM_020981865.1	CAMSAP1	3	0.246251	NA	1
rna-XM_020981903.1	INPP5E	3	0.246251	NA	1
rna-XM_020982461.1	HMGXB4	3	0.246251	NA	1
rna-XM_020982675.1	MKL1	3	0.246251	NA	1
rna-XM_020983117.1	SRRM1	3	0.246251	NA	1
rna-XM_020983139.1	TMEM57	3	0.246251	NA	1
rna-XM_020983204.1	RPS6KA1	3	0.246251	NA	1
rna-XM_020964957.1	DERL1	3	0.246251	NA	1
rna-XM_020983469.1	TMEM54	3	0.246251	NA	1
rna-XM_020983666.1	ZNF609	3	0.246251	NA	1
rna-XM_020983667.1	LOC110206359	3	0.246251	NA	1
rna-XM_020983687.1	AGO1	3	0.246251	NA	1
rna-XM_020983695.1	KIAA0319L	3	0.246251	NA	1
rna-XM_020983696.1	NCDN	3	0.246251	NA	1
rna-XM_020983802.1	CCDC121	3	0.246251	NA	1
rna-XM_020983817.1	ZNF513	3	0.246251	NA	1
rna-XM_020983879.1	HERC1	3	0.246251	NA	1
rna-XM_020983916.1	SELENOI	3	0.246251	NA	1
rna-XM_020965014.1	PFKFB3	3	0.246251	NA	1
rna-XM_020965077.1	KRAS	3	0.246251	NA	1
rna-XM_020984403.1	TRMT1L	3	0.246251	NA	1
rna-XM_020984469.1	HGF	3	0.246251	NA	1
rna-XM_020984507.1	PTPN12	3	0.246251	NA	1
rna-XM_020984509.1	GSAP	3	0.246251	NA	1
rna-XM_020984520.1	ARMC10	3	0.246251	NA	1
rna-XM_020984803.1	UPK2	3	0.246251	NA	1
rna-XM_020985031.1	CEBPA	3	0.246251	NA	1
rna-XM_020985087.1	SHCBP1	3	0.246251	NA	1
rna-XM_020985196.1	MMP2	3	0.246251	NA	1
rna-XM_020985222.1	ADAM9	3	0.246251	NA	1
rna-XM_020963088.1	PTPN4	3	0.246251	NA	1
rna-XM_020965164.1	CHAMP1	3	0.246251	NA	1
rna-XM_020985280.1	PLPBP	3	0.246251	NA	1
rna-XM_020985389.1	ANXA4	3	0.246251	NA	1
rna-XM_020985490.1	USP34	3	0.246251	NA	1
rna-XM_020985493.1	AHSA2	3	0.246251	NA	1
rna-XM_020985549.1	VAPA	3	0.246251	NA	1
rna-XM_020985580.1	SEH1L	3	0.246251	NA	1
rna-XM_020985618.1	DSEL	3	0.246251	NA	1
rna-XM_020985842.1	MUC13	3	0.246251	NA	1
rna-XM_020985881.1	GSK3B	3	0.246251	NA	1
rna-XM_020985909.1	EAF2	3	0.246251	NA	1
rna-XM_020985938.1	KPNA1	3	0.246251	NA	1
rna-XM_020986005.1	ZNF148	3	0.246251	NA	1
rna-XM_020986160.1	GPHB5	3	0.246251	NA	1
rna-XM_020986296.1	LTBP2	3	0.246251	NA	1
rna-XM_020986471.1	DACT1	3	0.246251	NA	1
rna-XM_020986491.1	TRMT5	3	0.246251	NA	1
rna-XM_020965286.1	EIF2AK1	3	0.246251	NA	1
rna-XM_020987102.1	SLC2A12	3	0.246251	NA	1
rna-XM_020987209.1	TBC1D5	3	0.246251	NA	1
rna-XM_020987211.1	PLCL2	3	0.246251	NA	1
rna-XM_020965360.1	SDR42E2	3	0.246251	NA	1
rna-XM_020987571.1	EIF2B3	3	0.246251	NA	1
rna-XM_020987577.1	TESK2	3	0.246251	NA	1
rna-XM_020988190.1	FAM204A	3	0.246251	NA	1
rna-XM_020988300.1	NFKB1	3	0.246251	NA	1
rna-XM_020988354.1	BMP3	3	0.246251	NA	1
rna-XM_020988881.1	MSRA	3	0.246251	NA	1
rna-XM_020989008.1	FARP2	3	0.246251	NA	1
rna-XM_020989460.1	HAS3	3	0.246251	NA	1
rna-XM_020989544.1	ARRB1	3	0.246251	NA	1
rna-XM_020989647.1	PDE2A	3	0.246251	NA	1
rna-XM_020990072.1	ATP5B	3	0.246251	NA	1
rna-XM_020990830.1	LOC110211492	3	0.246251	NA	1
rna-XM_020990925.1	KLHL23	3	0.246251	NA	1
rna-XM_020991339.1	GEMIN2	3	0.246251	NA	1
rna-XM_020991422.1	NOG	3	0.246251	NA	1
rna-XM_020991924.1	SCPEP1	3	0.246251	NA	1
rna-XM_020992118.1	RELL1	3	0.246251	NA	1
rna-XM_020966079.1	CERS5	3	0.246251	NA	1
rna-XM_020992208.1	RNF4	3	0.246251	NA	1
rna-XM_020992353.1	ATP10B	3	0.246251	NA	1
rna-XM_020992414.1	FGF18	3	0.246251	NA	1
rna-XM_020992563.1	CDH2	3	0.246251	NA	1
rna-XM_020992644.1	MLYCD	3	0.246251	NA	1
rna-XM_020992678.1	NOL10	3	0.246251	NA	1
rna-XM_020966120.1	AAAS	3	0.246251	NA	1
rna-XM_020992744.1	LOC110212737	3	0.246251	NA	1
rna-XM_020992777.1	ATP10A	3	0.246251	NA	1
rna-XM_020992866.1	TBC1D8	3	0.246251	NA	1
rna-XM_020992963.1	GYG2	3	0.246251	NA	1
rna-XM_020993118.1	LEPROT	3	0.246251	NA	1
rna-XM_020993125.1	JUN	3	0.246251	NA	1
rna-XM_020993732.1	FZD4	3	0.246251	NA	1
rna-XM_020966214.1	HNRNPA1	3	0.246251	NA	1
rna-XM_020966220.1	ZNF740	3	0.246251	NA	1
rna-XM_020993845.1	ICK	3	0.246251	NA	1
rna-XM_020993974.1	LOC110213608	3	0.246251	NA	1
rna-XM_020994002.1	FNIP2	3	0.246251	NA	1
rna-XM_020994061.1	PLRG1	3	0.246251	NA	1
rna-XM_020994086.1	RXFP1	3	0.246251	NA	1
rna-XM_020994118.1	MND1	3	0.246251	NA	1
rna-XM_020994259.1	TPI1	3	0.246251	NA	1
rna-XM_020994286.1	C1S	3	0.246251	NA	1
rna-XM_020966276.1	PRR13	3	0.246251	NA	1
rna-XM_020994528.1	FAM219B	3	0.246251	NA	1
rna-XM_020994577.1	WAPL	3	0.246251	NA	1
rna-XM_020994586.1	CRTC3	3	0.246251	NA	1
rna-XM_020994737.1	SPC24	3	0.246251	NA	1
rna-XM_020966305.1	WNT10B	3	0.246251	NA	1
rna-XM_020995188.1	MTMR12	3	0.246251	NA	1
rna-XM_020995284.1	SUB1	3	0.246251	NA	1
rna-XM_020995682.1	RBBP6	3	0.246251	NA	1
rna-XM_020995704.1	CUNH8orf59	3	0.246251	NA	1
rna-XM_020995918.1	DONSON	3	0.246251	NA	1
rna-XM_020996042.1	MIS18A	3	0.246251	NA	1
rna-XM_020996073.1	KDELC2	3	0.246251	NA	1
rna-XM_020996213.1	RTN4	3	0.246251	NA	1
rna-XM_020996395.1	THAP7	3	0.246251	NA	1
rna-XM_020996408.1	PPM1F	3	0.246251	NA	1
rna-XM_020996412.1	UBE2L3	3	0.246251	NA	1
rna-XM_020966425.1	LOC110194237	3	0.246251	NA	1
rna-XM_020996770.1	TM9SF3	3	0.246251	NA	1
rna-XM_020966436.1	NDEL1	3	0.246251	NA	1
rna-XM_020997008.1	LOC110215469	3	0.246251	NA	1
rna-XM_020997173.1	GPX8	3	0.246251	NA	1
rna-XM_020997195.1	CDC20B	3	0.246251	NA	1
rna-XM_020997200.1	UBL3	3	0.246251	NA	1
rna-XM_020997303.1	ZNF652	3	0.246251	NA	1
rna-XM_020997376.1	SPOP	3	0.246251	NA	1
rna-XM_020997407.1	LASP1	3	0.246251	NA	1
rna-XM_020997440.1	KAT7	3	0.246251	NA	1
rna-XM_020997469.1	ORMDL3	3	0.246251	NA	1
rna-XM_020997486.1	PPP1R1B	3	0.246251	NA	1
rna-XM_020966497.1	ZNF592	3	0.246251	NA	1
rna-XM_020997618.1	HOXB2	3	0.246251	NA	1
rna-XM_020997646.1	PCGF2	3	0.246251	NA	1
rna-XM_020997769.1	DBF4B	3	0.246251	NA	1
rna-XM_020997829.1	AGA	3	0.246251	NA	1
rna-XM_020998277.1	GRIK2	3	0.246251	NA	1
rna-XM_020998451.1	DMGDH	3	0.246251	NA	1
rna-XM_020998629.1	RALY	3	0.246251	NA	1
rna-XM_020998683.1	SRSF6	3	0.246251	NA	1
rna-XM_020999022.1	LOC110216945	3	0.246251	NA	1
rna-XM_020999076.1	KLHDC8B	3	0.246251	NA	1
rna-XM_020999087.1	LOC110216984	3	0.246251	NA	1
rna-XM_020999092.1	CUNH3orf62	3	0.246251	NA	1
rna-XM_020999243.1	HYAL2	3	0.246251	NA	1
rna-XM_020999287.1	CACNA2D2	3	0.246251	NA	1
rna-XM_020999446.1	SRSF3	3	0.246251	NA	1
rna-XM_020999596.1	FKBP5	3	0.246251	NA	1
rna-XM_020999668.1	MAPK14	3	0.246251	NA	1
rna-XM_021000116.1	SEM1	3	0.246251	NA	1
rna-XM_021000449.1	CCSAP	3	0.246251	NA	1
rna-XM_021000471.1	MAP10	3	0.246251	NA	1
rna-XM_021000497.1	PTP4A1	3	0.246251	NA	1
rna-XM_021000705.1	ENDOD1	3	0.246251	NA	1
rna-XM_021000712.1	SMCO4	3	0.246251	NA	1
rna-XM_021000846.1	GSTM3	3	0.246251	NA	1
rna-XM_021000870.1	FAM20A	3	0.246251	NA	1
rna-XM_021000886.1	PCYT2	3	0.246251	NA	1
rna-XM_021000946.1	FASN	3	0.246251	NA	1
rna-XM_021000965.1	CSNK1D	3	0.246251	NA	1
rna-XM_021000969.1	PYCR1	3	0.246251	NA	1
rna-XM_020966931.1	CNTFR	3	0.246251	NA	1
rna-XM_021001196.1	SPEF1	3	0.246251	NA	1
rna-XM_020966940.1	KIF27	3	0.246251	NA	1
rna-XM_021001287.1	KCNG3	3	0.246251	NA	1
rna-XM_021001322.1	SLC39A2	3	0.246251	NA	1
rna-XM_020966953.1	NTRK2	3	0.246251	NA	1
rna-XM_021001516.1	MANSC1	3	0.246251	NA	1
rna-XM_020966964.1	GKAP1	3	0.246251	NA	1
rna-XM_021001757.1	VLDLR	3	0.246251	NA	1
rna-XM_021001787.1	DOCK8	3	0.246251	NA	1
rna-XM_021002022.1	ZNF143	3	0.246251	NA	1
rna-XM_021002026.1	MAGI3	3	0.246251	NA	1
rna-XM_021002276.1	TNPO3	3	0.246251	NA	1
rna-XM_021002484.1	TEX2	3	0.246251	NA	1
rna-XM_021002488.1	TSPAN2	3	0.246251	NA	1
rna-XM_021002595.1	CPSF4L	3	0.246251	NA	1
rna-XM_021002921.1	FAM46C	3	0.246251	NA	1
rna-XM_021003028.1	TMEM9	3	0.246251	NA	1
rna-XM_021003059.1	ETNK2	3	0.246251	NA	1
rna-XM_021003196.1	PHLDA3	3	0.246251	NA	1
rna-XM_021003330.1	CLPTM1	3	0.246251	NA	1
rna-XM_021003433.1	FTL	3	0.246251	NA	1
rna-XM_021003486.1	PNKP	3	0.246251	NA	1
rna-XM_021003690.1	TULP2	3	0.246251	NA	1
rna-XM_021004013.1	SBK2	3	0.246251	NA	1
rna-XM_021004407.1	CCT5	3	0.246251	NA	1
rna-XM_021004411.1	CIART	3	0.246251	NA	1
rna-XM_021004448.1	NSUN2	3	0.246251	NA	1
rna-XM_021004523.1	ADAMTSL4	3	0.246251	NA	1
rna-XM_021004595.1	PRPSAP2	3	0.246251	NA	1
rna-XM_020967284.1	EDA2R	3	0.246251	NA	1
rna-XM_021004874.1	CDC42SE1	3	0.246251	NA	1
rna-XM_021004967.1	FAP	3	0.246251	NA	1
rna-XM_021005063.1	RFX5	3	0.246251	NA	1
rna-XM_021005417.1	LZTS3	3	0.246251	NA	1
rna-XM_021005491.1	PSMA1	3	0.246251	NA	1
rna-XM_021005498.1	PTPN5	3	0.246251	NA	1
rna-XM_021005597.1	EIF4G1	3	0.246251	NA	1
rna-XM_021005909.1	CHD7	3	0.246251	NA	1
rna-XM_021005945.1	PLAG1	3	0.246251	NA	1
rna-XM_021006124.1	ADK	3	0.246251	NA	1
rna-XM_021006190.1	TMEM254	3	0.246251	NA	1
rna-XM_021006382.1	SSFA2	3	0.246251	NA	1
rna-XM_021006410.1	CERKL	3	0.246251	NA	1
rna-XM_021006417.1	CDK17	3	0.246251	NA	1
rna-XM_021006450.1	BTG1	3	0.246251	NA	1
rna-XM_020963325.1	LOC110192260	3	0.246251	NA	1
rna-XM_021006739.1	NFATC2IP	3	0.246251	NA	1
rna-XM_021006790.1	LOC110221996	3	0.246251	NA	1
rna-XM_021007402.1	MOSPD2	3	0.246251	NA	1
rna-XM_021007407.1	CA5B	3	0.246251	NA	1
rna-XM_021007490.1	MSL3	3	0.246251	NA	1
rna-XM_021007507.1	DAD1	3	0.246251	NA	1
rna-XM_021007581.1	EIF4E3	3	0.246251	NA	1
rna-XM_021007602.1	SNX25	3	0.246251	NA	1
rna-XM_021007782.1	KCNK2	3	0.246251	NA	1
rna-XM_021008213.1	SESN1	3	0.246251	NA	1
rna-XM_021008454.1	NATD1	3	0.246251	NA	1
rna-XM_021008476.1	NR2F1	3	0.246251	NA	1
rna-XM_021008534.1	UTS2R	3	0.246251	NA	1
rna-XM_021008577.1	FBXL18	3	0.246251	NA	1
rna-XM_021008912.1	POLR2E	3	0.246251	NA	1
rna-XM_021009028.1	HOMER3	3	0.246251	NA	1
rna-XM_021009168.1	SLITRK5	3	0.246251	NA	1
rna-XM_021009380.1	LOC110223709	3	0.246251	NA	1
rna-XM_021009458.1	SLC35F5	3	0.246251	NA	1
rna-XM_021009504.1	APC	3	0.246251	NA	1
rna-XM_021009506.1	REEP5	3	0.246251	NA	1
rna-XM_021009539.1	PGGT1B	3	0.246251	NA	1
rna-XM_021009588.1	INSIG1	3	0.246251	NA	1
rna-XM_021009626.1	LMNB1	3	0.246251	NA	1
rna-XM_021009651.1	ALDH7A1	3	0.246251	NA	1
rna-XM_021009811.1	CKAP5	3	0.246251	NA	1
rna-XR_002320235.1	LOC110192742	3	0.246251	NA	1
rna-XR_002320368.1	LOC110193079	3	0.246251	NA	1
rna-XR_002320402.1	LOC110193182	3	0.246251	NA	1
rna-XR_002320409.1	LOC110193195	3	0.246251	NA	1
rna-XR_002320558.1	LOC110193829	3	0.246251	NA	1
rna-XR_002320631.1	LOC110194098	3	0.246251	NA	1
rna-XM_020968011.1	SYVN1	3	0.246251	NA	1
rna-XR_002320725.1	LOC110194546	3	0.246251	NA	1
rna-XR_002320753.1	LOC110194641	3	0.246251	NA	1
rna-XR_002320759.1	LOC110194645	3	0.246251	NA	1
rna-XR_002321116.1	LOC110196094	3	0.246251	NA	1
rna-XM_020968048.1	AIP	3	0.246251	NA	1
rna-XR_002321277.1	LOC110196637	3	0.246251	NA	1
rna-XR_002321402.1	LOC110197077	3	0.246251	NA	1
rna-XM_020968104.1	WDR74	3	0.246251	NA	1
rna-XR_002321723.1	LOC110198339	3	0.246251	NA	1
rna-XR_002321750.1	LOC110198541	3	0.246251	NA	1
rna-XM_020968120.1	EPSTI1	3	0.246251	NA	1
rna-XR_002321868.1	LOC110198886	3	0.246251	NA	1
rna-XR_002322072.1	LOC110199891	3	0.246251	NA	1
rna-XM_020968143.1	CUNH11orf68	3	0.246251	NA	1
rna-XM_020968144.1	FOSL1	3	0.246251	NA	1
rna-XR_002322483.1	LOC110201373	3	0.246251	NA	1
rna-XR_002322745.1	LOC110202515	3	0.246251	NA	1
rna-XR_002322786.1	LOC110202746	3	0.246251	NA	1
rna-XR_002322962.1	LOC110203421	3	0.246251	NA	1
rna-XM_020968212.1	RTN3	3	0.246251	NA	1
rna-XR_002323520.1	LOC110205191	3	0.246251	NA	1
rna-XR_002323647.1	LOC110205679	3	0.246251	NA	1
rna-XR_002323777.1	LOC110206077	3	0.246251	NA	1
rna-XR_002323805.1	HMGN2	3	0.246251	NA	1
rna-XR_002323982.1	LOC110206635	3	0.246251	NA	1
rna-XR_002324327.1	LOC110207806	3	0.246251	NA	1
rna-XR_002324616.1	LOC110208736	3	0.246251	NA	1
rna-XR_002324803.1	LOC110209408	3	0.246251	NA	1
rna-XR_002325251.1	LOC110211012	11	0.259806	NA	2
rna-XR_002326888.1	LOC110216830	11	0.259806	NA	2
rna-XR_002328611.1	LOC110223184	11	0.259806	NA	2
rna-XM_020963977.1	DOCK9	11	0.259806	NA	2
rna-XM_020984312.1	ANGPTL1	11	0.259806	NA	2
rna-XM_020993366.1	IL6	11	0.259806	NA	2
rna-XM_020993827.1	RAB30	11	0.259806	NA	2
rna-XM_020967497.1	RAB33B	11	0.259806	NA	2
rna-XM_021008164.1	CD164	11	0.259806	NA	2
rna-XM_021008547.1	FSCN1	11	0.259806	NA	2
rna-XR_002320500.1	LOC110193609	11	0.259806	NA	2
rna-XR_002321235.1	LOC110196495	11	0.259806	NA	2
rna-XR_002324064.1	LOC110207081	11	0.259806	NA	2
rna-XM_020964236.1	DPYSL3	20	0.266171	NA	3
rna-XM_021001839.1	LOC110218851	20	0.266171	NA	3
rna-XR_002321394.1	LOC110197053	20	0.266171	NA	3
rna-XR_002323227.1	LOC110204152	21	0.291511	NA	3
rna-XR_002325362.1	LOC110211333	12	0.294475	NA	2
rna-XR_002325797.1	LOC110212907	12	0.294475	NA	2
rna-XR_002325839.1	LOC110212989	12	0.294475	NA	2
rna-XR_002326190.1	LOC110214090	12	0.294475	NA	2
rna-XR_002327570.1	LOC110219283	12	0.294475	NA	2
rna-XR_002327923.1	LOC110220615	12	0.294475	NA	2
rna-XM_020973788.1	SRGAP3	12	0.294475	NA	2
rna-XM_020974736.1	GIMD1	12	0.294475	NA	2
rna-XM_020975229.1	TTYH3	12	0.294475	NA	2
rna-XM_020963049.1	BACH2	12	0.294475	NA	2
rna-XM_020984795.1	PHLDB1	12	0.294475	NA	2
rna-XM_020986974.1	CD93	12	0.294475	NA	2
rna-XM_020992285.1	SPON2	12	0.294475	NA	2
rna-XM_020992493.1	SPIDR	12	0.294475	NA	2
rna-XM_020996434.1	PITPNB	12	0.294475	NA	2
rna-XM_021009852.1	RREB1	12	0.294475	NA	2
rna-XR_002321381.1	LOC110197001	12	0.294475	NA	2
rna-XR_002324337.1	LOC110207873	12	0.294475	NA	2
rna-XR_002325003.1	LOC110210060	4	0.314034	NA	1
rna-XR_002325144.1	LOC110210660	4	0.314034	NA	1
rna-XR_002325360.1	LOC110211330	4	0.314034	NA	1
rna-XR_002325361.1	LOC110211331	4	0.314034	NA	1
rna-XR_002325639.1	LOC110212323	4	0.314034	NA	1
rna-XR_002325850.1	ZNRF2	4	0.314034	NA	1
rna-XR_002325917.1	LOC110213169	4	0.314034	NA	1
rna-XR_002325999.1	LOC110213443	4	0.314034	NA	1
rna-XR_002326064.1	LOC110213624	4	0.314034	NA	1
rna-XM_020968412.1	OTUB1	4	0.314034	NA	1
rna-XR_002326199.1	LOC110214127	4	0.314034	NA	1
rna-XR_002326584.1	LOC110215630	4	0.314034	NA	1
rna-XR_002326659.1	LOC110215976	4	0.314034	NA	1
rna-XR_002326975.1	LOC110217165	4	0.314034	NA	1
rna-XR_002327155.1	LOC110217822	4	0.314034	NA	1
rna-XR_002327254.1	LOC110218271	4	0.314034	NA	1
rna-XM_020968492.1	LOC110195670	4	0.314034	NA	1
rna-XR_002327403.1	LOC110218780	4	0.314034	NA	1
rna-XR_002327407.1	LOC110218788	4	0.314034	NA	1
rna-XR_002327414.1	LOC110218810	4	0.314034	NA	1
rna-XR_002327551.1	CCDC136	4	0.314034	NA	1
rna-XR_002327905.1	LOC110220567	4	0.314034	NA	1
rna-XR_002327989.1	TUFT1	4	0.314034	NA	1
rna-XR_002328102.1	LOC110221374	4	0.314034	NA	1
rna-XR_002328157.1	LOC110221532	4	0.314034	NA	1
rna-XR_002328410.1	LOC110222504	4	0.314034	NA	1
rna-XM_020968686.1	OSBPL1A	4	0.314034	NA	1
rna-XR_002328727.1	LOC110223532	4	0.314034	NA	1
rna-XR_002328837.1	LOC110223983	4	0.314034	NA	1
rna-XM_020964898.1	LOC110193229	4	0.314034	1	1
rna-XM_020969253.1	MYO9B	4	0.314034	NA	1
rna-XM_020969309.1	ARID3A	4	0.314034	NA	1
rna-XM_020969176.1	BOD1	4	0.314034	1	NA
rna-XM_020970677.1	TGIF1	4	0.314034	1	NA
rna-XM_020969583.1	PSD3	4	0.314034	NA	1
rna-XM_020969715.1	FZD6	4	0.314034	NA	1
rna-XM_020975219.1	IQCE	4	0.314034	1	1
rna-XM_020970066.1	LIG4	4	0.314034	NA	1
rna-XM_020970214.1	RNF34	4	0.314034	NA	1
rna-XM_020970444.1	DACT2	4	0.314034	NA	1
rna-XM_020970713.1	VGLL3	4	0.314034	NA	1
rna-XM_020970916.1	LOC110197211	4	0.314034	NA	1
rna-XM_020985237.1	NSD3	4	0.314034	1	1
rna-XM_020971565.1	LOC110197553	4	0.314034	NA	1
rna-XM_020991250.1	KLHL3	4	0.314034	1	NA
rna-XM_020971928.1	TRIM28	4	0.314034	NA	1
rna-XM_020992735.1	LOC110212735	4	0.314034	1	NA
rna-XM_020992885.1	SLC9A7	4	0.314034	1	NA
rna-XM_020972362.1	DPY30	4	0.314034	NA	1
rna-XM_020972560.1	CACNA1G	4	0.314034	NA	1
rna-XM_020973112.1	ECE1	4	0.314034	NA	1
rna-XM_020973265.1	MYCBP2	4	0.314034	NA	1
rna-XM_020973362.1	NDUFA10	4	0.314034	NA	1
rna-XM_020973579.1	VPS13D	4	0.314034	NA	1
rna-XM_020973602.1	ACTA2	4	0.314034	NA	1
rna-XM_021009497.1	SNX2	4	0.314034	1	1
rna-XR_002320762.1	LOC110194659	4	0.314034	1	1
rna-XM_020974101.1	TNXB	4	0.314034	NA	1
rna-XR_002324382.1	LOC110207985	4	0.314034	1	NA
rna-XM_020974598.1	LARP1	4	0.314034	NA	1
rna-XM_020974726.1	DPT	4	0.314034	NA	1
rna-XM_020975153.1	DDX50	4	0.314034	NA	1
rna-XM_020975308.1	REST	4	0.314034	NA	1
rna-XM_020975685.1	LOC110200389	4	0.314034	NA	1
rna-XM_020976331.1	CPE	4	0.314034	NA	1
rna-XM_020976359.1	THOC2	4	0.314034	NA	1
rna-XM_020976710.1	NDUFS6	4	0.314034	NA	1
rna-XM_020976899.1	PLPP3	4	0.314034	NA	1
rna-XM_020977169.1	KANSL2	4	0.314034	NA	1
rna-XM_020977548.1	TFPI	4	0.314034	NA	1
rna-XM_020978364.1	GRIA1	4	0.314034	NA	1
rna-XM_020978436.1	HIF3A	4	0.314034	NA	1
rna-XM_020978626.1	UBALD1	4	0.314034	NA	1
rna-XM_020978946.1	LOC110202682	4	0.314034	NA	1
rna-XM_020978988.1	MAGI1	4	0.314034	NA	1
rna-XM_020979243.1	PLEKHA1	4	0.314034	NA	1
rna-XM_020979707.1	SYK	4	0.314034	NA	1
rna-XM_020980067.1	LOC110203558	4	0.314034	NA	1
rna-XM_020981148.1	CFAP100	4	0.314034	NA	1
rna-XM_020981276.1	ACVR2B	4	0.314034	NA	1
rna-XM_020964747.1	MB21D2	4	0.314034	NA	1
rna-XM_020964785.1	AEN	4	0.314034	NA	1
rna-XM_020981809.1	NPDC1	4	0.314034	NA	1
rna-XM_020981915.1	OLFM1	4	0.314034	NA	1
rna-XM_020982608.1	DMC1	4	0.314034	NA	1
rna-XM_020982674.1	SGSM3	4	0.314034	NA	1
rna-XM_020983162.1	PAQR7	4	0.314034	NA	1
rna-XM_020983205.1	ARID1A	4	0.314034	NA	1
rna-XM_020983324.1	YTHDF2	4	0.314034	NA	1
rna-XM_020983349.1	PTPRU	4	0.314034	NA	1
rna-XM_020983453.1	SCMH1	4	0.314034	NA	1
rna-XM_020983628.1	RSPO1	4	0.314034	NA	1
rna-XM_020983922.1	HADHB	4	0.314034	NA	1
rna-XM_020983972.1	TRIM35	4	0.314034	NA	1
rna-XM_020984400.1	FAM129A	4	0.314034	NA	1
rna-XM_020965082.1	RASSF8	4	0.314034	NA	1
rna-XM_020965102.1	RBM17	4	0.314034	NA	1
rna-XM_020965133.1	TEX29	4	0.314034	NA	1
rna-XM_020985097.1	GPT2	4	0.314034	NA	1
rna-XM_020985260.1	BAG4	4	0.314034	NA	1
rna-XM_020965188.1	LOC110193413	4	0.314034	NA	1
rna-XM_020965192.1	LOC110193416	4	0.314034	NA	1
rna-XM_020985482.1	B3GNT2	4	0.314034	NA	1
rna-XM_020985543.1	RALBP1	4	0.314034	NA	1
rna-XM_020985630.1	CBLN2	4	0.314034	NA	1
rna-XM_020985672.1	AHRR	4	0.314034	NA	1
rna-XM_020986131.1	COPB2	4	0.314034	NA	1
rna-XM_020986169.1	ISM2	4	0.314034	NA	1
rna-XM_020986236.1	TTLL5	4	0.314034	NA	1
rna-XM_020965272.1	SEMA4B	4	0.314034	NA	1
rna-XM_020986443.1	RRBP1	4	0.314034	NA	1
rna-XM_020986807.1	CAP2	4	0.314034	NA	1
rna-XM_020986867.1	CARMIL1	4	0.314034	NA	1
rna-XM_020987195.1	KAT2B	4	0.314034	NA	1
rna-XM_020987443.1	CDK14	4	0.314034	NA	1
rna-XM_020987592.1	NASP	4	0.314034	NA	1
rna-XM_020987825.1	TCEANC2	4	0.314034	NA	1
rna-XM_020988196.1	CACUL1	4	0.314034	NA	1
rna-XM_020988237.1	WDR11	4	0.314034	NA	1
rna-XM_020988239.1	FGFR2	4	0.314034	NA	1
rna-XM_020988385.1	RASGEF1B	4	0.314034	NA	1
rna-XM_020988781.1	LRRC8C	4	0.314034	NA	1
rna-XM_020989081.1	LOC110210253	4	0.314034	NA	1
rna-XM_020989087.1	VPS4A	4	0.314034	NA	1
rna-XM_020989157.1	PIEZO1	4	0.314034	NA	1
rna-XM_020989338.1	RIPOR1	4	0.314034	NA	1
rna-XM_020989471.1	LOC110210487	4	0.314034	NA	1
rna-XM_020965897.1	GAS7	4	0.314034	NA	1
rna-XM_020990785.1	GHRH	4	0.314034	NA	1
rna-XM_020991701.1	JTB	4	0.314034	NA	1
rna-XM_020991731.1	SLC27A3	4	0.314034	NA	1
rna-XM_020991809.1	USP32	4	0.314034	NA	1
rna-XM_020991936.1	MMD	4	0.314034	NA	1
rna-XM_020991950.1	PMVK	4	0.314034	NA	1
rna-XM_020992092.1	PPP2R2C	4	0.314034	NA	1
rna-XM_020992167.1	GRK4	4	0.314034	NA	1
rna-XM_020992226.1	NELFA	4	0.314034	NA	1
rna-XM_020992450.1	KLF12	4	0.314034	NA	1
rna-XM_020993187.1	SNRK	4	0.314034	NA	1
rna-XM_020993232.1	MALSU1	4	0.314034	NA	1
rna-XM_020966149.1	RARG	4	0.314034	NA	1
rna-XM_020993358.1	TOMM7	4	0.314034	NA	1
rna-XM_020993470.1	PAWR	4	0.314034	NA	1
rna-XM_020993515.1	SLC6A15	4	0.314034	NA	1
rna-XM_020993622.1	LOC110213321	4	0.314034	NA	1
rna-XM_020966225.1	ACVRL1	4	0.314034	NA	1
rna-XM_020994012.1	MAP9	4	0.314034	NA	1
rna-XM_020994103.1	RPS3A	4	0.314034	NA	1
rna-XM_020994635.1	ERLIN1	4	0.314034	NA	1
rna-XM_020995479.1	C1QTNF3	4	0.314034	NA	1
rna-XM_020995497.1	PAM16	4	0.314034	NA	1
rna-XM_020995529.1	GCNT1	4	0.314034	NA	1
rna-XM_020995779.1	GREM1	4	0.314034	NA	1
rna-XM_020996033.1	ATP5O	4	0.314034	NA	1
rna-XM_020996101.1	CUNH11orf70	4	0.314034	NA	1
rna-XM_020996582.1	CASTOR1	4	0.314034	NA	1
rna-XM_020996739.1	HORMAD2	4	0.314034	NA	1
rna-XM_020996871.1	LRRC18	4	0.314034	NA	1
rna-XM_020997241.1	SHISA2	4	0.314034	NA	1
rna-XM_020997415.1	SNF8	4	0.314034	NA	1
rna-XM_020997457.1	HEXIM2	4	0.314034	NA	1
rna-XM_020997701.1	MRPL45	4	0.314034	NA	1
rna-XM_020997839.1	VEGFC	4	0.314034	NA	1
rna-XM_020998042.1	MKRN1	4	0.314034	NA	1
rna-XM_020998109.1	FAM131B	4	0.314034	NA	1
rna-XM_020998498.1	IQGAP2	4	0.314034	NA	1
rna-XM_020998501.1	F2RL2	4	0.314034	NA	1
rna-XM_020998711.1	EIF2S2	4	0.314034	NA	1
rna-XM_020998720.1	HRH2	4	0.314034	NA	1
rna-XM_020998731.1	CHMP4B	4	0.314034	NA	1
rna-XM_020998775.1	GSS	4	0.314034	NA	1
rna-XM_020998825.1	COL23A1	4	0.314034	NA	1
rna-XM_020998888.1	CHD6	4	0.314034	NA	1
rna-XM_020966642.1	ZNF672	4	0.314034	NA	1
rna-XM_021000108.1	SGCE	4	0.314034	NA	1
rna-XM_021000505.1	BAG2	4	0.314034	NA	1
rna-XM_021000518.1	LGSN	4	0.314034	NA	1
rna-XM_021000775.1	PECAM1	4	0.314034	NA	1
rna-XM_021000815.1	SLC38A10	4	0.314034	NA	1
rna-XM_021001010.1	CDC25B	4	0.314034	NA	1
rna-XM_021001042.1	LOC110218368	4	0.314034	NA	1
rna-XM_021001217.1	SIX2	4	0.314034	NA	1
rna-XM_021001283.1	TTC7A	4	0.314034	NA	1
rna-XM_021001519.1	BORCS5	4	0.314034	NA	1
rna-XM_021001610.1	RHNO1	4	0.314034	NA	1
rna-XM_021001941.1	LOC110218924	4	0.314034	NA	1
rna-XM_021002171.1	LOC110219058	4	0.314034	NA	1
rna-XM_021002228.1	ADAMTSL1	4	0.314034	NA	1
rna-XM_020967125.1	LOC110194652	4	0.314034	NA	1
rna-XM_020967153.1	FAM168B	4	0.314034	NA	1
rna-XM_021004333.1	SCARB1	4	0.314034	NA	1
rna-XM_021004495.1	MFAP4	4	0.314034	NA	1
rna-XM_021004922.1	VPS72	4	0.314034	NA	1
rna-XM_021005001.1	LOC110220809	4	0.314034	NA	1
rna-XM_021005462.1	LOC110221072	4	0.314034	NA	1
rna-XM_021005523.1	RPS13	4	0.314034	NA	1
rna-XM_020967358.1	ALKBH5	4	0.314034	NA	1
rna-XM_021006114.1	KAT6B	4	0.314034	NA	1
rna-XM_021006202.1	STS	4	0.314034	NA	1
rna-XM_021006224.1	SHROOM2	4	0.314034	NA	1
rna-XM_021006243.1	ANOS1	4	0.314034	NA	1
rna-XM_021006302.1	RCL1	4	0.314034	NA	1
rna-XM_021006427.1	NUDT4	4	0.314034	NA	1
rna-XM_021006453.1	SOCS2	4	0.314034	NA	1
rna-XM_021006649.1	BOLA2B	4	0.314034	NA	1
rna-XM_021006812.1	MVP	4	0.314034	NA	1
rna-XM_021006860.1	METTL26	4	0.314034	NA	1
rna-XM_021006984.1	CRK	4	0.314034	NA	1
rna-XM_021007444.1	TMSB4X	4	0.314034	NA	1
rna-XM_021007527.1	MDFIC2	4	0.314034	NA	1
rna-XM_021007547.1	LOC110222522	4	0.314034	NA	1
rna-XM_021007587.1	ARL6IP5	4	0.314034	NA	1
rna-XM_021007832.1	PROX1	4	0.314034	NA	1
rna-XM_021008258.1	BBS12	4	0.314034	NA	1
rna-XM_021008511.1	NMRK1	4	0.314034	NA	1
rna-XM_021008556.1	ARPC1A	4	0.314034	NA	1
rna-XM_021008576.1	TNRC18	4	0.314034	NA	1
rna-XM_021008895.1	BTBD2	4	0.314034	NA	1
rna-XM_021008926.1	CRTC1	4	0.314034	NA	1
rna-XM_021008974.1	KLHL26	4	0.314034	NA	1
rna-XM_021009304.1	SLC30A4	4	0.314034	NA	1
rna-XM_021009318.1	MAPKBP1	4	0.314034	NA	1
rna-XM_021009366.1	DLL4	4	0.314034	NA	1
rna-XM_021009466.1	SPOPL	4	0.314034	NA	1
rna-XM_021009849.1	ALX4	4	0.314034	NA	1
rna-XR_002320120.1	LOC110192276	4	0.314034	NA	1
rna-XR_002320122.1	LOC110192280	4	0.314034	NA	1
rna-XR_002320764.1	LOC110194669	4	0.314034	NA	1
rna-XR_002320795.1	LOC110194798	4	0.314034	NA	1
rna-XR_002320802.1	LOC110194831	4	0.314034	NA	1
rna-XR_002320899.1	LOC110195433	4	0.314034	NA	1
rna-XR_002320965.1	LOC110195680	4	0.314034	NA	1
rna-XR_002321117.1	LOC110196095	4	0.314034	NA	1
rna-XR_002321179.1	LOC110196386	4	0.314034	NA	1
rna-XR_002321242.1	LOC110196512	4	0.314034	NA	1
rna-XR_002321749.1	LOC110198536	4	0.314034	NA	1
rna-XR_002321865.1	LOC110198879	4	0.314034	NA	1
rna-XR_002321881.1	LOC110198945	4	0.314034	NA	1
rna-XR_002322608.1	EVA1A	4	0.314034	NA	1
rna-XM_020968165.1	MAP4K2	4	0.314034	NA	1
rna-XR_002323474.1	LOC110204968	4	0.314034	NA	1
rna-XR_002323808.1	LOC110206132	4	0.314034	NA	1
rna-XR_002324091.1	LOC110207231	4	0.314034	NA	1
rna-XR_002324123.1	LOC110207298	4	0.314034	NA	1
rna-XR_002324132.1	LOC110207306	4	0.314034	NA	1
rna-XR_002324269.1	LOC110207670	4	0.314034	NA	1
rna-XR_002324289.1	LOC110207705	4	0.314034	NA	1
rna-XR_002324384.1	LOC110207987	4	0.314034	NA	1
rna-XR_002324407.1	LOC110208133	4	0.314034	NA	1
rna-XR_002324556.1	IPCEF1	4	0.314034	NA	1
rna-XR_002324596.1	LOC110208678	4	0.314034	NA	1
rna-XR_002324627.1	LOC110208782	4	0.314034	NA	1
rna-XR_002324746.1	LOC110209168	4	0.314034	NA	1
rna-XR_002324969.1	LOC110209917	4	0.314034	NA	1
rna-XR_002324983.1	LOC110209948	4	0.314034	NA	1
rna-XM_020993071.1	TM2D1	22	0.316999	NA	3
rna-XR_002326178.1	LOC110214045	13	0.328894	NA	2
rna-XM_020968485.1	FAT1	13	0.328894	NA	2
rna-XR_002327514.1	LOC110219103	13	0.328894	NA	2
rna-XM_020969933.1	TBX18	13	0.328894	NA	2
rna-XM_020987284.1	ACKR4	13	0.328894	NA	2
rna-XM_020987599.1	ACOXL	13	0.328894	NA	2
rna-XM_020993050.1	NFIA	13	0.328894	NA	2
rna-XM_020995438.1	ABCA1	13	0.328894	NA	2
rna-XM_021000423.1	IRF2BP2	13	0.328894	NA	2
rna-XR_002324603.1	LOC110208696	13	0.328894	NA	2
rna-XM_020972268.1	COL6A3	23	0.342516	NA	3
rna-XM_020964643.1	KLHL25	14	0.362829	NA	2
rna-XM_020985993.1	KALRN	14	0.362829	NA	2
rna-XM_020966099.1	ADAMTSL3	14	0.362829	NA	2
rna-XM_020967455.1	OSR1	14	0.362829	NA	2
rna-XM_021007749.1	TRIB2	14	0.362829	NA	2
rna-XM_020969505.1	TCF7L1	24	0.367949	NA	3
rna-XR_002325147.1	LOC110210693	5	0.375722	NA	1
rna-XR_002325170.1	LOC110210763	5	0.375722	NA	1
rna-XR_002325315.1	LOC110211234	5	0.375722	NA	1
rna-XR_002325516.1	LOC110211883	5	0.375722	NA	1
rna-XR_002325533.1	LOC110211930	5	0.375722	NA	1
rna-XR_002325795.1	LOC110212903	5	0.375722	NA	1
rna-XR_002325814.1	LOC110212957	5	0.375722	NA	1
rna-XR_002325908.1	LOC110213151	5	0.375722	NA	1
rna-XM_020968425.1	MTA2	5	0.375722	NA	1
rna-XR_002326745.1	LOC110216414	5	0.375722	NA	1
rna-XR_002326795.1	LOC110216514	5	0.375722	NA	1
rna-XR_002326798.1	LOC110216518	5	0.375722	NA	1
rna-XR_002326920.1	LOC110216952	5	0.375722	NA	1
rna-XM_020968467.1	BHLHE40	5	0.375722	NA	1
rna-XR_002326986.1	LOC110217215	5	0.375722	NA	1
rna-XR_002327132.1	LOC110217759	5	0.375722	NA	1
rna-XR_002327969.1	LOC110220800	5	0.375722	NA	1
rna-XR_002328069.1	LOC110221271	5	0.375722	NA	1
rna-XR_002328342.1	LOC110222294	5	0.375722	NA	1
rna-XR_002328423.1	LOC110222544	5	0.375722	NA	1
rna-XM_020963544.1	FUK	5	0.375722	NA	1
rna-XM_020968851.1	PTDSS1	5	0.375722	NA	1
rna-XM_020968899.1	LGR5	5	0.375722	NA	1
rna-XM_020969041.1	POP1	5	0.375722	NA	1
rna-XM_020966551.1	EIF5A	5	0.375722	1	NA
rna-XM_020967584.1	NDUFA8	5	0.375722	1	1
rna-XM_020970078.1	WWP1	5	0.375722	NA	1
rna-XM_020970245.1	VPS37B	5	0.375722	NA	1
rna-XM_020970259.1	TCTN2	5	0.375722	NA	1
rna-XM_020970342.1	EBAG9	5	0.375722	NA	1
rna-XM_020970614.1	CACNA2D3	5	0.375722	NA	1
rna-XM_020970678.1	ESCO1	5	0.375722	NA	1
rna-XM_020971535.1	PRKCD	5	0.375722	NA	1
rna-XM_020992675.1	ID2	5	0.375722	1	1
rna-XM_020972054.1	DR1	5	0.375722	NA	1
rna-XM_020972254.1	NYNRIN	5	0.375722	NA	1
rna-XM_020972514.1	NUBP1	5	0.375722	NA	1
[truncated: 643 more rows]
