# Supplementary material for: Emx2 underlies the development and evolution of marsupial gliding membranes
Source: Nature. 2024 Apr 24;629(8010):127–35. doi: 10.1038/s41586-024-07305-3 (PMC11062917; doi:10.1038/s41586-024-07305-3)
Supplement: Supplementary file 4 — DEGs between different skin regions from P2–5 joeys. [file 41586_2024_7305_MOESM4_ESM.xlsx]

## Sheet: Supplementary Data 2
Supplementary Data 2: Differentially-expressed genes between the sugar glider patagium and neighboring skin regions, including shoulder skin (left) and dorsal skin (right). Data was collected from postnatal (P) day 2 to P5 joeys.
Patagium vs Shoulder										Patagium vs Dorsal
transcriptID	Gene Name	Base Mean	log2FoldChange	lfcSE	stat	pvalue	padj			transcriptID	Gene Name	Base Mean	log2FoldChange	lfcSE	stat	pvalue	padj
rna-XM_020963072.1	LOC110192040	74.0108	4.38677	0.256894	17.0762	2.2323e-65	3.27947e-61			rna-XM_020975537.1	ENPP2	481.358	4.82227	0.241961	19.9299	2.23966e-88	3.32814e-84
rna-XM_021000241.1	NTNG1	113.132	4.48232	0.266871	16.7958	2.61813e-63	1.92315e-59			rna-XM_020994112.1	GRIA2	308.034	3.6191	0.213589	16.9442	2.12367e-64	1.57789e-60
rna-XM_020980141.1	SERPINI1	309.16	4.17643	0.272354	15.3346	4.4936e-53	2.20052e-49			rna-XM_021001426.1	COL25A1	181.787	2.7181	0.188538	14.4167	4.06174e-47	2.01191e-43
rna-XM_020970708.1	CADM2	57.6136	4.42353	0.301641	14.6649	1.08206e-48	3.97415e-45			rna-XM_020965841.1	ALKAL2	415.206	8.06305	0.565978	14.2462	4.73155e-46	1.75777e-42
rna-XM_020974820.1	EPHA3	255.112	2.90403	0.198624	14.6207	2.0717e-48	6.08706e-45			rna-XM_020986943.1	PAX1	72.5862	5.37475	0.381693	14.0813	4.94706e-45	1.47026e-41
rna-XM_020997071.1	GDF10	251.031	4.39181	0.306539	14.3271	1.48225e-46	3.62928e-43			rna-XM_021000241.1	NTNG1	156.343	4.1949	0.315292	13.3048	2.17053e-40	5.37569e-37
rna-XM_020999358.1	GLP1R	57.2587	3.68864	0.260118	14.1806	1.20741e-45	2.53401e-42			rna-XM_020987906.1	POU3F3	127.649	2.45681	0.184861	13.29	2.64419e-40	5.61324e-37
rna-XM_020997623.1	HOXB9	51.1284	4.96678	0.352647	14.0843	4.74296e-45	8.70985e-42			rna-XM_020984469.1	HGF	225.589	2.47002	0.19187	12.8734	6.35384e-38	1.18023e-34
rna-XM_020965841.1	ALKAL2	297.403	6.50978	0.472292	13.7834	3.20859e-43	5.23749e-40			rna-XM_020968899.1	LGR5	110.674	2.83688	0.229851	12.3422	5.36453e-35	8.85743e-32
rna-XM_020998780.1	FGFR4	120.557	3.43642	0.253015	13.5819	5.12716e-42	7.53231e-39			rna-XM_020963072.1	LOC110192040	103.098	3.91369	0.323991	12.0796	1.35319e-33	2.01084e-30
rna-XM_020992408.1	GABRB2	276.961	2.29138	0.171982	13.3234	1.69271e-40	2.26069e-37			rna-XM_020964119.1	CPXM2	67.2522	4.14873	0.35034	11.842	2.36669e-32	3.19719e-29
rna-XM_020992426.1	PCDH9	756.564	1.86295	0.140512	13.2583	4.04124e-40	4.94749e-37			rna-XM_020988687.1	PRKACB	945.953	-3.52022	0.302085	-11.6531	2.21302e-31	2.74046e-28
rna-XM_020985630.1	CBLN2	266.396	2.34074	0.179729	13.0237	8.97299e-39	1.01402e-35			rna-XM_020997884.1	HAND2	58.3924	3.19569	0.275261	11.6097	3.68091e-31	4.20757e-28
rna-XM_021001334.1	DKK2	384.29	2.68209	0.206305	13.0006	1.21365e-38	1.27355e-35			rna-XM_020993108.1	AK4	442.478	-2.02427	0.179671	-11.2665	1.92083e-29	2.03883e-26
rna-XM_020986943.1	PAX1	54.5707	4.23627	0.328744	12.8862	5.38106e-38	5.27021e-35			rna-XM_020999571.1	PI16	307.709	-3.84229	0.344141	-11.1649	6.05875e-29	6.0022e-26
rna-XM_020995944.1	LOC110214856	74.9248	2.9431	0.241692	12.1771	4.11795e-34	3.78105e-31			rna-XM_020996226.1	NRXN1	141.966	2.48704	0.225458	11.0311	2.70571e-28	2.51293e-25
rna-XM_020975685.1	LOC110200389	428.807	1.7965	0.151023	11.8956	1.24803e-32	1.07851e-29			rna-XM_020997623.1	HOXB9	74.7711	3.38746	0.30852	10.9797	4.78426e-28	4.18201e-25
rna-XM_020993108.1	AK4	454.519	-1.94583	0.164595	-11.8219	3.00664e-32	2.45392e-29			rna-XM_021008379.1	UNC5C	141.769	2.61691	0.24554	10.6578	1.60393e-26	1.32413e-23
rna-XR_002327362.1	LOC110218583	79.8111	2.2617	0.192296	11.7615	6.1605e-32	4.76336e-29			rna-XM_020995944.1	LOC110214856	103.805	2.3392	0.220467	10.6102	2.67274e-26	2.09037e-23
rna-XM_021009594.1	MEGF10	48.3941	3.21353	0.277042	11.5995	4.14687e-31	3.04609e-28			rna-XM_020999290.1	LOC110217118	280.649	2.58412	0.24503	10.5462	5.29156e-26	3.93163e-23
rna-XM_020964119.1	CPXM2	50.2996	3.6802	0.318796	11.544	7.91208e-31	5.53506e-28			rna-XM_020999358.1	GLP1R	82.6636	2.62123	0.249253	10.5163	7.2648e-26	5.14071e-23
rna-XM_020990350.1	VIPR2	25.474	4.22677	0.366609	11.5294	9.38203e-31	6.26506e-28			rna-XM_021000892.1	NPB	70.2295	2.88006	0.275208	10.465	1.25032e-25	8.44537e-23
rna-XM_020994112.1	GRIA2	256.939	2.47168	0.215099	11.4909	1.46584e-30	9.36288e-28			rna-XM_020964656.1	NTRK3	205.655	2.10497	0.203219	10.3581	3.84414e-25	2.48365e-22
rna-XM_020988470.1	PARM1	696.573	2.09803	0.182969	11.4666	1.94062e-30	1.1879e-27			rna-XM_021009095.1	TMEM59L	100.448	3.36221	0.326	10.3135	6.12003e-25	3.78932e-22
rna-XM_020970638.1	ERC2	58.6831	2.17131	0.192437	11.2833	1.58741e-29	9.28352e-27			rna-XM_020998220.1	LRRTM3	114.094	3.8958	0.383044	10.1706	2.68147e-24	1.59387e-21
rna-XM_020992612.1	SLIT2	118.602	2.5293	0.224224	11.2802	1.64299e-29	9.28352e-27			rna-XM_020974055.1	UBD	102.193	-3.75317	0.37114	-10.1125	4.86084e-24	2.77816e-21
rna-XM_020997887.1	SLA	114.795	2.44936	0.21758	11.2573	2.1317e-29	1.15988e-26			rna-XM_020990258.1	PTPRR	66.1284	2.98596	0.296059	10.0857	6.39275e-24	3.51838e-21
rna-XM_020997845.1	PALLD	1347.19	1.02709	0.0912812	11.2519	2.26653e-29	1.1892e-26			rna-XM_020978671.1	ZNF804A	43.0924	2.99693	0.302201	9.91699	3.5117e-23	1.86371e-20
rna-XM_021000892.1	NPB	56.7353	2.45926	0.221533	11.1011	1.23948e-28	6.27904e-26			rna-XM_020970614.1	CACNA2D3	89.9192	2.42047	0.245645	9.85355	6.61665e-23	3.39046e-20
rna-XM_020966271.1	HOXC9	21.6651	4.99091	0.451263	11.0599	1.96365e-28	9.61598e-26			rna-XM_021005653.1	ETV5	186.571	1.46582	0.149162	9.82706	8.60965e-23	4.26465e-20
rna-XM_020984748.1	LYPD6B	795.524	-1.21348	0.110849	-10.9472	6.85462e-28	3.24843e-25			rna-XM_020988472.1	EPGN	192.87	3.04291	0.313927	9.69305	3.2274e-22	1.54707e-19
rna-XM_021000583.1	KIAA1324	40.8531	3.54284	0.324769	10.9088	1.04634e-27	4.80368e-25			rna-XM_021002757.1	IGFBP5	3531.57	1.41733	0.1474	9.61551	6.87674e-22	3.19338e-19
rna-XM_021007970.1	TBX3	63.0112	3.26576	0.299544	10.9024	1.12211e-27	4.99541e-25			rna-XM_021003197.1	LOC110219651	220.795	-1.57099	0.1669	-9.41275	4.83308e-21	2.17635e-18
rna-XM_020993286.1	HOXA9	56.738	3.87798	0.357579	10.8451	2.10393e-27	9.09082e-25			rna-XM_020988148.1	GFRA1	1540.35	1.74672	0.185772	9.4025	5.32804e-21	2.32867e-18
rna-XM_020964656.1	NTRK3	145.165	2.90394	0.270842	10.7219	8.0354e-27	3.3728e-24			rna-XM_020981076.1	PPARG	132.15	2.14575	0.230033	9.32798	1.07904e-20	4.58129e-18
rna-XM_020988472.1	EPGN	140.719	3.4265	0.322174	10.6356	2.03595e-26	8.30837e-24			rna-XM_021000583.1	KIAA1324	56.5399	3.00907	0.328289	9.16591	4.91294e-20	2.02795e-17
rna-XM_021002148.1	EYA1	29.2079	3.01622	0.285002	10.5832	3.56704e-26	1.41631e-23			rna-XM_020970708.1	CADM2	87.2723	2.55654	0.280648	9.10943	8.28132e-20	3.32596e-17
rna-XM_020984465.1	CACNA2D1	81.3948	2.3905	0.227906	10.489	9.70575e-26	3.75229e-23			rna-XM_021002933.1	ATP2B4	346.719	1.37661	0.151737	9.07233	1.165e-19	4.55576e-17
rna-XM_020978671.1	ZNF804A	30.9525	3.49363	0.333654	10.4708	1.17633e-25	4.32035e-23			rna-XM_020970603.1	WNT5A	104.857	1.96644	0.2173	9.04941	1.43738e-19	5.47677e-17
rna-XM_021004430.1	CTNND2	51.303	2.35886	0.225238	10.4728	1.15206e-25	4.32035e-23			rna-XM_021005680.1	LOC110221246	1579.95	-1.79404	0.198648	-9.03128	1.69678e-19	6.30355e-17
rna-XM_020989749.1	NCAM1	422.652	1.59801	0.154121	10.3685	3.44846e-25	1.23564e-22			rna-XM_020992408.1	GABRB2	395.644	1.46449	0.16276	8.99785	2.30182e-19	8.3427e-17
rna-XR_002324807.1	LOC110209409	39.1047	3.4209	0.332421	10.2909	7.74843e-25	2.71029e-22			rna-XM_021004380.1	FZD10	810.692	-1.45676	0.162541	-8.96244	3.17578e-19	1.12362e-16
rna-XM_020996741.1	EMB	65.8613	3.16763	0.310474	10.2026	1.93099e-24	6.59724e-22			rna-XM_020993292.1	CREB5	383.088	1.67624	0.187567	8.93676	4.00765e-19	1.38497e-16
rna-XR_002328488.1	LOC110222792	22.727	3.53822	0.3474	10.1849	2.31715e-24	7.73663e-22			rna-XM_020988183.1	EMX2	360.772	1.49662	0.167838	8.91708	4.78751e-19	1.61687e-16
rna-XM_020974748.1	NPNT	105.496	1.87404	0.184848	10.1383	3.73565e-24	1.21956e-21			rna-XM_020982337.1	MYBPC1	2315.54	-2.04124	0.229783	-8.88337	6.48665e-19	2.14204e-16
rna-XM_020971030.1	MSC	111.556	2.86117	0.287256	9.96033	2.27299e-23	7.25924e-21			rna-XM_020990824.1	YIPF7	69.9933	-3.14309	0.35797	-8.78032	1.63017e-18	5.26617e-16
rna-XM_020997114.1	TLL2	59.5935	2.80981	0.283777	9.90147	4.10181e-23	1.28212e-20			rna-XM_020997071.1	GDF10	375.509	2.68249	0.30643	8.75401	2.05911e-18	6.51029e-16
rna-XM_021000473.1	AGT	33.8407	3.20259	0.32355	9.89829	4.23469e-23	1.29608e-20			rna-XM_020990350.1	VIPR2	36.9176	3.06673	0.352216	8.70695	3.12166e-18	9.66415e-16
rna-XM_020976319.1	TSHR	21.4937	3.7895	0.383219	9.88861	4.66452e-23	1.3985e-20			rna-XM_020989533.1	WNT11	401.937	1.45211	0.167608	8.66372	4.56625e-18	1.38478e-15
rna-XM_020977319.1	PRKAR1B	309.617	1.38291	0.140215	9.86277	6.03625e-23	1.77357e-20			rna-XM_020982810.1	TSPO	2741.92	-1.43052	0.166929	-8.56964	1.03811e-17	3.08526e-15
rna-XM_020965971.1	MYOCD	55.6214	2.05365	0.208539	9.84779	7.0066e-23	2.01831e-20			rna-XM_020970309.1	MYL2	540.02	-4.44579	0.529535	-8.39565	4.63328e-17	1.35001e-14
rna-XM_020970967.1	CHST2	275.118	1.82518	0.185969	9.81445	9.7571e-23	2.75657e-20			rna-XM_020971713.1	FBP2	300.192	-2.62448	0.314332	-8.34938	6.86194e-17	1.96093e-14
rna-XM_020975537.1	ENPP2	355.111	4.29682	0.438151	9.80672	1.05339e-22	2.91988e-20			rna-XM_020968454.1	ITPR1	132.487	1.3868	0.167314	8.28863	1.14562e-16	3.21205e-14
rna-XM_020984598.1	NRCAM	113.2	2.91474	0.298902	9.75148	1.81796e-22	4.94587e-20			rna-XM_021006363.1	MLANA	170.093	-2.24518	0.271891	-8.25763	1.48595e-16	4.08911e-14
rna-XM_020996068.1	SIM2	31.9368	3.40118	0.349155	9.74117	2.01214e-22	5.37461e-20			rna-XM_020968961.1	PDE1C	32.774	3.23381	0.391817	8.25335	1.5401e-16	4.16107e-14
rna-XM_020984469.1	HGF	181.626	2.20096	0.226994	9.69614	3.13129e-22	8.21461e-20			rna-XM_020992426.1	PCDH9	1053.92	1.18658	0.143816	8.25065	1.5754e-16	4.18042e-14
rna-XM_021002832.1	EPHA4	153.082	1.69203	0.174866	9.67617	3.80718e-22	9.8125e-20			rna-XM_020980136.1	CKM	2699.85	-2.22305	0.269956	-8.23486	1.79775e-16	4.68676e-14
rna-XM_020985625.1	DOK6	52.0672	3.54931	0.366966	9.67203	3.96446e-22	1.00417e-19			rna-XM_021006085.1	MYOZ1	366.862	-2.82904	0.343988	-8.22422	1.96459e-16	5.03342e-14
rna-XM_021004380.1	FZD10	755.024	-1.25353	0.129727	-9.66285	4.33646e-22	1.07978e-19			rna-XM_020982108.1	KIF26B	107.637	1.97719	0.240737	8.21309	2.15569e-16	5.42941e-14
rna-XM_020996276.1	EFEMP1	3026.57	-1.72694	0.179231	-9.63527	5.67451e-22	1.3894e-19			rna-XR_002326670.1	LOC110216043	25.3844	3.66046	0.450857	8.11889	4.70471e-16	1.1652e-13
rna-XM_020995554.1	SCG5	388.259	1.99297	0.207502	9.60461	7.64471e-22	1.84112e-19			rna-XM_020976899.1	PLPP3	1216.39	1.45468	0.179876	8.08714	6.1083e-16	1.48802e-13
rna-XM_020986169.1	ISM2	64.1556	1.49509	0.156879	9.53022	1.56943e-21	3.71878e-19			rna-XM_020963282.1	LOC110192234	410.44	-2.56596	0.317844	-8.07302	6.85823e-16	1.64376e-13
rna-XM_020980965.1	BARX1	18.3839	7.25214	0.766196	9.46513	2.93193e-21	6.83699e-19			rna-XM_020976646.1	PCDH10	84.0305	2.1816	0.271977	8.02126	1.04667e-15	2.42551e-13
rna-XM_020969758.1	FREM1	224.745	1.67351	0.177339	9.43681	3.84297e-21	8.82141e-19			rna-XM_020990942.1	GAD1	22.6875	3.9207	0.48889	8.01959	1.06096e-15	2.42551e-13
rna-XR_002327406.1	LOC110218787	57.7646	-4.88803	0.518288	-9.4311	4.05806e-21	9.17183e-19			rna-XR_002326494.1	LOC110215373	18.9998	3.95282	0.492813	8.02094	1.04942e-15	2.42551e-13
rna-XM_020988183.1	EMX2	310.544	1.29952	0.138356	9.39257	5.85562e-21	1.30341e-18			rna-XM_020970638.1	ERC2	82.7971	1.4481	0.18069	8.01427	1.10796e-15	2.49459e-13
rna-XM_020990942.1	GAD1	16.1625	4.78043	0.50965	9.37984	6.60702e-21	1.44871e-18			rna-XM_021004464.1	LOC110220457	289.469	-3.51237	0.441198	-7.96098	1.70683e-15	3.78559e-13
rna-XR_002324809.1	LOC110209411	28.4166	2.88108	0.307708	9.36303	7.7482e-21	1.67395e-18			rna-XM_020996195.1	LOC110215023	143.039	-1.48654	0.187048	-7.94735	1.9055e-15	4.16407e-13
rna-XR_002326494.1	LOC110215373	13.7463	4.33957	0.466943	9.29358	1.49189e-20	3.17643e-18			rna-XM_020969758.1	FREM1	298.264	1.23494	0.155937	7.91948	2.38505e-15	5.1365e-13
rna-XM_021001819.1	PGM5	278.935	1.34052	0.14432	9.28848	1.56501e-20	3.28452e-18			rna-XM_021007194.1	GAP43	73.3187	2.30976	0.293914	7.85862	3.88401e-15	8.24519e-13
rna-XM_020968763.1	JAM3	477.855	1.25642	0.136055	9.23459	2.59275e-20	5.3648e-18			rna-XM_020980141.1	SERPINI1	436.36	3.41366	0.437229	7.80749	5.8336e-15	1.22095e-12
rna-XM_020996285.1	C7	210.264	2.7285	0.295799	9.22416	2.85782e-20	5.83114e-18			rna-XM_020987506.1	ITGA8	287.195	1.66967	0.214353	7.78936	6.73479e-15	1.38998e-12
rna-XM_021008379.1	UNC5C	117.944	2.08591	0.228539	9.12711	7.03512e-20	1.41579e-17			rna-XR_002324807.1	LOC110209409	55.3516	2.62717	0.338273	7.76642	8.07376e-15	1.64351e-12
rna-XM_021003197.1	LOC110219651	262.27	-1.79071	0.198274	-9.03149	1.69349e-19	3.36203e-17			rna-XM_020977987.1	LOC110202034	378.879	-2.40194	0.309819	-7.75273	8.9937e-15	1.80603e-12
rna-XM_020969878.1	HS6ST2	237.35	2.22754	0.247579	8.99726	2.31414e-19	4.53294e-17			rna-XM_020970837.1	TNNT3	10959	-1.72316	0.223038	-7.72588	1.11087e-14	2.201e-12
rna-XM_020974726.1	DPT	5372.5	1.79253	0.201009	8.91765	4.76303e-19	9.20706e-17			rna-XM_021007970.1	TBX3	97.3589	1.75547	0.229431	7.6514	1.98808e-14	3.88721e-12
rna-XM_020968961.1	PDE1C	22.8475	4.63357	0.523667	8.84832	8.88472e-19	1.69514e-16			rna-XM_020979610.1	DLC1	111.093	1.42837	0.187728	7.60873	2.76808e-14	5.34204e-12
rna-XM_021005584.1	GPC1	440.705	1.1224	0.126919	8.84341	9.28379e-19	1.74857e-16			rna-XM_020971094.1	LOC110197312	390.903	1.14493	0.151475	7.55858	4.07489e-14	7.76319e-12
rna-XM_020992922.1	LOC110212829	143.91	-1.82305	0.20635	-8.83478	1.00294e-18	1.86508e-16			rna-XR_002323062.1	LOC110203712	175.677	-2.81986	0.373504	-7.54975	4.36106e-14	8.20321e-12
rna-XM_020975777.1	GFRA2	85.4186	2.33923	0.265735	8.80287	1.33361e-18	2.44901e-16			rna-XM_020968675.1	CHST9	25.5374	4.21516	0.559764	7.53025	5.06418e-14	9.40671e-12
rna-XM_020971148.1	TNFAIP2	119.045	1.98614	0.225848	8.79413	1.44164e-18	2.61471e-16			rna-XR_002325239.1	FAM19A2	26.0163	2.97658	0.395947	7.51763	5.578e-14	1.02332e-11
rna-XM_020995779.1	GREM1	28.7051	3.79018	0.431919	8.77521	1.70591e-18	3.05629e-16			rna-XM_020990374.1	ADARB2	17.8665	3.29659	0.440225	7.48841	6.97115e-14	1.26331e-11
rna-XM_020998498.1	IQGAP2	811.545	1.08245	0.123385	8.77302	1.73938e-18	3.07869e-16			rna-XM_020996276.1	EFEMP1	2433.11	-1.40476	0.187651	-7.48603	7.09877e-14	1.27094e-11
rna-XR_002322756.1	PPP1R14A	56.1292	2.88607	0.330424	8.73442	2.44911e-18	4.28331e-16			rna-XM_020975131.1	NDUFA1	4512.99	-0.71587	0.0957659	-7.4752	7.70842e-14	1.36058e-11
rna-XM_021006363.1	MLANA	221.247	-2.54108	0.291888	-8.70566	3.15734e-18	5.45699e-16			rna-XM_020995779.1	GREM1	40.8394	2.78914	0.373182	7.47394	7.78259e-14	1.36058e-11
rna-XM_020968365.1	ZDHHC24	399.797	-0.962493	0.11063	-8.7001	3.31605e-18	5.66466e-16			rna-XM_020998780.1	FGFR4	198.31	1.42466	0.191073	7.45608	8.91322e-14	1.54012e-11
rna-XM_020983723.1	LOC110206394	22.904	3.23857	0.372855	8.68587	3.75844e-18	6.34659e-16			rna-XM_020979180.1	LTBP4	584.107	1.82383	0.245588	7.42639	1.11602e-13	1.90622e-11
rna-XM_020963076.1	EPHA7	330.399	1.44626	0.166749	8.67324	4.19983e-18	7.01132e-16			rna-XM_020970967.1	CHST2	360.33	1.49538	0.201682	7.41453	1.22053e-13	2.06103e-11
rna-XM_020970603.1	WNT5A	81.0014	2.12956	0.246007	8.65649	4.86517e-18	8.03081e-16			rna-XM_020982013.1	MAP1LC3C	28.3068	3.24469	0.437724	7.41264	1.23806e-13	2.06714e-11
rna-XM_021009168.1	SLITRK5	31.4125	3.09951	0.358852	8.63731	5.75527e-18	9.39452e-16			rna-XM_020964007.1	METTL21C	250.958	-4.18729	0.571485	-7.32704	2.35294e-13	3.88496e-11
rna-XM_021006211.1	ARHGAP6	202.917	1.19379	0.138632	8.61121	7.22961e-18	1.16714e-15			rna-XM_021006192.1	LOC110221504	50.963	-2.58352	0.35304	-7.31793	2.51831e-13	4.11232e-11
rna-XM_020982108.1	KIF26B	89.616	1.75391	0.203846	8.60412	7.69047e-18	1.22805e-15			rna-XM_020975777.1	GFRA2	114.224	1.98467	0.271703	7.30453	2.7823e-13	4.49401e-11
rna-XM_020997629.1	HOXB7	24.6101	2.31645	0.270991	8.54808	1.25153e-17	1.97701e-15			rna-XM_020992584.1	PXDNL	230.094	1.34166	0.183954	7.29344	3.02141e-13	4.82775e-11
rna-XM_021004328.1	MMP17	42.6131	2.11121	0.248864	8.48337	2.18768e-17	3.41906e-15			rna-XM_020984719.1	LRP1B	32.9259	2.80415	0.386734	7.25084	4.142e-13	6.54789e-11
rna-XM_020989117.1	DPEP1	114.56	-1.78286	0.210606	-8.46539	2.553e-17	3.90689e-15			rna-XM_021002951.1	CSRP1	2639.19	1.12076	0.154697	7.24489	4.32806e-13	6.76999e-11
rna-XM_021009684.1	MYBPC3	16.0231	3.96488	0.468305	8.46644	2.53003e-17	3.90689e-15			rna-XM_020990900.1	XIRP2	868.844	-1.65239	0.228506	-7.23129	4.78415e-13	7.40546e-11
rna-XM_020974055.1	UBD	83.3596	-3.24367	0.384064	-8.44564	3.02381e-17	4.57968e-15			rna-XM_020972010.1	NFATC4	66.46	1.72296	0.239352	7.19842	6.09162e-13	9.3321e-11
rna-XM_020990610.1	TNC	278.426	1.71376	0.203016	8.44148	3.13351e-17	4.69738e-15			rna-XM_020981563.1	NKAIN4	158.295	-1.89151	0.262911	-7.1945	6.26908e-13	9.47644e-11
rna-XM_020982253.1	TGFB2	309.548	1.67547	0.198867	8.42507	3.60535e-17	5.35012e-15			rna-XM_020984923.1	IRX6	40.3039	2.24255	0.311744	7.19354	6.31338e-13	9.47644e-11
rna-XM_020997667.1	GJC1	474.345	0.688435	0.0817888	8.41722	3.85509e-17	5.66352e-15			rna-XM_020966847.1	ENO3	3317.31	-1.53867	0.213955	-7.19157	6.40523e-13	9.51817e-11
rna-XM_020994086.1	RXFP1	79.1084	2.7132	0.323282	8.39268	4.75182e-17	6.91177e-15			rna-XM_020974998.1	ARHGAP28	1283.4	1.07765	0.150081	7.18048	6.94666e-13	1.02205e-10
rna-XM_020968454.1	ITPR1	106.568	1.5152	0.181014	8.3706	5.73246e-17	8.25643e-15			rna-XM_020980637.1	NDUFB1	1433.27	-0.978838	0.136847	-7.15277	8.50436e-13	1.23897e-10
rna-XM_021002090.1	SULF1	485.474	1.13905	0.136326	8.35537	6.52294e-17	9.30374e-15			rna-XM_020966141.1	LOC110194033	1026.57	1.0357	0.14508	7.13886	9.41103e-13	1.35775e-10
rna-XM_021006513.1	LOC110221851	83.6268	2.17871	0.26095	8.34914	6.87617e-17	9.71326e-15			rna-XM_020983767.1	ALK	50.8824	1.6595	0.232668	7.13247	9.85827e-13	1.40859e-10
rna-XM_020990752.1	KIAA1755	35.5159	2.25054	0.270447	8.32155	8.68189e-17	1.21317e-14			rna-XM_020997584.1	TCAP	258.566	-3.83577	0.538509	-7.12294	1.05646e-12	1.49514e-10
rna-XM_021005680.1	LOC110221246	2755.64	-2.61827	0.314674	-8.32058	8.75341e-17	1.21317e-14			rna-XM_021009569.1	LOC110223863	566.207	-1.31311	0.185171	-7.09132	1.32838e-12	1.86224e-10
rna-XM_021001994.1	GAS2	74.589	2.01682	0.242864	8.30433	1.00388e-16	1.37832e-14			rna-XM_020983352.1	CILP	580.863	1.20785	0.170833	7.07037	1.54525e-12	2.14603e-10
rna-XM_021001775.1	MAMDC2	128.586	1.86482	0.225039	8.28664	1.16494e-16	1.58464e-14			rna-XM_020992922.1	LOC110212829	137.105	-1.85061	0.262478	-7.05055	1.78214e-12	2.45209e-10
rna-XM_020993738.1	LRRC63	41.1907	2.04469	0.247228	8.27047	1.33428e-16	1.79835e-14			rna-XM_021007131.1	BOC	745.504	1.0264	0.145716	7.04386	1.86991e-12	2.54926e-10
rna-XM_021007494.1	ACE2	71.5959	2.66538	0.322651	8.2609	1.44577e-16	1.93089e-14			rna-XM_020968642.1	CA12	192.058	-1.86577	0.265388	-7.03033	2.0605e-12	2.78355e-10
rna-XM_020989138.1	CDH15	133.869	2.79869	0.338941	8.25716	1.4918e-16	1.97442e-14			rna-XM_020971847.1	CALML6	55.5015	-3.34037	0.47592	-7.01877	2.23836e-12	2.99658e-10
rna-XR_002325239.1	FAM19A2	21.068	2.4868	0.301757	8.24106	1.70694e-16	2.23899e-14			rna-XM_020979584.1	CASQ1	183.914	-2.46675	0.35164	-7.01499	2.29968e-12	3.04549e-10
rna-XM_020987906.1	POU3F3	96.4967	2.62768	0.319513	8.22401	1.96813e-16	2.55874e-14			rna-XM_021005395.1	ATP5I	2451.82	-0.930911	0.132722	-7.01401	2.31588e-12	3.04549e-10
rna-XM_021003152.1	MYOG	721.9	2.63048	0.32008	8.2182	2.06581e-16	2.66218e-14			rna-XM_021000487.1	FAM89A	409.515	0.829539	0.118576	6.99583	2.63701e-12	3.43736e-10
rna-XM_020965990.1	PIRT	140.992	1.55717	0.189645	8.21096	2.19423e-16	2.80308e-14			rna-XM_020989901.1	SMPX	2362.97	-1.74198	0.24997	-6.96877	3.19725e-12	4.13141e-10
rna-XM_020976646.1	PCDH10	70.0858	1.81795	0.221961	8.19043	2.60299e-16	3.2966e-14			rna-XM_020966256.1	PDE1B	96.7552	1.60523	0.230515	6.96364	3.31586e-12	4.24773e-10
rna-XM_020968490.1	LOC110195665	26.5419	2.14783	0.262874	8.17057	3.06944e-16	3.85411e-14			rna-XM_021008340.1	NDNF	166.32	1.6068	0.232792	6.9023	5.11665e-12	6.49858e-10
rna-XM_020981958.1	FAM163B	53.2268	-2.4082	0.295516	-8.14915	3.66494e-16	4.56286e-14			rna-XM_020963834.1	BARX2	846.26	1.67574	0.242981	6.89656	5.32753e-12	6.70908e-10
rna-XM_020963589.1	ZFHX3	272.013	1.40648	0.172806	8.13905	3.98377e-16	4.83683e-14			rna-XM_020969933.1	TBX18	56.1516	1.83325	0.266297	6.88423	5.81002e-12	7.2552e-10
rna-XM_020969537.1	SFTPB	13.7418	2.96637	0.364426	8.13985	3.95771e-16	4.83683e-14			rna-XM_021008277.1	POLR3G	486.601	-0.75538	0.10977	-6.88149	5.92277e-12	7.33436e-10
rna-XM_020979961.1	DCX	59.5508	2.0266	0.248944	8.14081	3.92648e-16	4.83683e-14			rna-XM_020988872.1	RARRES1	89.2134	1.68195	0.24471	6.87325	6.27549e-12	7.70692e-10
rna-XM_020998406.1	LHFPL2	715.174	1.31043	0.161443	8.11701	4.77829e-16	5.75392e-14			rna-XM_020967455.1	OSR1	138.118	2.25563	0.328365	6.86927	6.45296e-12	7.85992e-10
rna-XM_020983767.1	ALK	37.8855	2.15092	0.265762	8.09342	5.80135e-16	6.92907e-14			rna-XM_020974965.1	MINPP1	89.4418	-1.43349	0.208724	-6.86788	6.51635e-12	7.8726e-10
rna-XM_020969996.1	FREM2	276.254	1.43964	0.178786	8.05235	8.1222e-16	9.62284e-14			rna-XR_002327406.1	LOC110218787	47.8295	-4.85278	0.706837	-6.86549	6.62646e-12	7.94107e-10
rna-XM_021009330.1	ZNF106	2680.48	1.15264	0.143322	8.04235	8.813e-16	1.03577e-13			rna-XR_002327295.1	LOC110218437	11.0119	6.27856	0.916342	6.85177	7.29423e-12	8.67137e-10
rna-XM_020992455.1	DACH1	94.4876	1.62058	0.202399	8.00682	1.1771e-15	1.37245e-13			rna-XR_002322877.1	LOC110203167	17.9681	3.84176	0.562602	6.82856	8.57735e-12	1.01158e-09
rna-XM_021000512.1	KHDRBS2	74.2527	1.91803	0.240498	7.97525	1.52072e-15	1.75913e-13			rna-XM_020978708.1	MAB21L1	15.2271	4.74549	0.695289	6.82521	8.77951e-12	1.02727e-09
rna-XM_021002953.1	TNNT2	1253.39	2.32611	0.291715	7.9739	1.53743e-15	1.76456e-13			rna-XM_020979480.1	ADSSL1	67.0532	-2.62581	0.384962	-6.82097	9.04264e-12	1.04979e-09
rna-XM_020990909.1	NOSTRIN	48.7029	2.41335	0.303356	7.95552	1.78381e-15	2.03147e-13			rna-XM_021005422.1	MYL5	760.191	-1.53983	0.225962	-6.81454	9.45651e-12	1.08933e-09
rna-XM_020992416.1	GABRA1	12.8718	5.28086	0.664175	7.95102	1.84983e-15	2.09045e-13			rna-XM_021002874.1	KCNE4	102.239	1.32733	0.195052	6.80501	1.01039e-11	1.15496e-09
rna-XM_020970614.1	CACNA2D3	67.8632	2.66854	0.336325	7.9344	2.1151e-15	2.37198e-13			rna-XM_020977791.1	FIBIN	1348.83	1.09412	0.160927	6.79887	1.0544e-11	1.19606e-09
rna-XM_020982785.1	A4GALT	29.2935	2.4447	0.308421	7.9265	2.2541e-15	2.50871e-13			rna-XM_020974982.1	L3MBTL4	74.7698	1.84654	0.272411	6.77851	1.21418e-11	1.36687e-09
rna-XM_020993898.1	RCAN2	129.216	2.22383	0.281517	7.89946	2.80104e-15	3.09399e-13			rna-XM_020965737.1	KIAA1024	17.9876	3.14161	0.463847	6.77295	1.26181e-11	1.40982e-09
rna-XM_021001992.1	LYVE1	1322.41	-1.74021	0.220362	-7.89707	2.85544e-15	3.13054e-13			rna-XM_020999593.1	DPYD	98.2909	1.5754	0.232786	6.76762	1.30921e-11	1.45185e-09
rna-XM_020999736.1	SEMA3D	4231.16	-1.18829	0.15067	-7.88668	3.10327e-15	3.37705e-13			rna-XM_020971545.1	IGFBP3	44173	1.19769	0.177052	6.7646	1.33678e-11	1.47145e-09
rna-XM_021001164.1	STC1	56.272	-2.24131	0.284376	-7.88152	3.23416e-15	3.4936e-13			rna-XM_020996730.1	HCN1	51.6549	1.61384	0.238611	6.76346	1.34738e-11	1.47221e-09
rna-XM_020997626.1	HOXB8	13.9756	3.40329	0.432298	7.87255	3.47495e-15	3.72631e-13			rna-XM_020994273.1	EPS8	198.276	1.05832	0.156608	6.75776	1.40144e-11	1.5201e-09
rna-XM_020972175.1	RAMP1	695.494	-1.21082	0.154636	-7.83014	4.87315e-15	5.18779e-13			rna-XM_020987076.1	MOXD1	199.633	1.47591	0.21852	6.75414	1.43687e-11	1.54724e-09
rna-XM_020977216.1	COL2A1	30.3421	3.80193	0.487108	7.8051	5.94556e-15	6.2839e-13			rna-XM_020989492.1	NDUFC2	2020.64	-0.772995	0.114486	-6.75188	1.45937e-11	1.56016e-09
rna-XM_020984923.1	IRX6	29.7549	2.66471	0.34177	7.79679	6.35042e-15	6.66386e-13			rna-XM_020984406.1	HMCN1	378.559	1.31632	0.195657	6.7277	1.7236e-11	1.82948e-09
rna-XM_020988148.1	GFRA1	1281.37	1.59323	0.205019	7.77117	7.77614e-15	8.10208e-13			rna-XM_020988143.1	ATRNL1	55.3642	1.64172	0.244326	6.71938	1.82498e-11	1.92335e-09
rna-XM_021000205.1	ADGRB3	24.5568	2.21577	0.285328	7.7657	8.11949e-15	8.35735e-13			rna-XM_020998825.1	COL23A1	171.452	2.02285	0.301883	6.70079	2.07301e-11	2.16936e-09
rna-XM_021002665.1	IGSF3	603.972	0.908413	0.116981	7.76546	8.13492e-15	8.35735e-13			rna-XM_020978347.1	EBF3	172.954	1.42963	0.213515	6.69571	2.1462e-11	2.23025e-09
rna-XM_020995343.1	EPPK1	1540.26	-0.882618	0.114257	-7.72482	1.12015e-14	1.14279e-12			rna-XM_020970806.1	TNNI2	6603.06	-1.38642	0.207485	-6.68205	2.35625e-11	2.43152e-09
rna-XM_020965818.1	GPC5	57.0177	1.99211	0.258636	7.70236	1.33577e-14	1.35336e-12			rna-XM_020972871.1	RUNX1T1	350.272	1.26315	0.189804	6.65501	2.83277e-11	2.9031e-09
rna-XM_020987927.1	CUNH2orf40	3809.15	1.73908	0.226089	7.692	1.44855e-14	1.45758e-12			rna-XM_020993199.1	LOC110213014	497.986	-1.15127	0.173222	-6.64623	3.00699e-11	3.05941e-09
rna-XM_020986489.1	SIX4	142.577	1.17966	0.153498	7.68519	1.52775e-14	1.52682e-12			rna-XM_021000398.1	LGALS8	1071.45	-0.84508	0.12717	-6.64528	3.02647e-11	3.05941e-09
rna-XM_020997884.1	HAND2	46.0715	2.72027	0.354513	7.67326	1.67684e-14	1.66449e-12			rna-XM_021008304.1	FAT4	495.045	1.10169	0.166294	6.62491	3.47464e-11	3.46532e-09
rna-XM_020985998.1	HEG1	50.7424	1.65374	0.215794	7.66352	1.80901e-14	1.78363e-12			rna-XR_002321410.1	LOC110197141	5583.07	-1.37893	0.208136	-6.62513	3.46954e-11	3.46532e-09
rna-XM_020983751.1	LBH	152.619	1.36429	0.178174	7.65705	1.90248e-14	1.86329e-12			rna-XM_020992416.1	GABRA1	18.3968	4.28586	0.647374	6.62039	3.58258e-11	3.54915e-09
rna-XR_002326670.1	LOC110216043	19.7024	3.1925	0.417573	7.64538	2.08328e-14	2.02686e-12			rna-XM_020989772.1	DIXDC1	239.243	1.03856	0.157246	6.60469	3.98339e-11	3.92008e-09
rna-XM_020993377.1	HOXA7	149.655	1.96926	0.258352	7.62241	2.4899e-14	2.40652e-12			rna-XM_020999134.1	HHATL	38.0945	-2.26838	0.344488	-6.58479	4.55539e-11	4.4535e-09
rna-XM_020980912.1	TM4SF1	4032.75	-1.3246	0.173899	-7.61705	2.59535e-14	2.49204e-12			rna-XM_020968490.1	LOC110195665	34.2143	1.98747	0.302265	6.57526	4.85698e-11	4.7173e-09
rna-XM_021001054.1	LOC110218378	65.0253	2.80068	0.369092	7.58803	3.24813e-14	3.09859e-12			rna-XM_020995584.1	NDUFAB1	6647.85	-0.740906	0.112712	-6.57343	4.91699e-11	4.74458e-09
rna-XM_020993285.1	HOXA11	12.7569	4.53608	0.597881	7.58692	3.27607e-14	3.10508e-12			rna-XM_020998406.1	LHFPL2	891.451	1.12425	0.171258	6.56465	5.21566e-11	5.0003e-09
rna-XM_020981076.1	PPARG	108.489	1.9143	0.253362	7.55559	4.16965e-14	3.92197e-12			rna-XM_020970497.1	METTL11B	65.5892	-2.20853	0.337006	-6.55337	5.62523e-11	5.35839e-09
rna-XM_020991944.1	TOM1L1	445.818	-0.782716	0.103604	-7.55492	4.19133e-14	3.92197e-12			rna-XM_020975332.1	PDGFRA	617.063	1.12806	0.172437	6.54183	6.07695e-11	5.71675e-09
rna-XM_020964302.1	GPX3	267.052	-2.73737	0.362436	-7.55268	4.26394e-14	3.96465e-12			rna-XM_021007983.1	LOC110222801	67.6566	-1.46926	0.224595	-6.5418	6.07838e-11	5.71675e-09
rna-XM_020999571.1	PI16	188.295	-2.87285	0.380557	-7.54905	4.38437e-14	4.051e-12			rna-XM_020995343.1	EPPK1	1591.82	-0.95745	0.146487	-6.53609	6.31463e-11	5.9016e-09
rna-XM_021001144.1	LRRTM1	18.6135	2.93962	0.390454	7.52872	5.12385e-14	4.70465e-12			rna-XM_021001296.1	KCNA2	21.2139	2.78244	0.426532	6.5234	6.87321e-11	6.38349e-09
rna-XM_020993283.1	HOXA10	10.9844	4.42438	0.588472	7.51842	5.54412e-14	5.05892e-12			rna-XM_021002832.1	EPHA4	207.166	1.15989	0.177844	6.52197	6.93887e-11	6.40445e-09
rna-XM_021007107.1	PHLDB2	201.79	1.32052	0.176214	7.49385	6.68821e-14	6.06521e-12			rna-XM_021009492.1	PRDM6	18.4788	2.9335	0.450401	6.51309	7.36185e-11	6.75291e-09
rna-XM_020970776.1	IGF2	2554.2	1.4651	0.195929	7.47771	7.56264e-14	6.81612e-12			rna-XM_020982785.1	A4GALT	38.7508	2.17549	0.334344	6.50674	7.67975e-11	7.0013e-09
rna-XM_020965691.1	CPNE2	463.694	0.876419	0.117285	7.47256	7.86491e-14	7.04533e-12			rna-XM_020993647.1	TYR	97.8176	-1.50317	0.231371	-6.4968	8.2049e-11	7.43444e-09
rna-XM_020964440.1	RALA	1107.08	-1.01454	0.135799	-7.47091	7.9644e-14	7.09121e-12			rna-XM_021004424.1	UBE2QL1	71.2133	1.84	0.28394	6.48022	9.15891e-11	8.24857e-09
rna-XM_020993714.1	RCBTB1	425.685	0.862144	0.115876	7.4402	1.00531e-13	8.89701e-12			rna-XM_020971644.1	SLC35F1	122.837	1.31204	0.202608	6.47576	9.43384e-11	8.445e-09
rna-XM_020991504.1	NES	496.689	1.77185	0.239483	7.39865	1.37576e-13	1.21026e-11			rna-XM_021007494.1	ACE2	102.321	1.83349	0.283535	6.46654	1.00275e-10	8.92265e-09
rna-XM_021006387.1	ITGA4	236.3	1.34589	0.182371	7.37994	1.58361e-13	1.38481e-11			rna-XM_020980965.1	BARX1	28.4778	3.09389	0.478835	6.46129	1.03812e-10	9.18242e-09
rna-XM_021006269.1	GLIS3	29.211	1.91102	0.259263	7.37097	1.69392e-13	1.47251e-11			rna-XM_020983182.1	ZNF593	658.774	-0.91961	0.14266	-6.44614	1.14731e-10	1.00288e-08
rna-XM_020970977.1	CCL20	155.701	-2.73563	0.371191	-7.36988	1.70785e-13	1.47588e-11			rna-XM_020992296.1	CRMP1	28.7757	2.23242	0.346286	6.44674	1.14279e-10	1.00288e-08
rna-XM_020968366.1	CST6	1940.19	-2.27517	0.309124	-7.36007	1.8382e-13	1.57924e-11			rna-XM_020965971.1	MYOCD	75.0514	1.6226	0.251776	6.44461	1.15895e-10	1.00714e-08
rna-XM_021005653.1	ETV5	158.828	1.30813	0.177859	7.35489	1.91079e-13	1.63206e-11			rna-XM_021004523.1	ADAMTSL4	170.962	1.35957	0.211172	6.43818	1.20917e-10	1.04466e-08
rna-XM_021009845.1	RAPSN	135.51	2.50338	0.340889	7.34369	2.07788e-13	1.76452e-11			rna-XM_020995788.1	SERPINB11	33.3309	-2.26529	0.352147	-6.4328	1.25276e-10	1.07607e-08
rna-XM_021002120.1	TRIM55	92.2943	2.22323	0.30291	7.33956	2.14297e-13	1.80933e-11			rna-XM_020994259.1	TPI1	8270.82	-0.800795	0.124659	-6.42388	1.32843e-10	1.13451e-08
rna-XM_021004280.1	FBLN5	145.96	1.19795	0.163516	7.32622	2.36738e-13	1.98739e-11			rna-XM_020995740.1	CA3	12246.1	-3.86438	0.606507	-6.37153	1.87147e-10	1.58914e-08
rna-XM_020986962.1	THBD	568.055	1.04069	0.1421	7.32362	2.41373e-13	2.01478e-11			rna-XM_020983508.1	RASL12	97.9364	1.44521	0.227356	6.35657	2.06312e-10	1.74193e-08
rna-XM_021001418.1	NDST4	21.7405	2.80154	0.382679	7.32086	2.46379e-13	2.04494e-11			rna-XM_020965056.1	SFMBT2	105.103	1.34125	0.211069	6.35456	2.09023e-10	1.75354e-08
rna-XM_021007807.1	VASH2	359.021	1.45264	0.198463	7.31942	2.49036e-13	2.05539e-11			rna-XM_020971601.1	PLN	1292.83	-1.88777	0.297108	-6.35381	2.10048e-10	1.75354e-08
rna-XM_021005822.1	CHRNG	124.296	2.39058	0.326666	7.31813	2.51457e-13	2.06377e-11			rna-XM_020965461.1	MYH7	542.901	-1.95478	0.307931	-6.3481	2.17994e-10	1.79991e-08
rna-XM_020996753.1	PYROXD2	50.3426	1.72312	0.23565	7.31221	2.62793e-13	2.14483e-11			rna-XM_020984455.1	LOC110206924	16.4442	4.88643	0.769749	6.34808	2.18024e-10	1.79991e-08
rna-XM_020992810.1	PROM1	69.9671	1.9243	0.26376	7.29564	2.97244e-13	2.41261e-11			rna-XR_002325455.1	LOC110211640	21.1529	-3.87849	0.611377	-6.34385	2.24092e-10	1.83978e-08
rna-XM_020997914.1	ST3GAL1	200.683	1.2555	0.172386	7.28308	3.26284e-13	2.63376e-11			rna-XM_021004430.1	CTNND2	71.0673	1.72633	0.272308	6.33963	2.30322e-10	1.88054e-08
rna-XM_021001337.1	PITX2	22.0248	2.33505	0.320704	7.28101	3.31333e-13	2.6599e-11			rna-XM_020980824.1	DNAJC19	1505.44	-0.795809	0.125631	-6.33448	2.3815e-10	1.93383e-08
rna-XM_020978347.1	EBF3	122.271	2.18287	0.300751	7.25806	3.92693e-13	3.13535e-11			rna-XM_020991688.1	TPM3	10190.5	-1.34115	0.21188	-6.32977	2.45528e-10	1.9829e-08
rna-XM_020968777.1	FGF9	59.8379	2.75772	0.380261	7.25218	4.10112e-13	3.25673e-11			rna-XM_020995793.1	BCL2	193.719	0.783803	0.123981	6.32197	2.58253e-10	2.0744e-08
rna-XM_020980917.1	LOC110204790	127.506	-1.86388	0.257488	-7.23871	4.52972e-13	3.57775e-11			rna-XM_020987174.1	FABP7	268.932	-1.27065	0.201389	-6.30945	2.80033e-10	2.23725e-08
rna-XM_021007983.1	LOC110222801	65.6713	-1.34983	0.186543	-7.23603	4.62018e-13	3.62968e-11			rna-XM_021000752.1	MYADML2	45.7949	-2.34152	0.371465	-6.30348	2.91035e-10	2.31272e-08
rna-XM_020974998.1	ARHGAP28	1088.82	1.06793	0.147649	7.23291	4.72765e-13	3.69436e-11			rna-XM_020968963.1	MATN2	571.471	1.09901	0.174626	6.2935	3.10394e-10	2.45343e-08
rna-XM_020984595.1	LAMB1	1155.36	0.897103	0.124247	7.2203	5.18717e-13	3.98978e-11			rna-XM_020971263.1	PTPRS	459.971	0.860541	0.136863	6.28761	3.22397e-10	2.53483e-08
rna-XM_020987503.1	FAM171A1	255.656	1.04969	0.14537	7.22078	5.16898e-13	3.98978e-11			rna-XR_002326722.1	LOC110216307	24.1626	3.08807	0.491327	6.28516	3.27516e-10	2.56152e-08
rna-XM_021003153.1	CD55	78.7139	1.45566	0.201586	7.22102	5.15993e-13	3.98978e-11			rna-XM_021007107.1	PHLDB2	260.079	0.963042	0.153354	6.27987	3.38857e-10	2.63634e-08
rna-XM_020963282.1	LOC110192234	391.702	-2.32507	0.323802	-7.18053	6.94392e-13	5.31319e-11			rna-XM_020993956.1	TMEM14A	2262.78	-0.760857	0.121191	-6.27816	3.42611e-10	2.65166e-08
rna-XM_020978659.1	SLITRK4	116.09	1.31504	0.18326	7.17584	7.18668e-13	5.47044e-11			rna-XM_020989766.1	TIMM8B	9773.63	-0.701364	0.111795	-6.27366	3.52662e-10	2.70271e-08
rna-XM_020965056.1	SFMBT2	80.3264	1.70009	0.237005	7.17323	7.32506e-13	5.54704e-11			rna-XM_021002531.1	CASQ2	2265.1	-1.24743	0.198838	-6.27358	3.52844e-10	2.70271e-08
rna-XM_020987043.1	TMEM200A	55.3531	2.40727	0.33692	7.14491	9.00545e-13	6.78457e-11			rna-XM_021006627.1	TMEM204	942.719	1.11034	0.177256	6.26409	3.75019e-10	2.85784e-08
rna-XM_020987917.1	FHL2	374.606	1.43684	0.201138	7.14356	9.0947e-13	6.81685e-11			rna-XM_020963589.1	ZFHX3	369.628	0.833522	0.133136	6.26067	3.83328e-10	2.90625e-08
rna-XM_020998100.1	KIAA1549	108.002	1.11499	0.156192	7.13855	9.43226e-13	7.03398e-11			rna-XM_020970086.1	MMP16	330.88	1.09838	0.175519	6.25791	3.90167e-10	2.94309e-08
rna-XM_020963435.1	KLHL13	180.007	1.53017	0.214752	7.12529	1.03861e-12	7.70615e-11			rna-XM_020999286.1	MYL3	230.085	-3.91197	0.626566	-6.24352	4.27843e-10	3.21099e-08
rna-XM_021000210.1	HTR1B	55.4177	1.82808	0.256796	7.11879	1.08881e-12	8.03801e-11			rna-XM_020992675.1	ID2	1314.42	0.690921	0.110738	6.23924	4.39709e-10	3.28345e-08
rna-XM_020996112.1	PDGFD	209.991	0.98906	0.139617	7.08407	1.39977e-12	1.0282e-10			rna-XM_021001143.1	CTNNA2	27.013	3.4903	0.560701	6.22489	4.81901e-10	3.58052e-08
rna-XM_020991065.1	CCDC141	191.967	1.60493	0.226946	7.07185	1.52883e-12	1.11423e-10			rna-XR_002325735.1	LOC110212692	372.216	-2.04384	0.328408	-6.22349	4.86214e-10	3.59459e-08
rna-XM_020999814.1	ADGRL3	306.15	1.09443	0.154765	7.07156	1.53206e-12	1.11423e-10			rna-XM_020997646.1	PCGF2	163.488	0.773939	0.124403	6.22123	4.93269e-10	3.6287e-08
rna-XM_020968883.1	SDC2	1634.14	0.904594	0.12798	7.06825	1.56901e-12	1.12992e-10			rna-XM_020996753.1	PYROXD2	65.9891	1.37549	0.221266	6.21642	5.08618e-10	3.72319e-08
rna-XM_020985067.1	CCNE1	620.602	1.23675	0.174956	7.06891	1.56156e-12	1.12992e-10			rna-XM_021005506.1	CPXM1	229.68	1.56485	0.252189	6.20506	5.46745e-10	3.98266e-08
rna-XM_020993310.1	LRRC3B	19.4337	3.60384	0.511043	7.05193	1.76452e-12	1.26451e-10			rna-XM_021008077.1	METTL24	45.1234	2.21002	0.356291	6.20284	5.54519e-10	4.01959e-08
rna-XM_020980340.1	CLDN11	45.8329	-2.40391	0.341042	-7.04872	1.80577e-12	1.2878e-10			rna-XM_020985543.1	RALBP1	3377.37	-0.838326	0.135199	-6.20068	5.62201e-10	4.05549e-08
rna-XM_020972646.1	ACSF2	132.117	1.11985	0.15914	7.0369	1.96569e-12	1.39021e-10			rna-XM_020972560.1	CACNA1G	190.706	1.35324	0.218342	6.19779	5.72605e-10	4.10796e-08
rna-XM_020994943.1	LOC110214181	261.903	-1.22329	0.173844	-7.03671	1.9683e-12	1.39021e-10			rna-XM_021007679.1	SLC25A4	264.54	-2.88727	0.465904	-6.19713	5.75003e-10	4.10796e-08
rna-XM_020988974.1	ERFE	26.9868	2.5969	0.369169	7.03445	2.00043e-12	1.40614e-10			rna-XM_020981999.1	RALGDS	839.867	0.712128	0.114936	6.19584	5.79735e-10	4.12194e-08
rna-XM_020993710.1	CTSC	2343.02	-0.775199	0.11037	-7.02365	2.16141e-12	1.51206e-10			rna-XM_020973014.1	MYOM2	798.599	-1.49421	0.24151	-6.18696	6.13356e-10	4.34022e-08
rna-XM_020983015.1	SPOCD1	17.0096	2.29294	0.326725	7.01794	2.25161e-12	1.5677e-10			rna-XM_020996197.1	MMP27	75.2302	2.08007	0.33644	6.18259	6.3059e-10	4.44103e-08
rna-XM_021004424.1	UBE2QL1	59.4961	1.63662	0.233288	7.01544	2.29232e-12	1.58851e-10			rna-XM_020971030.1	MSC	164.366	1.76899	0.286262	6.17962	6.42548e-10	4.5039e-08
rna-XM_020969727.1	MPDZ	556.253	0.704606	0.100482	7.01225	2.3451e-12	1.60241e-10			rna-XM_020980917.1	LOC110204790	118.874	-1.85874	0.301174	-6.17167	6.75742e-10	4.71067e-08
rna-XM_020973243.1	LOC110198772	45.7989	2.29825	0.327697	7.01335	2.32675e-12	1.60241e-10			rna-XM_021008313.1	MYOZ2	1230.73	-1.43437	0.232435	-6.17105	6.78388e-10	4.71067e-08
rna-XM_021008196.1	MEF2C	458.744	1.14591	0.163404	7.01273	2.33707e-12	1.60241e-10			rna-XM_020981475.1	ATP5E	7083.1	-0.757678	0.12284	-6.16803	6.91463e-10	4.77914e-08
rna-XM_020974982.1	L3MBTL4	60.2103	1.82412	0.260227	7.00973	2.38771e-12	1.62397e-10			rna-XR_002322874.1	LOC110203164	544.346	-1.59668	0.258987	-6.16508	7.04454e-10	4.84638e-08
rna-XM_021005985.1	ZMIZ1	549.046	0.60069	0.0859042	6.99256	2.69915e-12	1.82734e-10			rna-XM_020985293.1	DUSP26	387.23	-1.47649	0.239833	-6.1563	7.44638e-10	5.09923e-08
rna-XM_020997258.1	TEX26	43.9994	2.15229	0.308199	6.98345	2.88023e-12	1.94099e-10			rna-XM_021000210.1	HTR1B	63.1695	2.62354	0.427191	6.14138	8.18057e-10	5.5763e-08
rna-XM_021008694.1	MAP2	992.79	-0.713909	0.102299	-6.97864	2.98056e-12	1.99943e-10			rna-XM_021005098.1	POGZ	416.004	0.617214	0.100643	6.13271	8.63923e-10	5.86205e-08
rna-XM_020996136.1	CNTN5	24.1063	2.48173	0.355708	6.97687	3.01819e-12	2.01547e-10			rna-XM_020977216.1	COL2A1	42.7244	3.05671	0.498537	6.13138	8.71221e-10	5.8847e-08
rna-XM_020980821.1	SCG3	270.902	-1.53525	0.220316	-6.96838	3.20621e-12	2.13133e-10			rna-XM_020971148.1	TNFAIP2	153.588	1.80412	0.294336	6.12945	8.81832e-10	5.92942e-08
rna-XM_020983175.1	IGDCC4	522.549	1.01151	0.145239	6.96448	3.29613e-12	2.18123e-10			rna-XM_020981791.1	NRARP	112.993	-0.947152	0.154776	-6.11952	9.3859e-10	6.28263e-08
rna-XM_020984719.1	LRP1B	27.8693	2.12292	0.306116	6.93504	4.06117e-12	2.67546e-10			rna-XM_020998345.1	FUT9	48.352	2.33196	0.381586	6.11123	9.88686e-10	6.58829e-08
rna-XM_020968297.1	ABRA	56.4668	2.66311	0.384142	6.93262	4.13121e-12	2.70945e-10			rna-XR_002324608.1	LOC110208717	74.2222	1.35411	0.221764	6.10608	1.02107e-09	6.77373e-08
rna-XM_020985470.1	EHBP1	313.17	0.720129	0.103885	6.93196	4.15055e-12	2.71003e-10			rna-XM_020970427.1	KCNV1	12.5732	3.68667	0.604342	6.10031	1.05861e-09	6.99152e-08
rna-XM_020994141.1	VWF	936.012	-1.56379	0.225631	-6.93076	4.1858e-12	2.72095e-10			rna-XM_020970510.1	PRRX1	671.479	1.04762	0.172462	6.07449	1.24385e-09	8.17859e-08
rna-XM_021001217.1	SIX2	24.3888	2.72123	0.393906	6.90833	4.90383e-12	3.17366e-10			rna-XM_021001893.1	CSRP3	7167.85	-1.64465	0.270981	-6.06924	1.28517e-09	8.41308e-08
rna-XM_020967248.1	LOC110194733	209.276	1.4771	0.214059	6.90041	5.18543e-12	3.3266e-10			rna-XM_020995529.1	GCNT1	483.845	-1.06998	0.176337	-6.06779	1.29681e-09	8.4151e-08
rna-XM_020991249.1	SPOCK1	90.7366	1.89386	0.274448	6.90061	5.17794e-12	3.3266e-10			rna-XM_021007951.1	CMKLR1	225.857	0.833461	0.137357	6.06782	1.29655e-09	8.4151e-08
rna-XM_021000606.1	CDON	829.365	0.884087	0.128147	6.899	5.2369e-12	3.34501e-10			rna-XM_021006114.1	KAT6B	415.326	0.757168	0.124824	6.0659	1.31217e-09	8.47774e-08
rna-XM_020969933.1	TBX18	40.279	2.4785	0.359376	6.8967	5.32259e-12	3.38503e-10			rna-XM_020976997.1	LOC110201400	24.1333	3.21602	0.530275	6.06482	1.32102e-09	8.49797e-08
rna-XM_021001403.1	ENPEP	55.7235	1.43793	0.208834	6.88551	5.75823e-12	3.6463e-10			rna-XM_020997881.1	LOC110216028	29.785	-2.79499	0.461463	-6.05681	1.38849e-09	8.85537e-08
rna-XM_020978365.1	FGF7	786.487	1.85785	0.26988	6.88398	5.82011e-12	3.66967e-10			rna-XM_021000512.1	KHDRBS2	99.7664	1.45421	0.240095	6.05682	1.38839e-09	8.85537e-08
rna-XM_021002187.1	GGH	4221.46	-0.703544	0.102215	-6.88297	5.86174e-12	3.68012e-10			rna-XM_020968537.1	AK5	18.4662	2.48926	0.412009	6.04176	1.52445e-09	9.68089e-08
rna-XM_020968689.1	KCTD1	1376.79	-0.698826	0.101732	-6.86931	6.45154e-12	4.03317e-10			rna-XM_020978584.1	TFPI2	204.261	1.5002	0.248409	6.03925	1.54836e-09	9.79094e-08
rna-XM_020976899.1	PLPP3	1027.64	1.34485	0.196114	6.8575	7.00769e-12	4.36229e-10			rna-XM_021001239.1	PREPL	199.72	-1.67772	0.278095	-6.0329	1.61046e-09	1.01405e-07
rna-XM_020972786.1	LOC110198485	22315.4	-1.54442	0.225355	-6.8533	7.21676e-12	4.47348e-10			rna-XM_020999984.1	BZW2	142.756	-1.36223	0.225843	-6.03176	1.62185e-09	1.0169e-07
rna-XM_020968899.1	LGR5	94.7624	2.03752	0.297539	6.8479	7.49395e-12	4.62578e-10			rna-XM_020977319.1	PRKAR1B	392.137	1.13392	0.188227	6.0242	1.69952e-09	1.06113e-07
rna-XM_020966697.1	CHRNB1	196.477	1.5293	0.223556	6.84078	7.87606e-12	4.83916e-10			rna-XM_020981801.1	ENTPD2	1083.26	1.10001	0.182626	6.02331	1.70881e-09	1.06246e-07
rna-XM_020970610.1	IL17RD	133.623	0.975873	0.142666	6.84025	7.90551e-12	4.83916e-10			rna-XM_020995554.1	SCG5	518.272	1.57312	0.261315	6.02002	1.74395e-09	1.0798e-07
rna-XR_002327486.1	LOC110219018	51.8388	1.35039	0.19755	6.83569	8.16137e-12	4.97505e-10			rna-XM_020999081.1	LSMEM2	53.0941	-1.73149	0.287674	-6.01891	1.7559e-09	1.08268e-07
rna-XM_021002757.1	IGFBP5	3161.86	1.09828	0.160906	6.82562	8.75487e-12	5.31479e-10			rna-XM_020999646.1	MDFI	200.83	1.0146	0.168599	6.01784	1.76764e-09	1.08542e-07
rna-XM_020973164.1	PAX7	9.51248	3.16648	0.463973	6.82472	8.80986e-12	5.32616e-10			rna-XM_020969132.1	OSR2	263.162	1.44448	0.240313	6.01082	1.84582e-09	1.12876e-07
rna-XM_021001426.1	COL25A1	173.391	1.46444	0.214791	6.81799	9.23218e-12	5.55861e-10			rna-XM_020980173.1	BET1L	65.9745	-1.91471	0.318647	-6.00888	1.86811e-09	1.13708e-07
rna-XM_020966484.1	MPDU1	1165.34	-0.656125	0.0962961	-6.81362	9.51721e-12	5.70683e-10			rna-XM_021000606.1	CDON	961.867	0.897357	0.149353	6.00831	1.87472e-09	1.13708e-07
rna-XM_020990374.1	ADARB2	14.3983	2.76547	0.40641	6.80463	1.01311e-11	6.05022e-10			rna-XM_020987533.1	FBLN7	67.2816	2.42889	0.404423	6.00582	1.90367e-09	1.14994e-07
rna-XM_020967455.1	OSR1	115.891	1.85208	0.272321	6.80109	1.0383e-11	6.17557e-10			rna-XM_020975547.1	NOV	1121.48	1.93075	0.321617	6.00326	1.93391e-09	1.16348e-07
rna-XR_002324159.1	LOC110207432	2530.47	1.19246	0.17547	6.79578	1.07728e-11	6.38155e-10			rna-XM_020989990.1	PMEL	128.886	-1.73961	0.289823	-6.00231	1.94527e-09	1.1656e-07
rna-XM_020976729.1	SLC6A3	69.3627	1.81875	0.267784	6.79184	1.10709e-11	6.50673e-10			rna-XM_020965004.1	HAS2	391.501	1.32733	0.221335	5.99695	2.01053e-09	1.19986e-07
rna-XM_020993821.1	RAB38	4563.74	-0.699498	0.102991	-6.79182	1.10726e-11	6.50673e-10			rna-XM_020996063.1	CHODL	65.0773	1.53397	0.255957	5.99309	2.05885e-09	1.22378e-07
rna-XM_020971769.1	FGF13	38.3449	2.04498	0.301128	6.79106	1.11316e-11	6.51532e-10			rna-XM_020997628.1	HOXB6	27.2569	1.93502	0.322951	5.99168	2.0768e-09	1.22953e-07
rna-XM_021000398.1	LGALS8	1011.51	-0.737646	0.108846	-6.77695	1.22742e-11	7.15555e-10			rna-XM_020999953.1	HHLA2	289.479	-1.75091	0.292699	-5.98193	2.20514e-09	1.29519e-07
rna-XM_020963502.1	MMP15	100.455	1.12182	0.165686	6.77074	1.28126e-11	7.43989e-10			rna-XM_021001863.1	SMARCA2	1536.12	0.560999	0.0937761	5.98233	2.19968e-09	1.29519e-07
rna-XM_020989126.1	LOC110210289	214.357	-1.46879	0.217161	-6.76361	1.34591e-11	7.78453e-10			rna-XM_020965700.1	TNNC2	19971	-1.48099	0.247816	-5.97616	2.28459e-09	1.33657e-07
rna-XR_002326722.1	LOC110216307	20.2525	2.17811	0.322708	6.74949	1.48361e-11	8.54733e-10			rna-XM_020993330.1	TRIL	368.683	1.4251	0.238722	5.9697	2.37686e-09	1.38511e-07
rna-XM_020964613.1	LOC110193055	151.698	1.78284	0.264178	6.74863	1.49252e-11	8.56511e-10			rna-XM_020964258.1	ANXA6	3156.58	0.909275	0.152345	5.96852	2.39409e-09	1.3897e-07
rna-XM_020987284.1	ACKR4	923.066	-1.31527	0.195074	-6.74244	1.55749e-11	8.90314e-10			rna-XM_020978322.1	LOC110202304	10.9075	3.49269	0.585541	5.9649	2.44777e-09	1.41533e-07
rna-XM_020988738.1	DDAH1	178.71	-1.0762	0.159842	-6.73288	1.66339e-11	9.47164e-10			rna-XM_020964046.1	FGF14	17.9532	-3.46186	0.580687	-5.96166	2.49683e-09	1.43254e-07
rna-XM_020963864.1	ADAMTS17	622.071	1.0467	0.155731	6.72117	1.80273e-11	1.02254e-09			rna-XM_021006269.1	GLIS3	38.1943	1.58519	0.265894	5.96172	2.49593e-09	1.43254e-07
rna-XM_020971283.1	FSD1	24.228	1.98139	0.294895	6.71897	1.83014e-11	1.0341e-09			rna-XM_020974165.1	MUC21	52.7192	6.11158	1.02543	5.96	2.52233e-09	1.44161e-07
rna-XR_002328084.1	LOC110221311	22.7065	2.3567	0.351665	6.70156	2.06212e-11	1.16071e-09			rna-XM_020978267.1	MSRB2	196.776	-1.43783	0.241308	-5.95848	2.54592e-09	1.44952e-07
rna-XM_020999274.1	CCDC36	33.7195	1.99301	0.297426	6.70089	2.0716e-11	1.1616e-09			rna-XM_020983477.1	FNDC5	21.0392	2.30188	0.386451	5.95647	2.57752e-09	1.4619e-07
rna-XM_020963820.1	ADAMTS15	118.809	1.64863	0.246426	6.69017	2.22904e-11	1.24513e-09			rna-XM_020993310.1	LRRC3B	26.5649	3.3221	0.557923	5.9544	2.61024e-09	1.47483e-07
rna-XM_020963070.1	RRAGD	148.213	1.09755	0.16418	6.685	2.30917e-11	1.2816e-09			rna-XM_021005907.1	MMP28	42.2428	1.72654	0.290093	5.95166	2.65439e-09	1.4941e-07
rna-XM_020966456.1	CXCL16	1017.44	-0.718086	0.10742	-6.68484	2.31179e-11	1.2816e-09			rna-XM_020985682.1	LRRC14B	26.5626	-2.14182	0.360417	-5.94261	2.80523e-09	1.57304e-07
rna-XM_020981072.1	TIMP4	738.182	2.16749	0.324493	6.67961	2.3958e-11	1.32319e-09			rna-XM_020966456.1	CXCL16	1022.35	-0.69693	0.117341	-5.93937	2.86128e-09	1.59396e-07
rna-XM_020993514.1	MYF5	129.361	3.34273	0.501539	6.66494	2.64782e-11	1.4569e-09			rna-XM_020983175.1	IGDCC4	635.239	0.855916	0.144113	5.93921	2.86398e-09	1.59396e-07
rna-XM_020999646.1	MDFI	165.762	1.11343	0.167281	6.65609	2.81208e-11	1.5415e-09			rna-XM_021001418.1	NDST4	30.1929	2.24317	0.37827	5.93008	3.02795e-09	1.67893e-07
rna-XM_020963743.1	ALDH1A3	608.157	1.96664	0.295665	6.6516	2.89926e-11	1.58339e-09			rna-XM_020965818.1	GPC5	74.0618	1.74724	0.294887	5.92512	3.12065e-09	1.72178e-07
rna-XM_020998079.1	PTN	944.738	1.72489	0.260036	6.63327	3.28321e-11	1.78643e-09			rna-XM_020992340.1	LOC110212338	49.8125	2.63917	0.445451	5.92471	3.1284e-09	1.72178e-07
rna-XM_020995003.1	LOC110214211	370.245	-1.05088	0.158438	-6.63273	3.29543e-11	1.78646e-09			rna-XM_020999728.1	OPTN	619.215	-0.60625	0.102486	-5.91541	3.31047e-09	1.81526e-07
rna-XM_020993372.1	HOXA1	226.259	-1.28803	0.194547	-6.62066	3.57604e-11	1.93146e-09			rna-XM_020996741.1	EMB	94.873	2.20403	0.372999	5.90895	3.44302e-09	1.881e-07
rna-XM_020986805.1	RBM24	116.607	1.93882	0.293065	6.61566	3.69899e-11	1.99054e-09			rna-XM_020998454.1	CMYA5	186.186	-1.88097	0.318534	-5.90508	3.52466e-09	1.91855e-07
rna-XM_020991977.1	NTRK1	8.98047	3.87434	0.586513	6.60571	3.95607e-11	2.12112e-09			rna-XM_020965776.1	MYH6	71.8087	-2.15628	0.365214	-5.90416	3.54446e-09	1.92229e-07
rna-XM_020993577.1	GULP1	505.401	1.30631	0.197858	6.60226	4.04934e-11	2.16323e-09			rna-XM_020966904.1	SPAG6	71.2361	-2.10945	0.357371	-5.90268	3.57643e-09	1.93257e-07
rna-XM_020993371.1	HOXA2	305.931	-1.12643	0.170732	-6.5976	4.17853e-11	2.20816e-09			rna-XM_021000534.1	CDH12	12.4756	3.39231	0.574881	5.90089	3.61555e-09	1.94663e-07
rna-XM_020996350.1	PLCXD3	25.4597	2.1482	0.325596	6.59776	4.1742e-11	2.20816e-09			rna-XM_020984446.1	B3GALT2	338.534	-1.52172	0.257923	-5.89992	3.63682e-09	1.95101e-07
rna-XM_021000154.1	LOC110217676	67.7755	-3.84845	0.58327	-6.59806	4.16578e-11	2.20816e-09			rna-XM_021003614.1	TOMM40	256.653	-0.914574	0.15527	-5.89022	3.85679e-09	2.06158e-07
rna-XM_020965004.1	HAS2	344.388	1.10329	0.167259	6.59629	4.21568e-11	2.21188e-09			rna-XM_020978964.1	PIN4	881.913	-0.545799	0.0928357	-5.87919	4.12282e-09	2.18804e-07
rna-XM_020984654.1	FOXP2	274.88	0.770988	0.116879	6.59646	4.21101e-11	2.21188e-09			rna-XM_020996800.1	ANTXRL	327.041	0.680826	0.115792	5.87974	4.10909e-09	2.18804e-07
rna-XM_020984455.1	LOC110206924	12.4042	3.87157	0.587338	6.59172	4.34752e-11	2.27294e-09			rna-XM_020964500.1	TBX22	118.435	1.44388	0.246084	5.86741	4.42648e-09	2.34083e-07
rna-XM_020967066.1	COL22A1	30.1017	1.67276	0.255303	6.55207	5.67445e-11	2.95615e-09			rna-XM_020998753.1	ASIP	11.4915	2.97032	0.506495	5.86446	4.5059e-09	2.37439e-07
rna-XM_021009332.1	CAPN3	345.426	1.10191	0.16827	6.54848	5.81259e-11	3.01741e-09			rna-XM_020973849.1	SH3BGR	1563.12	-1.42552	0.243394	-5.85685	4.71733e-09	2.47701e-07
rna-XM_020978707.1	NBEA	87.8364	1.19133	0.182106	6.54197	6.07135e-11	3.14064e-09			rna-XM_020975065.1	GPR50	645.488	-1.54196	0.263467	-5.85258	4.83998e-09	2.53247e-07
rna-XM_020972492.1	AIG1	804.588	-0.624079	0.0954205	-6.5403	6.13943e-11	3.16471e-09			rna-XM_020973535.1	ABL1	317.928	0.591038	0.101036	5.84979	4.92197e-09	2.56633e-07
rna-XM_020991637.1	CKS1B	3606.62	-0.76212	0.116544	-6.53931	6.18032e-11	3.17465e-09			rna-XM_021002307.1	AMPD1	138.472	-1.35919	0.232731	-5.84017	5.21485e-09	2.70953e-07
rna-XR_002324608.1	LOC110208717	60.1908	1.46228	0.22369	6.53708	6.27298e-11	3.21102e-09			rna-XM_020988085.1	NRAP	214.716	-2.06407	0.353821	-5.83364	5.42304e-09	2.80789e-07
rna-XM_021002008.1	AKIP1	538.344	-0.910735	0.13942	-6.53231	6.47609e-11	3.30348e-09			rna-XM_020984448.1	LOC110206901	11.8115	4.18255	0.717308	5.8309	5.513e-09	2.84455e-07
rna-XM_020983984.1	SCARA3	137.256	1.21392	0.186158	6.52089	6.98928e-11	3.55293e-09			rna-XM_020985630.1	CBLN2	371.864	1.66732	0.286022	5.82936	5.56394e-09	2.8609e-07
rna-XM_020986518.1	OVOL2	337.471	-0.738163	0.11333	-6.51339	7.34732e-11	3.72205e-09			rna-XM_020982373.1	CUNH12orf73	814.405	-0.542003	0.09299	-5.82862	5.58875e-09	2.86375e-07
rna-XM_021002933.1	ATP2B4	319.782	0.972261	0.14945	6.50561	7.73768e-11	3.90633e-09			rna-XM_020986032.1	MUC20	518.834	2.64723	0.454277	5.82735	5.63148e-09	2.87573e-07
rna-XM_020984664.1	LYPD6	347.548	-0.872678	0.134185	-6.50357	7.84374e-11	3.94631e-09			rna-XM_020974119.1	LOC110199328	1277.88	-1.75556	0.301393	-5.82482	5.71733e-09	2.89658e-07
rna-XM_020993468.1	ALX1	9.32667	4.3763	0.673142	6.50131	7.96223e-11	3.99226e-09			rna-XM_020978957.1	LOC110202690	146.265	1.03326	0.177401	5.82443	5.73079e-09	2.89658e-07
rna-XM_020977549.1	CALCRL	308.82	1.0782	0.166148	6.48938	8.61896e-11	4.30684e-09			rna-XM_020993315.1	STK31	38.5969	2.55957	0.439438	5.82465	5.72317e-09	2.89658e-07
rna-XM_021008280.1	SYNPO2	125.55	1.93853	0.299222	6.47855	9.26113e-11	4.61204e-09			rna-XM_021007807.1	VASH2	493.3	0.838036	0.144138	5.81413	6.09502e-09	3.07024e-07
rna-XM_020994661.1	CHST3	34.1061	1.44125	0.222494	6.47771	9.31234e-11	4.62188e-09			rna-XM_020997626.1	HOXB8	20.7599	2.14347	0.368716	5.81335	6.12365e-09	3.07424e-07
rna-XM_020976997.1	LOC110201400	20.8415	2.08201	0.321811	6.46966	9.82219e-11	4.85851e-09			rna-XM_020993598.1	PLCL1	60.2526	1.14574	0.197171	5.81091	6.21324e-09	3.10871e-07
rna-XM_020987254.1	COL6A6	720.6	1.19558	0.18599	6.42821	1.29119e-10	6.36538e-09			rna-XM_020998893.1	LOC110216870	174.982	1.073	0.18481	5.80598	6.39907e-09	3.19095e-07
rna-XM_020997525.1	IGFBP4	1141.34	1.35436	0.211013	6.4184	1.3771e-10	6.76621e-09			rna-XM_020968365.1	ZDHHC24	375.713	-0.825933	0.14236	-5.80172	6.56366e-09	3.2512e-07
rna-XM_020974119.1	LOC110199328	1209.43	-1.55376	0.24211	-6.41759	1.38452e-10	6.77999e-09			rna-XM_020971283.1	FSD1	32.972	1.45586	0.25092	5.80211	6.54841e-09	3.2512e-07
rna-XM_020969154.1	STC2	98.2436	1.25066	0.195183	6.40764	1.4779e-10	7.21326e-09			rna-XM_020997592.1	MYL4	17620.9	-1.26707	0.218682	-5.79409	6.86927e-09	3.39127e-07
rna-XM_020992339.1	TENM2	1314.41	-0.848881	0.132518	-6.40576	1.49619e-10	7.2783e-09			rna-XM_020998528.1	EMILIN3	324.829	1.42847	0.246793	5.78811	7.11842e-09	3.50264e-07
rna-XM_020977791.1	FIBIN	1083.31	1.28629	0.201783	6.37463	1.83402e-10	8.89228e-09			rna-XM_020993286.1	HOXA9	100.184	1.21388	0.209909	5.78291	7.3421e-09	3.60078e-07
rna-XM_020966465.1	MYH10	1973.59	0.551231	0.0865918	6.36586	1.942e-10	9.38482e-09			rna-XM_020986169.1	ISM2	82.4958	1.16848	0.202399	5.77314	7.78086e-09	3.80341e-07
rna-XM_020988544.1	LOC110209826	65.7643	-1.68415	0.265806	-6.33601	2.35785e-10	1.13571e-08			rna-XM_020981705.1	NSMF	31.4267	1.62752	0.282298	5.76526	8.15321e-09	3.97235e-07
rna-XM_020993455.1	KITLG	416.3	-1.11062	0.175412	-6.33153	2.42744e-10	1.16541e-08			rna-XM_020974194.1	TRIM15	16.0032	3.73018	0.647619	5.75984	8.41956e-09	4.08872e-07
rna-XM_020992748.1	PPP2R3B	392.859	0.711638	0.112416	6.33039	2.44536e-10	1.17019e-08			rna-XM_020989836.1	HHIP	37.1297	1.84164	0.319943	5.75613	8.60621e-09	4.16574e-07
rna-XM_020995283.1	NRBP2	735.994	-0.581576	0.0919271	-6.32649	2.50805e-10	1.19629e-08			rna-XM_020996757.1	HPSE2	13.1947	3.12864	0.543588	5.75553	8.63697e-09	4.16706e-07
rna-XM_020981422.1	CASS4	27.2571	2.06499	0.326449	6.32559	2.52259e-10	1.19933e-08			rna-XM_020965992.1	DHRS7C	333.793	-1.58547	0.275826	-5.74809	9.02568e-09	4.3405e-07
rna-XM_020990832.1	CHRNA1	202.367	2.26773	0.358615	6.32359	2.55561e-10	1.21111e-08			rna-XM_020979956.1	PAK3	51.1807	1.28376	0.223411	5.74618	9.12839e-09	4.36167e-07
rna-XM_020997758.1	TIMM21	1538.8	-0.664597	0.105389	-6.30614	2.86089e-10	1.35142e-08			rna-XM_020986460.1	CUNH14orf37	100.302	1.50059	0.261132	5.74648	9.11184e-09	4.36167e-07
rna-XM_020991397.1	PITX1	33.5325	2.75888	0.437572	6.30496	2.88263e-10	1.35733e-08			rna-XM_020964440.1	RALA	1109.7	-1.04074	0.181148	-5.74527	9.17739e-09	4.37103e-07
rna-XM_020984477.1	CD36	2238.56	1.18465	0.187931	6.30366	2.90691e-10	1.36439e-08			rna-XM_021008264.1	NUDT6	194.945	1.20625	0.210196	5.73867	9.54227e-09	4.53029e-07
rna-XM_020981615.1	TCF12	1788.4	0.549349	0.0872786	6.2942	3.08988e-10	1.44565e-08			rna-XM_021000288.1	CPSF2	2137.15	-0.575667	0.100542	-5.72566	1.03031e-08	4.87594e-07
rna-XM_021008620.1	SLC29A4	55.1913	-1.53429	0.243945	-6.28948	3.18539e-10	1.4856e-08			rna-XM_020984945.1	LMX1B	97.6225	1.24884	0.218148	5.72476	1.03579e-08	4.88632e-07
rna-XM_020982810.1	TSPO	2350.49	-1.07303	0.170628	-6.28875	3.20042e-10	1.48789e-08			rna-XM_020968843.1	LOC110195910	10150.1	-0.788927	0.137982	-5.71762	1.08025e-08	5.06388e-07
rna-XM_020973782.1	CAV3	1331.13	1.89895	0.302647	6.27449	3.50785e-10	1.62567e-08			rna-XM_021008523.1	PCSK5	191.808	0.942024	0.164755	5.71773	1.07955e-08	5.06388e-07
rna-XM_020998033.1	SLC37A3	374.055	0.629448	0.100332	6.27366	3.5266e-10	1.62922e-08			rna-XM_020990197.1	WIF1	948.566	1.59409	0.279267	5.7081	1.14243e-08	5.33851e-07
rna-XM_020982453.1	TIMP3	1277.59	1.08801	0.173555	6.26894	3.63516e-10	1.67411e-08			rna-XM_020974820.1	EPHA3	387.62	1.61341	0.283198	5.69711	1.21855e-08	5.6764e-07
rna-XM_021005820.1	CHRND	18.1949	3.27015	0.521937	6.26542	3.71815e-10	1.70698e-08			rna-XM_020977080.1	TPM2	2072.6	-1.27778	0.224352	-5.69542	1.23069e-08	5.69722e-07
rna-XM_021000419.1	EDARADD	295.325	-0.915419	0.146149	-6.2636	3.76185e-10	1.72166e-08			rna-XR_002324857.1	LOC110209557	100.082	1.25087	0.219607	5.69595	1.22687e-08	5.69722e-07
rna-XM_020976486.1	PLP2	3072.24	-0.808964	0.129428	-6.25032	4.09607e-10	1.8688e-08			rna-XM_021007416.1	PPEF1	17.8529	2.32309	0.408217	5.69083	1.26425e-08	5.83438e-07
rna-XM_020986807.1	CAP2	393.172	1.9304	0.308951	6.24824	4.15103e-10	1.88801e-08			rna-XM_020967158.1	ERCC3	891.143	-0.57648	0.101438	-5.68309	1.3228e-08	6.08571e-07
rna-XR_002326932.1	LOC110216992	37.6308	3.32628	0.534475	6.22345	4.86326e-10	2.20513e-08			rna-XM_020974460.1	SMTNL1	53.1294	-2.02802	0.356925	-5.68192	1.3319e-08	6.10864e-07
rna-XM_020992731.1	LOC110212727	132.389	-1.36778	0.220018	-6.21666	5.07847e-10	2.29563e-08			rna-XM_021001164.1	STC1	37.74	-1.65428	0.291367	-5.67765	1.36557e-08	6.24378e-07
rna-XM_020989990.1	PMEL	132.738	-1.69622	0.273355	-6.20519	5.46317e-10	2.46194e-08			rna-XM_021007821.1	CD34	510.804	0.857625	0.15122	5.67138	1.41651e-08	6.45686e-07
rna-XM_020993784.1	HTR2A	11.6118	3.3662	0.542918	6.20021	5.63872e-10	2.53329e-08			rna-XM_021004934.1	TMOD4	120.93	-1.89596	0.334627	-5.66589	1.46264e-08	6.64675e-07
rna-XM_020968503.1	NEXN	257.517	1.18757	0.191844	6.1903	6.00507e-10	2.68965e-08			rna-XM_020983543.1	COL16A1	1607.11	0.94623	0.167432	5.65143	1.59118e-08	7.20882e-07
rna-XM_020987087.1	LOC110208893	1759.71	-1.24357	0.201042	-6.18561	6.18627e-10	2.76238e-08			rna-XM_021004982.1	MYOT	754.233	-1.52151	0.269753	-5.64039	1.69665e-08	7.6633e-07
rna-XM_020968161.1	PSME2	7486.09	-0.760736	0.122996	-6.18506	6.20785e-10	2.76362e-08			rna-XM_020963820.1	ADAMTS15	158.764	1.16353	0.206324	5.63934	1.70703e-08	7.68682e-07
rna-XM_020969505.1	TCF7L1	54.4089	1.0896	0.176205	6.1837	6.26169e-10	2.77917e-08			rna-XM_021002198.1	BCL2L15	278.299	-1.59792	0.283616	-5.63412	1.75955e-08	7.89937e-07
rna-XM_020998458.1	THBS4	135.236	-2.32195	0.375707	-6.18021	6.40168e-10	2.83274e-08			rna-XM_021009594.1	MEGF10	76.6244	1.55267	0.276441	5.61665	1.94697e-08	8.71447e-07
rna-XM_020986741.1	SLC22A3	17.7822	2.76984	0.449078	6.16784	6.92286e-10	3.05417e-08			rna-XM_020994601.1	LDB3	534.214	-1.39248	0.248006	-5.61472	1.96881e-08	8.78576e-07
rna-XM_020969074.1	NIPAL2	701.999	-0.966225	0.156783	-6.16281	7.14648e-10	3.14338e-08			rna-XR_002325474.1	LOC110211700	3132.02	-0.62529	0.111454	-5.61028	2.01994e-08	8.98693e-07
rna-XM_020985369.1	ANTXR1	680.558	1.11127	0.180456	6.15812	7.36132e-10	3.22822e-08			rna-XM_020965603.1	FAM102A	480.383	0.784736	0.140087	5.60178	2.12164e-08	9.41122e-07
rna-XM_020966272.1	HOXC8	212.064	2.21432	0.359693	6.15613	7.45445e-10	3.25933e-08			rna-XM_020986718.1	FNDC1	1893.48	1.32939	0.23742	5.59931	2.15208e-08	9.51784e-07
rna-XM_020990258.1	PTPRR	54.2746	2.33442	0.379638	6.14907	7.79388e-10	3.39762e-08			rna-XM_021007055.1	KCTD7	205.688	0.828478	0.14827	5.58764	2.30177e-08	1.01496e-06
rna-XM_020964869.1	CDC42EP3	109.269	1.48631	0.242068	6.14008	8.24809e-10	3.58499e-08			rna-XM_020984452.1	PPP1R3A	40.3194	-2.76855	0.495553	-5.5868	2.31294e-08	1.01687e-06
rna-XM_020982099.1	DESI2	1165.4	-0.527001	0.0859197	-6.13364	8.58884e-10	3.72208e-08			rna-XM_020970851.1	DHCR7	682.017	-0.69964	0.125244	-5.58622	2.32067e-08	1.01726e-06
rna-XM_020993631.1	TMEFF2	189.98	1.7035	0.277806	6.13198	8.67913e-10	3.75015e-08			rna-XM_020967760.1	USMG5	8108.61	-0.744832	0.133393	-5.58376	2.35375e-08	1.02873e-06
rna-XM_021002874.1	KCNE4	84.9885	1.3329	0.217597	6.12555	9.03702e-10	3.89334e-08			rna-XM_020977784.1	HSPB6	168.108	1.88823	0.338458	5.57892	2.42015e-08	1.05156e-06
rna-XM_021009732.1	LOC110223951	38.6324	4.17989	0.682845	6.12128	9.2828e-10	3.98753e-08			rna-XM_020979532.1	ITGA9	131.627	0.911719	0.163419	5.57904	2.41849e-08	1.05156e-06
rna-XM_020991028.1	HOXD4	71.2297	-1.5676	0.256176	-6.11923	9.403e-10	4.02739e-08			rna-XM_021008872.1	TMPRSS9	17.1851	2.05922	0.369229	5.57708	2.44589e-08	1.05965e-06
rna-XM_020991817.1	TBX2	10.4458	2.50864	0.410629	6.10925	1.00098e-09	4.27482e-08			rna-XM_020965174.1	ANPEP	203.793	1.01521	0.182087	5.57543	2.46925e-08	1.06666e-06
rna-XR_002324908.1	LOC110209743	15.6565	1.8591	0.30453	6.10483	1.0291e-09	4.38216e-08			rna-XM_020990752.1	KIAA1755	51.2217	1.37235	0.246183	5.57452	2.48214e-08	1.06912e-06
rna-XM_020987533.1	FBLN7	50.513	2.68229	0.439485	6.10324	1.03937e-09	4.41313e-08			rna-XM_020995879.1	ATP5J	21733.6	-0.663993	0.119214	-5.56975	2.55101e-08	1.09561e-06
rna-XM_020967169.1	GPR148	14.1262	-2.83821	0.46761	-6.0696	1.28225e-09	5.42869e-08			rna-XM_020986962.1	THBD	666.121	1.06742	0.191696	5.56833	2.57195e-08	1.10142e-06
rna-XM_020993937.1	TNFRSF21	93.4372	1.10457	0.182264	6.06027	1.35895e-09	5.72043e-08			rna-XM_020988346.1	MRPS18C	2566.47	-0.583656	0.1049	-5.56394	2.63752e-08	1.12333e-06
rna-XM_021009045.1	GAMT	86.9333	1.54241	0.254501	6.06054	1.35662e-09	5.72043e-08			rna-XM_020993938.1	MLIP	116.594	-1.60792	0.288992	-5.56389	2.63824e-08	1.12333e-06
rna-XM_020984747.1	KIF5C	29.2936	1.78179	0.29417	6.057	1.38683e-09	5.82111e-08			rna-XM_020969397.1	TMEM38A	554.389	-1.02499	0.184358	-5.55979	2.70103e-08	1.14678e-06
rna-XM_020993733.1	LCP1	347.407	0.62721	0.103571	6.05583	1.39692e-09	5.84676e-08			rna-XM_020975685.1	LOC110200389	612.477	1.00041	0.18015	5.55322	2.80451e-08	1.18395e-06
rna-XM_021005460.1	FGFRL1	37.6081	2.43297	0.401797	6.05522	1.40226e-09	5.85245e-08			rna-XM_020981439.1	TFAP2C	926.753	-0.576078	0.103732	-5.55352	2.79969e-08	1.18395e-06
rna-XM_020989515.1	CAPN5	237.656	1.05905	0.174991	6.05204	1.43025e-09	5.95236e-08			rna-XM_020994612.1	LOXL1	186.645	0.957148	0.172579	5.54615	2.92031e-08	1.22934e-06
rna-XM_020991641.1	PBXIP1	114.358	1.386	0.22936	6.04293	1.51344e-09	6.2808e-08			rna-XM_020965661.1	COL27A1	159.824	1.26173	0.22752	5.54558	2.92983e-08	1.22987e-06
rna-XM_021009398.1	STARD9	100.643	1.13812	0.188552	6.03608	1.57899e-09	6.53436e-08			rna-XM_021005160.1	KCTD16	17.8364	2.68949	0.485392	5.54087	3.0097e-08	1.25984e-06
rna-XM_020996039.1	EGFLAM	101.619	1.61287	0.267266	6.0347	1.59256e-09	6.57201e-08			rna-XM_020994260.1	SPSB2	1300.98	-0.704979	0.127304	-5.53777	3.06352e-08	1.27876e-06
rna-XM_020968476.1	LRRN1	162.319	1.85876	0.308142	6.03216	1.61785e-09	6.63905e-08			rna-XM_020991753.1	S100A1	665.966	-1.67495	0.302949	-5.52881	3.22405e-08	1.342e-06
rna-XM_021001520.1	WNT5B	103.672	1.31948	0.218728	6.03251	1.61429e-09	6.63905e-08			rna-XM_020993845.1	ICK	211.046	0.814733	0.147596	5.52003	3.38933e-08	1.40686e-06
rna-XM_020990029.1	COQ10A	178.352	-0.884434	0.146703	-6.02872	1.65266e-09	6.763e-08			rna-XM_020965830.1	RNASEH1	498.071	-0.565222	0.102518	-5.51341	3.51943e-08	1.45679e-06
rna-XM_020982123.1	CDC42BPA	256.768	0.916885	0.152237	6.02273	1.71499e-09	6.99859e-08			rna-XM_020988087.1	HABP2	36.8766	-2.30163	0.417777	-5.50922	3.60429e-08	1.48777e-06
rna-XM_021005173.1	SPRY4	70.4151	1.34823	0.224031	6.01806	1.76518e-09	7.18345e-08			rna-XM_020998813.1	DBN1	707.854	1.10105	0.199907	5.50781	3.63321e-08	1.49555e-06
rna-XM_020986793.1	DTNBP1	1028.06	0.614938	0.102256	6.01372	1.81316e-09	7.35833e-08			rna-XM_020972631.1	ETV4	47.3696	2.25784	0.410366	5.50202	3.75475e-08	1.54131e-06
rna-XM_020964587.1	LOC110193032	466.015	2.03038	0.337768	6.01116	1.84195e-09	7.45458e-08			rna-XM_020980821.1	SCG3	247.202	-1.44211	0.262515	-5.49345	3.9415e-08	1.61352e-06
rna-XM_020971094.1	LOC110197312	330.235	1.13565	0.189345	5.99777	2.00042e-09	8.07367e-08			rna-XM_021008722.1	MYL1	61726.9	-1.29568	0.236193	-5.48568	4.11879e-08	1.68146e-06
rna-XM_020993562.1	MYO1B	620.018	0.681987	0.113773	5.9943	2.04368e-09	8.22568e-08			rna-XM_020984598.1	NRCAM	172.924	1.58263	0.288658	5.48274	4.18782e-08	1.70496e-06
rna-XM_020985695.1	SLC39A6	1553.65	-0.521128	0.0870661	-5.98544	2.15809e-09	8.66242e-08			rna-XM_021002567.1	CDC42EP4	750.319	0.579576	0.105756	5.48034	4.24519e-08	1.72359e-06
rna-XR_002326301.1	NIPSNAP3A	364.785	-0.79424	0.133069	-5.96864	2.39237e-09	9.57667e-08			rna-XM_020995369.1	UBL5	2468.86	-0.658481	0.120167	-5.47971	4.26018e-08	1.72497e-06
rna-XM_021007951.1	CMKLR1	170.03	1.30998	0.219549	5.96666	2.42156e-09	9.66717e-08			rna-XM_020984390.1	COLGALT2	55.0126	1.35318	0.247424	5.46907	4.524e-08	1.81995e-06
rna-XM_021001830.1	MYH11	53.7344	2.01208	0.337254	5.96608	2.43014e-09	9.67511e-08			rna-XM_020995920.1	DNAJC28	251.715	-0.948514	0.173428	-5.46919	4.52088e-08	1.81995e-06
rna-XM_020988114.1	AFAP1L2	331.522	-0.674584	0.113153	-5.96171	2.4961e-09	9.91085e-08			rna-XM_021009036.1	PCSK1	34.9729	2.46709	0.451123	5.46878	4.53151e-08	1.81995e-06
rna-XM_021001593.1	YBX3	3823.79	-0.805567	0.13523	-5.95703	2.56867e-09	1.01715e-07			rna-XM_020966271.1	HOXC9	37.9224	1.56057	0.28542	5.46763	4.561e-08	1.82686e-06
rna-XM_020999655.1	MLN	1573.98	2.66369	0.447414	5.95352	2.62434e-09	1.0364e-07			rna-XM_020994661.1	CHST3	44.3467	1.13148	0.206962	5.46709	4.57478e-08	1.82745e-06
rna-XR_002327551.1	CCDC136	47.8583	1.56523	0.26298	5.9519	2.6504e-09	1.04389e-07			rna-XM_020985194.1	IRX5	72.09	1.38957	0.254242	5.46554	4.61496e-08	1.83856e-06
rna-XM_020966367.1	ASB15	42.1736	2.48582	0.418086	5.94572	2.75252e-09	1.08121e-07			rna-XM_020969130.1	HTR4	11.0867	5.79989	1.06363	5.45294	4.95442e-08	1.96852e-06
rna-XR_002326569.1	LOC110215539	193.122	0.717937	0.120914	5.93758	2.89261e-09	1.13321e-07			rna-XM_020968476.1	LRRN1	219.703	1.33799	0.245556	5.44883	5.07031e-08	2.00831e-06
rna-XR_002325071.1	SLC22A31	18.3576	1.89469	0.319142	5.93682	2.90604e-09	1.13544e-07			rna-XM_020998134.1	MRPS33	3233.05	-0.575287	0.105588	-5.44843	5.0816e-08	2.00831e-06
rna-XM_020963359.1	CDK5R1	77.2819	1.24499	0.210221	5.92227	3.17521e-09	1.23732e-07			rna-XM_021004231.1	TNNT1	1714.27	-1.3672	0.251094	-5.44496	5.18168e-08	2.04243e-06
rna-XM_020983477.1	FNDC5	16.8175	2.20632	0.373067	5.91401	3.33883e-09	1.29764e-07			rna-XM_020963761.1	PGAM2	529.727	-1.50381	0.276233	-5.44398	5.21034e-08	2.0483e-06
rna-XM_020998164.1	MYPN	46.9588	1.90834	0.322782	5.91216	3.37658e-09	1.30885e-07			rna-XM_020992706.1	CEBPZOS	1489.77	-0.510955	0.0939577	-5.43814	5.38406e-08	2.11101e-06
rna-XM_021007579.1	PDZRN3	222.925	1.0315	0.174653	5.90599	3.50538e-09	1.3552e-07			rna-XM_020994335.1	PTPRO	68.9333	1.29189	0.237594	5.43739	5.40678e-08	2.11372e-06
rna-XM_020981439.1	TFAP2C	1028.84	-0.844304	0.143014	-5.90364	3.55561e-09	1.37101e-07			rna-XR_002324811.1	LOC110209412	12.2835	-4.94323	0.909189	-5.43697	5.41944e-08	2.11372e-06
rna-XM_020978561.1	RYR1	145.417	1.69197	0.286941	5.89659	3.71087e-09	1.42713e-07			rna-XM_020974298.1	PSMB8	447.338	-1.56448	0.28791	-5.43394	5.51232e-08	2.14432e-06
rna-XM_020979610.1	DLC1	97.898	1.15994	0.196959	5.88924	3.8797e-09	1.48816e-07			rna-XM_020965691.1	CPNE2	544.418	0.833597	0.153482	5.43125	5.59611e-08	2.17123e-06
rna-XM_020991968.1	EFNA1	2565.59	-0.73969	0.125613	-5.88862	3.89441e-09	1.48992e-07			rna-XM_020978663.1	LOC110202478	26.6927	2.12391	0.391103	5.43057	5.61736e-08	2.1738e-06
rna-XM_020973940.1	ZFHX4	310.394	1.06517	0.180939	5.88689	3.93527e-09	1.50164e-07			rna-XM_020997525.1	IGFBP4	1458.42	1.05589	0.194601	5.4259	5.76646e-08	2.22571e-06
rna-XM_020975178.1	TET1	87.9691	0.918851	0.15613	5.88516	3.97665e-09	1.5135e-07			rna-XM_020982085.1	AKT3	106.701	1.07579	0.198339	5.424	5.82806e-08	2.24365e-06
rna-XM_020974965.1	MINPP1	80.1492	-1.16024	0.19724	-5.88239	4.04394e-09	1.53513e-07			rna-XM_020993377.1	HOXA7	424.261	-1.01784	0.187873	-5.41767	6.03794e-08	2.31844e-06
rna-XM_020982908.1	TTLL8	19.7894	-1.89969	0.323321	-5.87555	4.21454e-09	1.59577e-07			rna-XM_020983027.1	WNT4	174.865	-0.990016	0.182993	-5.41013	6.29783e-08	2.412e-06
id-LOC110222007	LOC110222007	19.8816	2.88375	0.492069	5.86047	4.61557e-09	1.74312e-07			rna-XM_020989761.1	CUNH11orf57	3558.77	-0.528935	0.0978988	-5.40288	6.55804e-08	2.50521e-06
rna-XM_020996871.1	LRRC18	12.1459	2.78452	0.475414	5.85705	4.71148e-09	1.77478e-07			rna-XR_002328488.1	LOC110222792	36.7618	1.62022	0.30019	5.39733	6.76406e-08	2.57728e-06
rna-XM_020981378.1	LOC110205079	669.812	2.31954	0.396325	5.85263	4.8387e-09	1.81804e-07			rna-XM_020977674.1	CHCHD10	40.094	-2.1497	0.398418	-5.39558	6.83025e-08	2.58922e-06
rna-XM_020992340.1	LOC110212338	37.9464	2.64579	0.453847	5.8297	5.5528e-09	2.08103e-07			rna-XM_020996499.1	TPST2	280.138	0.914386	0.169458	5.39593	6.81694e-08	2.58922e-06
rna-XM_020998825.1	COL23A1	155.631	1.38652	0.237921	5.82766	5.62086e-09	2.10117e-07			rna-XM_021001217.1	SIX2	37.2187	1.50186	0.278532	5.39207	6.96522e-08	2.63367e-06
rna-XM_020964251.1	CAMK2A	156.173	1.4228	0.24435	5.82281	5.78677e-09	2.1577e-07			rna-XM_020996350.1	PLCXD3	31.5746	2.38098	0.441725	5.3902	7.03812e-08	2.65448e-06
rna-XM_020995548.1	TGFBR1	419.512	0.661613	0.113803	5.81369	6.11118e-09	2.27289e-07			rna-XM_021002228.1	ADAMTSL1	155.689	1.11804	0.207488	5.38844	7.10705e-08	2.67369e-06
rna-XM_020977019.1	AKAP11	774.715	0.625504	0.107624	5.81192	6.17615e-09	2.29126e-07			rna-XM_020967237.1	OPHN1	171.485	0.806771	0.149847	5.38396	7.2864e-08	2.73424e-06
rna-XM_020976558.1	ZWINT	846.871	-0.449401	0.0773868	-5.80721	6.35231e-09	2.35067e-07			rna-XM_020991063.1	TTN	21936.9	-1.24514	0.231299	-5.38327	7.31438e-08	2.73783e-06
rna-XM_020987570.1	PTCH2	71.483	-3.20693	0.552273	-5.80678	6.36851e-09	2.35075e-07			rna-XM_021001334.1	DKK2	619.215	1.11162	0.206529	5.38238	7.35071e-08	2.74451e-06
rna-XM_020988631.1	OLFML2B	79.6903	1.42761	0.245871	5.80635	6.38506e-09	2.35095e-07			rna-XM_020995283.1	NRBP2	734.461	-0.509108	0.0947205	-5.37485	7.66465e-08	2.85456e-06
rna-XM_020992264.1	DOK7	38.0966	2.03552	0.350595	5.80589	6.40269e-09	2.35155e-07			rna-XM_021003059.1	ETNK2	184.211	0.916948	0.170623	5.37412	7.69582e-08	2.859e-06
rna-XM_020981499.1	CDH4	17.0727	1.90787	0.328683	5.80458	6.4527e-09	2.364e-07			rna-XM_020969654.1	DKK4	327.637	-1.21293	0.225885	-5.36968	7.88748e-08	2.92289e-06
rna-XM_020982994.1	EDN2	34.8317	-1.54043	0.2655	-5.80201	6.55248e-09	2.39459e-07			rna-XM_021000659.1	ST3GAL4	332.611	0.706355	0.131677	5.36431	8.12587e-08	3.00374e-06
rna-XM_020969050.1	LOC110195993	112.389	0.816008	0.140705	5.79941	6.65472e-09	2.42592e-07			rna-XR_002324809.1	LOC110209411	41.2697	1.86181	0.347174	5.36275	8.19666e-08	3.02239e-06
rna-XM_020996226.1	NRXN1	133.041	1.45731	0.251344	5.79807	6.70809e-09	2.43932e-07			rna-XM_020969505.1	TCF7L1	67.3499	0.86932	0.162219	5.35893	8.37144e-08	3.0792e-06
rna-XM_020983103.1	MYOM3	73.3708	1.741	0.300364	5.79629	6.77988e-09	2.45934e-07			rna-XR_002322398.1	LOC110201139	145.441	1.09856	0.205458	5.34687	8.94872e-08	3.28341e-06
rna-XM_021008796.1	OAZ1	35423	-0.687451	0.118814	-5.78594	7.2107e-09	2.60917e-07			rna-XM_021008784.1	PLPPR3	40.4924	1.12656	0.210725	5.34611	8.98664e-08	3.2892e-06
rna-XM_020965661.1	COL27A1	130.42	1.35	0.233414	5.78371	7.30699e-09	2.63752e-07			rna-XM_020982453.1	TIMP3	1532.85	1.02012	0.190867	5.34465	9.05922e-08	3.30762e-06
rna-XM_020980834.1	LAMP3	49.1675	1.68963	0.29216	5.78324	7.32766e-09	2.6385e-07			rna-XM_020988878.1	SHOX2	15.3778	2.89505	0.541918	5.34224	9.18072e-08	3.34376e-06
rna-XM_020976211.1	STMN2	449.132	1.37148	0.237213	5.78163	7.39824e-09	2.6574e-07			rna-XM_020996468.1	EMID1	46.2888	1.38049	0.258473	5.34093	9.24718e-08	3.35932e-06
rna-XM_021008342.1	SPRY1	204.931	1.22544	0.212044	5.77916	7.50735e-09	2.68367e-07			rna-XM_021000632.1	KIRREL3	17.1646	2.31979	0.434377	5.34051	9.26865e-08	3.35932e-06
rna-XR_002325009.1	LOC110210085	310.413	-0.709474	0.122764	-5.77915	7.50793e-09	2.68367e-07			rna-XM_020983866.1	EMILIN1	138.564	0.940133	0.176079	5.33925	9.33295e-08	3.3744e-06
rna-XR_002325460.1	LOC110211644	10.2365	3.32547	0.575586	5.77754	7.58015e-09	2.70291e-07			rna-XR_002321010.1	LOC110195782	209.359	-1.69529	0.317594	-5.33791	9.40243e-08	3.39126e-06
rna-XM_021008648.1	TRIO	706.874	0.687529	0.119098	5.77279	7.79687e-09	2.77346e-07			rna-XM_020993474.1	PPFIA2	24.4184	1.74445	0.327292	5.32996	9.82357e-08	3.53458e-06
rna-XM_021005269.1	SPON1	123.78	1.42949	0.247648	5.77224	7.82227e-09	2.77577e-07			rna-XM_021008271.1	FGF2	55.917	1.48311	0.278634	5.3228	1.02184e-07	3.66776e-06
rna-XM_020972709.1	LOC110198435	47.8711	-2.85441	0.494726	-5.76968	7.94233e-09	2.81159e-07			rna-XM_020989758.1	IL18	1463.75	1.01374	0.190527	5.32074	1.03343e-07	3.70043e-06
rna-XM_020994229.1	PDE3A	54.1172	1.18089	0.204833	5.76514	8.1589e-09	2.88131e-07			rna-XM_020975799.1	CNTN1	76.8267	1.36908	0.25734	5.32011	1.03704e-07	3.70443e-06
rna-XM_021003192.1	TNNI1	2918.65	1.48437	0.257577	5.76281	8.27236e-09	2.91437e-07			rna-XM_020997955.1	DENND2A	226.066	0.777895	0.146358	5.31502	1.06644e-07	3.80031e-06
rna-XM_020984502.1	TNFAIP8L3	100.383	-1.12979	0.196299	-5.75545	8.64101e-09	3.02972e-07			rna-XM_020993455.1	KITLG	413.607	-1.13241	0.213102	-5.31392	1.0729e-07	3.81418e-06
rna-XM_020993199.1	LOC110213014	536.185	-1.25576	0.21818	-5.75558	8.63444e-09	3.02972e-07			rna-XM_020986972.1	TRDN	515.886	-1.5444	0.290739	-5.31197	1.08448e-07	3.84615e-06
rna-XM_020964843.1	MAF	430.797	-1.02903	0.178841	-5.75389	8.7214e-09	3.03765e-07			rna-XM_020972769.1	CROCC	109.618	0.957852	0.180391	5.30986	1.09712e-07	3.88172e-06
rna-XM_020967471.1	VSNL1	841.962	-1.00941	0.175428	-5.75398	8.71645e-09	3.03765e-07			rna-XM_020999814.1	ADGRL3	383.69	0.822231	0.154873	5.30905	1.10196e-07	3.88956e-06
rna-XM_020974967.1	DKK1	24.8522	-2.30718	0.400983	-5.75381	8.72567e-09	3.03765e-07			rna-XM_020999620.1	APOBEC2	1769.1	-1.53088	0.288532	-5.30575	1.12212e-07	3.95135e-06
rna-XM_020997955.1	DENND2A	193.391	0.820708	0.142672	5.7524	8.79864e-09	3.05581e-07			rna-XM_021002046.1	ARHGEF40	243.368	0.888099	0.167415	5.30477	1.12815e-07	3.96318e-06
rna-XM_020971039.1	PI15	140.46	1.63862	0.284974	5.75006	8.92118e-09	3.09106e-07			rna-XM_020982866.1	LOC110205914	163.559	-1.55471	0.293375	-5.29939	1.16189e-07	4.07209e-06
rna-XM_020984357.1	CACNA1E	30.3913	1.60638	0.279388	5.74964	8.94359e-09	3.09153e-07			rna-XM_020976883.1	PTK7	713.291	0.911814	0.172205	5.29493	1.19064e-07	4.16305e-06
rna-XM_021003228.1	C4BPB	41.4548	1.57842	0.274828	5.7433	9.28517e-09	3.20208e-07			rna-XM_020984027.1	LOC110206557	7002.18	-0.649149	0.122616	-5.29418	1.19553e-07	4.17031e-06
rna-XM_020973788.1	SRGAP3	106.864	1.2603	0.219729	5.73571	9.71038e-09	3.34087e-07			rna-XM_020971708.1	LRRC2	30.2585	-2.14089	0.404645	-5.29079	1.21787e-07	4.23832e-06
rna-XM_021007131.1	BOC	678.111	0.798181	0.1392	5.73407	9.80468e-09	3.36543e-07			rna-XM_020968366.1	CST6	2082.39	-2.55344	0.482853	-5.28823	1.23503e-07	4.28799e-06
rna-XM_021003225.1	LGR6	13.372	-2.95285	0.515522	-5.72789	1.01685e-08	3.48218e-07			rna-XM_020994086.1	RXFP1	117.77	1.58657	0.301384	5.26428	1.40736e-07	4.87493e-06
rna-XM_020971644.1	SLC35F1	105.25	1.18344	0.206777	5.72327	1.04491e-08	3.56995e-07			rna-XM_021003228.1	C4BPB	52.6611	1.36503	0.259379	5.26267	1.41981e-07	4.90659e-06
rna-XM_020995529.1	GCNT1	504.655	-1.12747	0.197196	-5.71752	1.08093e-08	3.68443e-07			rna-XM_020994943.1	LOC110214181	211.335	-0.795817	0.151376	-5.25722	1.46249e-07	5.03068e-06
rna-XM_020964499.1	SV2B	17.097	2.11794	0.370788	5.71199	1.11664e-08	3.79734e-07			rna-XM_021002764.1	TNS1	1751.97	0.818687	0.15572	5.25742	1.46088e-07	5.03068e-06
rna-XM_020966942.1	FRMD3	43.9013	1.25927	0.221355	5.68894	1.27833e-08	4.33716e-07			rna-XM_020974507.1	LOC110199632	197.657	0.941802	0.179162	5.2567	1.4666e-07	5.03319e-06
rna-XM_021000228.1	KCNK13	9.46685	2.90911	0.51178	5.6843	1.31347e-08	4.44613e-07			rna-XM_020990029.1	COQ10A	183.24	-0.945233	0.179858	-5.25543	1.47676e-07	5.05638e-06
rna-XM_020981836.1	PHPT1	4011.93	-0.433247	0.0763892	-5.67158	1.4149e-08	4.77847e-07			rna-XM_021006621.1	NME3	193.137	0.734107	0.13985	5.24925	1.52717e-07	5.21695e-06
rna-XM_020986152.1	SOX14	21.7612	-3.18847	0.56241	-5.6693	1.43384e-08	4.83133e-07			rna-XM_020993499.1	NTS	42.9369	-1.86809	0.356153	-5.24519	1.56125e-07	5.32113e-06
rna-XR_002327979.1	LOC110220914	15.4628	2.50241	0.441599	5.66672	1.45561e-08	4.89344e-07			rna-XM_020984784.1	ATP5L	19551.9	-0.580863	0.110803	-5.24231	1.58581e-07	5.39249e-06
rna-XM_020974298.1	PSMB8	412.537	-1.33116	0.23502	-5.66401	1.47879e-08	4.96003e-07			rna-XM_020987207.1	SATB1	490.891	-0.592524	0.113094	-5.23921	1.61265e-07	5.47124e-06
rna-XM_020998220.1	LRRTM3	83.6375	3.92488	0.693	5.66361	1.48218e-08	4.96005e-07			rna-XM_020997160.1	GZMA	79.5138	-1.53021	0.292322	-5.23468	1.65268e-07	5.59428e-06
rna-XM_020989533.1	WNT11	366.595	1.05544	0.18643	5.66133	1.50204e-08	5.0151e-07			rna-XM_020984442.1	GLRX2	1385.42	-0.676372	0.129284	-5.23166	1.67991e-07	5.6735e-06
rna-XM_020993255.1	SP4	156.784	0.847344	0.149703	5.66015	1.51237e-08	5.03815e-07			rna-XM_021000154.1	LOC110217676	30.829	-2.79785	0.535328	-5.22642	1.72823e-07	5.82347e-06
rna-XM_020986279.1	PGF	196.782	0.79297	0.140272	5.65307	1.57605e-08	5.23841e-07			rna-XM_020964370.1	ASPN	2241.79	0.826408	0.158136	5.22595	1.73266e-07	5.8252e-06
rna-XM_020982788.1	SMAD3	460.386	0.59421	0.105288	5.64368	1.66454e-08	5.52004e-07			rna-XM_020985053.1	PDCD5	2624.26	-0.667601	0.127778	-5.22469	1.74451e-07	5.85178e-06
rna-XM_020971658.1	CUNH9orf3	932.155	-0.711648	0.126126	-5.64236	1.67737e-08	5.55005e-07			rna-XM_020996848.1	MORN4	232.397	0.647476	0.123954	5.22352	1.75557e-07	5.87563e-06
rna-XM_020968537.1	AK5	13.524	2.87859	0.510387	5.64002	1.70033e-08	5.61338e-07			rna-XM_020993259.1	GPNMB	199.278	-1.3415	0.256971	-5.22042	1.78513e-07	5.96114e-06
rna-XM_020993259.1	GPNMB	203.183	-1.32413	0.235032	-5.63384	1.76241e-08	5.80527e-07			rna-XM_020974666.1	MPC2	5259.08	-0.661463	0.126722	-5.21978	1.7914e-07	5.96865e-06
rna-XM_020997089.1	ARHGAP22	70.3851	-0.939565	0.166961	-5.62745	1.82889e-08	6.0108e-07			rna-XM_020967470.1	MYCN	193.22	-0.980083	0.187871	-5.21679	1.82052e-07	6.04354e-06
rna-XM_020981293.1	VSTM2A	244.781	2.51764	0.447737	5.62302	1.87647e-08	6.15338e-07			rna-XM_020986849.1	ACOT13	2857.2	-0.706946	0.135517	-5.21664	1.82201e-07	6.04354e-06
rna-XM_020965173.1	GAS6	731.607	-0.741056	0.131998	-5.61414	1.97547e-08	6.4377e-07			rna-XM_020970416.1	MPC1	2212.84	-0.762701	0.146245	-5.21523	1.83594e-07	6.07618e-06
rna-XM_020989608.1	RELT	25.6133	1.40121	0.249584	5.6142	1.97474e-08	6.4377e-07			rna-XM_020965823.1	DCT	523.334	-2.57782	0.494542	-5.21253	1.86278e-07	6.1513e-06
rna-XM_021008020.1	TBX5	32.5202	2.18921	0.389951	5.61406	1.97631e-08	6.4377e-07			rna-XM_020989752.1	BCO2	332.344	1.67773	0.322158	5.20778	1.91116e-07	6.29707e-06
rna-XM_020967264.1	IRS4	420.591	-0.89789	0.159997	-5.61192	2.00096e-08	6.50355e-07			rna-XM_020997667.1	GJC1	542.552	0.690448	0.132672	5.20415	1.94883e-07	6.40699e-06
rna-XM_021002396.1	FLNC	628.696	1.04462	0.186349	5.60571	2.07401e-08	6.7261e-07			rna-XM_020991131.1	LOC110211695	9537.55	-0.612314	0.117687	-5.2029	1.96201e-07	6.43608e-06
rna-XM_021002026.1	MAGI3	249.78	0.62167	0.111083	5.59646	2.18773e-08	7.07927e-07			rna-XM_020998620.1	CBFA2T2	153.805	0.739643	0.142177	5.20227	1.9687e-07	6.44382e-06
rna-XM_020968060.1	NDUFS8	6314.24	-0.542441	0.0970183	-5.59112	2.25611e-08	7.28135e-07			rna-XM_020982102.1	LOC110205486	1406.68	-0.676447	0.130298	-5.19155	2.08545e-07	6.81096e-06
rna-XM_021008373.1	CISD2	1638.79	-0.519133	0.0928547	-5.59081	2.26009e-08	7.28135e-07			rna-XM_020995313.1	TARS	1375.16	-0.436294	0.0840469	-5.19108	2.09073e-07	6.81321e-06
rna-XM_021007683.1	FAM149A	14.251	1.9405	0.347289	5.58756	2.30276e-08	7.4026e-07			rna-XM_020970942.1	MBLAC1	111.874	-0.972626	0.18755	-5.18595	2.14918e-07	6.98837e-06
rna-XM_020974729.1	DUSP27	59.8904	2.16244	0.387132	5.58578	2.3265e-08	7.46257e-07			rna-XM_020978694.1	LOC110202501	89.0835	1.30216	0.252007	5.16718	2.37652e-07	7.71073e-06
rna-XM_020972932.1	ABAT	30.2368	1.6138	0.289009	5.58393	2.3515e-08	7.52633e-07			rna-XM_020998363.1	PIK3R1	2607.96	-0.64895	0.125642	-5.16509	2.40324e-07	7.78044e-06
rna-XM_021000749.1	SLC36A4	165.217	0.678377	0.121559	5.58065	2.39623e-08	7.65284e-07			rna-XM_021009732.1	LOC110223951	53.738	3.69277	0.715191	5.16333	2.42592e-07	7.83677e-06
rna-XM_020985543.1	RALBP1	2966.95	-0.582247	0.104458	-5.57399	2.48969e-08	7.93405e-07			rna-XM_020979241.1	NSMCE4A	1286.32	-0.594252	0.115144	-5.16097	2.45677e-07	7.91921e-06
rna-XM_020993330.1	TRIL	314.956	1.28259	0.230282	5.56965	2.5525e-08	8.11661e-07			rna-XM_020967539.1	PSME1	563.03	-0.501804	0.0972409	-5.16042	2.46396e-07	7.9252e-06
rna-XM_021008720.1	CUNH2orf80	10.6569	2.96846	0.533264	5.56658	2.59782e-08	8.24288e-07			rna-XM_020984747.1	KIF5C	37.5547	1.50496	0.292046	5.15317	2.56113e-07	8.21996e-06
rna-XM_020993376.1	HOXA6	19.3736	1.94305	0.3491	5.56589	2.60821e-08	8.25801e-07			rna-XM_020977772.1	TNS3	356.459	1.02737	0.199522	5.14918	2.61633e-07	8.37901e-06
rna-XM_020994980.1	THEM6	12.844	-1.90489	0.342297	-5.56502	2.62122e-08	8.28137e-07			rna-XM_020964499.1	SV2B	21.8026	2.03072	0.395329	5.1368	2.79455e-07	8.91756e-06
rna-XM_020988340.1	ARHGAP24	46.467	1.3904	0.249928	5.56321	2.64855e-08	8.34975e-07			rna-XM_021009168.1	SLITRK5	47.47	1.7544	0.341543	5.13667	2.79649e-07	8.91756e-06
rna-XM_020978125.1	RPS28	3376.68	-0.567413	0.102002	-5.56276	2.65536e-08	8.3533e-07			rna-XR_002325319.1	LOC110211242	26.075	-2.55521	0.497991	-5.13103	2.88156e-07	9.16915e-06
rna-XM_020993212.1	SKAP2	2914.16	-0.795155	0.143072	-5.55771	2.73336e-08	8.58029e-07			rna-XM_021000475.1	GNG4	239.361	1.47258	0.287103	5.1291	2.91134e-07	9.24414e-06
rna-XM_020985617.1	CDH19	32.9332	1.63576	0.294363	5.55695	2.74536e-08	8.5996e-07			rna-XM_020992055.1	CUNH4orf48	77.6142	1.79999	0.35105	5.12744	2.93703e-07	9.30583e-06
rna-XM_020973708.1	ASB13	437.755	-0.804476	0.144801	-5.55575	2.76417e-08	8.64008e-07			rna-XM_020965480.1	PLLP	289.055	-1.51932	0.296463	-5.12481	2.97831e-07	9.41053e-06
rna-XM_020999254.1	MRPL55	3419.01	-0.633694	0.114112	-5.55326	2.80384e-08	8.74549e-07			rna-XM_020986710.1	TAGAP	57.6297	-1.62623	0.317342	-5.12453	2.98275e-07	9.41053e-06
rna-XM_020992039.1	EFNA3	905.833	-0.590182	0.106334	-5.55027	2.85231e-08	8.87781e-07			rna-XM_020984841.1	THY1	182.759	1.17891	0.230258	5.11993	3.05653e-07	9.6229e-06
rna-XR_002320181.1	LOC110192530	54.5858	2.04527	0.368544	5.54959	2.86339e-08	8.89347e-07			rna-XM_020981804.1	SAPCD2	122.051	1.06243	0.207641	5.11664	3.11024e-07	9.77127e-06
rna-XM_021001273.1	PLEKHH2	123.775	0.980431	0.176686	5.549	2.87302e-08	8.90455e-07			rna-XM_020963903.1	MPPED2	46.0204	1.36194	0.266423	5.11195	3.18856e-07	9.97515e-06
rna-XM_020987211.1	PLCL2	57.4698	1.41564	0.255147	5.54832	2.88435e-08	8.92084e-07			rna-XR_002323031.1	LOC110203643	10.6526	-2.50835	0.490663	-5.11217	3.18487e-07	9.97515e-06
rna-XM_020993916.1	ISL1	68.3049	1.77554	0.320464	5.54053	3.0155e-08	9.30686e-07			rna-XM_020984541.1	RELN	106.667	-1.38791	0.271529	-5.11147	3.19664e-07	9.97943e-06
rna-XM_020964068.1	PLCE1	149.314	0.883397	0.159494	5.53875	3.04634e-08	9.38235e-07			rna-XM_021001520.1	WNT5B	126.762	1.25019	0.244607	5.11103	3.20403e-07	9.98152e-06
rna-XR_002324934.1	LOC110209830	21.1891	-1.89986	0.343093	-5.53745	3.06909e-08	9.43265e-07			rna-XM_020975229.1	TTYH3	163.357	1.20333	0.235538	5.10884	3.24137e-07	1.00604e-05
rna-XM_020997201.1	TNFRSF19	128.468	-0.921771	0.166489	-5.53653	3.08514e-08	9.46218e-07			rna-XM_020989713.1	CADM1	525.432	0.794115	0.155442	5.10875	3.24289e-07	1.00604e-05
rna-XM_020982089.1	ZBTB18	61.765	1.118	0.202011	5.53438	3.12327e-08	9.55915e-07			rna-XM_020994141.1	VWF	756.422	-1.21985	0.238907	-5.10596	3.29117e-07	1.01889e-05
rna-XR_002325218.1	LOC110210920	648.096	1.83575	0.332096	5.52776	3.24343e-08	9.90629e-07			rna-XM_021009354.1	GATM	1027.71	-1.24511	0.244036	-5.10214	3.3583e-07	1.03751e-05
rna-XM_020979656.1	ARPP21	17.0669	2.23747	0.404959	5.52519	3.29128e-08	1.00316e-06			rna-XM_020967169.1	GPR148	14.1224	-3.00005	0.588314	-5.0994	3.40728e-07	1.04828e-05
rna-XM_020988103.1	VWA2	90.5065	-1.09243	0.197804	-5.52277	3.337e-08	1.01425e-06			rna-XM_021005507.1	LOC110221113	74.6444	1.2614	0.247355	5.09955	3.40454e-07	1.04828e-05
rna-XM_020993598.1	PLCL1	52.971	1.0065	0.182254	5.52253	3.34147e-08	1.01425e-06			rna-XM_020978159.1	LOC110202122	819.628	0.672515	0.131982	5.09552	3.4778e-07	1.06777e-05
rna-XM_020970197.1	ALDH2	82.9335	-1.2717	0.23037	-5.52027	3.38481e-08	1.02528e-06			rna-XM_020974490.1	SELENOH	694.823	-1.23016	0.241472	-5.09442	3.49802e-07	1.07176e-05
rna-XM_020973014.1	MYOM2	233.472	1.80657	0.327335	5.51902	3.40904e-08	1.0305e-06			rna-XM_020982069.1	PLD5	12.765	2.61553	0.513603	5.09252	3.53334e-07	1.08021e-05
rna-XM_020985051.1	DPY19L3	119.321	1.08982	0.197502	5.51805	3.42781e-08	1.03404e-06			rna-XM_020994293.1	RERG	92.7255	1.48032	0.290705	5.09216	3.54012e-07	1.08021e-05
rna-XM_020965480.1	PLLP	248.931	-1.16393	0.2111	-5.51366	3.51452e-08	1.05803e-06			rna-XM_020997089.1	ARHGAP22	76.9955	-1.15959	0.227774	-5.09095	3.56276e-07	1.08489e-05
rna-XM_020999995.1	ETV1	54.974	1.27444	0.231783	5.49839	3.8328e-08	1.15149e-06			rna-XM_020989965.1	LOC110210902	134.961	0.847722	0.166557	5.08968	3.58669e-07	1.08994e-05
rna-XM_020973040.1	LOC110198656	162.868	-0.85285	0.155241	-5.49371	3.93579e-08	1.18001e-06			rna-XM_021008720.1	CUNH2orf80	14.1645	2.84019	0.558425	5.08607	3.65561e-07	1.10862e-05
rna-XM_020970101.1	ATP6V0D2	56.4894	1.72729	0.314436	5.49328	3.94528e-08	1.18045e-06			rna-XM_020999733.1	CCDC3	571.701	1.35482	0.266439	5.08491	3.67808e-07	1.1109e-05
rna-XM_020998345.1	FUT9	42.2975	1.72708	0.314458	5.49225	3.96838e-08	1.18495e-06			rna-XM_021003131.1	TBX15	411.247	0.90577	0.178121	5.08514	3.67359e-07	1.1109e-05
rna-XM_020985171.1	TOX3	15.664	1.91193	0.348426	5.48733	4.08059e-08	1.21598e-06			rna-XM_020972646.1	ACSF2	154.096	1.2189	0.23978	5.0834	3.70734e-07	1.11747e-05
rna-XM_020993140.1	SGIP1	35.1024	-1.34207	0.24484	-5.48144	4.21868e-08	1.25459e-06			rna-XM_020975140.1	TMEM255A	196.449	-0.817447	0.160907	-5.08024	3.76951e-07	1.13391e-05
rna-XM_020988760.1	LMO4	740.006	-0.70403	0.128836	-5.46455	4.64089e-08	1.37488e-06			rna-XM_020996634.1	SELENOM	1050.78	0.646023	0.127183	5.07948	3.78478e-07	1.1362e-05
rna-XM_021006895.1	SOX8	79.9067	1.14521	0.209573	5.46451	4.6419e-08	1.37488e-06			rna-XM_020969220.1	LOC110196119	22735.3	-0.638439	0.12579	-5.07543	3.86618e-07	1.1583e-05
rna-XM_020977488.1	LOC110201662	42.0741	1.29105	0.236314	5.46326	4.67474e-08	1.38182e-06			rna-XM_020966099.1	ADAMTSL3	127.156	1.03073	0.203158	5.07353	3.90504e-07	1.16758e-05
rna-XR_002327872.1	LOC110220452	856.957	-1.27369	0.233398	-5.45717	4.83773e-08	1.42713e-06			rna-XM_020992173.1	ADD1	2013.56	0.53463	0.105504	5.06737	4.03344e-07	1.20355e-05
rna-XM_020979532.1	ITGA9	109.354	1.0134	0.18581	5.45397	4.92569e-08	1.45017e-06			rna-XM_020965173.1	GAS6	761.228	-0.806699	0.159245	-5.06577	4.06751e-07	1.21129e-05
rna-XM_020985879.1	MAATS1	17.4315	-2.8416	0.521082	-5.45327	4.94532e-08	1.45303e-06			rna-XM_020965314.1	LOC110193476	4390.59	-0.438198	0.0865661	-5.062	4.14882e-07	1.22812e-05
rna-XM_020984312.1	ANGPTL1	995.746	1.30762	0.240107	5.44598	5.15199e-08	1.51074e-06			rna-XM_020989184.1	ZNF469	412.002	0.997457	0.197043	5.06212	4.1462e-07	1.22812e-05
rna-XM_020968920.1	KCTD6	121.098	-0.701404	0.128821	-5.44479	5.18654e-08	1.51784e-06			rna-XM_021000116.1	SEM1	6920.53	-0.555027	0.109644	-5.06208	4.14713e-07	1.22812e-05
rna-XM_020997160.1	GZMA	70.8221	-1.23695	0.227265	-5.44277	5.24592e-08	1.53057e-06			rna-XM_020997346.1	ATP5G1	3789.92	-0.71981	0.14222	-5.06123	4.16566e-07	1.23065e-05
rna-XM_021004974.1	FAM13B	276.391	0.699428	0.12851	5.4426	5.25087e-08	1.53057e-06			rna-XM_020996136.1	CNTN5	32.6385	2.04707	0.404594	5.05958	4.20186e-07	1.23888e-05
rna-XM_020992564.1	LOC110212535	30.0791	-4.90895	0.902249	-5.44079	5.30445e-08	1.54312e-06			rna-XM_020979148.1	EPHB4	412.523	0.674747	0.133462	5.05572	4.28778e-07	1.26171e-05
rna-XM_021000503.1	COL21A1	148.632	1.49251	0.274382	5.43955	5.34168e-08	1.55088e-06			rna-XM_021004782.1	RPS29	21705.3	-0.632716	0.12525	-5.05163	4.38056e-07	1.28647e-05
rna-XM_020985738.1	SETBP1	340.112	0.656047	0.120656	5.43736	5.40767e-08	1.56386e-06			rna-XM_020992331.1	LOC110212319	27.0582	-2.46297	0.489529	-5.0313	4.87161e-07	1.42521e-05
rna-XM_020987164.1	KIAA0408	20.887	2.16144	0.39751	5.43745	5.40481e-08	1.56386e-06			rna-XM_021001819.1	PGM5	384.974	0.693187	0.137776	5.03128	4.87218e-07	1.42521e-05
rna-XM_021009709.1	MAPK8IP1	75.4441	1.38701	0.255157	5.43591	5.45176e-08	1.57351e-06			rna-XM_020987648.1	LOC110209299	20660.6	-0.684899	0.136186	-5.02915	4.92648e-07	1.43826e-05
rna-XM_020998976.1	GJC2	75.3884	-1.29311	0.238068	-5.43169	5.58241e-08	1.60806e-06			rna-XM_020989126.1	LOC110210289	198.926	-1.40265	0.279152	-5.02469	5.04241e-07	1.46922e-05
rna-XM_020985524.1	MTCL1	35.642	1.50971	0.278359	5.42361	5.84082e-08	1.67921e-06			rna-XM_021005409.1	ADAM33	194.2	1.05898	0.210832	5.02289	5.09003e-07	1.48019e-05
rna-XM_020984121.1	PKIG	646.237	0.697493	0.128761	5.41694	6.06264e-08	1.73958e-06			rna-XR_002323551.1	LOC110205299	21.5344	1.70873	0.340679	5.01566	5.28509e-07	1.53391e-05
rna-XM_020976720.1	IRX4	326.812	-0.818308	0.15115	-5.41388	6.16733e-08	1.76617e-06			rna-XM_020987503.1	FAM171A1	311.789	0.886415	0.176773	5.01443	5.31916e-07	1.54079e-05
rna-XM_020983425.1	YBX1	32074.1	-0.53955	0.0997168	-5.41083	6.27344e-08	1.79306e-06			rna-XM_020999841.1	TECRL	58.1533	-1.87651	0.374439	-5.01151	5.40042e-07	1.56129e-05
rna-XM_020968437.1	FADS3	100.75	1.10432	0.204124	5.41006	6.30048e-08	1.79485e-06			rna-XM_021008549.1	TNFRSF13B	90.8391	-1.65878	0.331168	-5.00888	5.47485e-07	1.57973e-05
rna-XM_020989437.1	RRAD	209.118	1.18832	0.219668	5.40961	6.31638e-08	1.79485e-06			rna-XM_020994842.1	ADGRL1	258.756	0.630419	0.125954	5.00516	5.58151e-07	1.60739e-05
rna-XR_002326611.1	LOC110215816	29.1989	-2.49378	0.460979	-5.40976	6.31105e-08	1.79485e-06			rna-XM_020975105.1	GPR153	38.9571	1.15794	0.231415	5.00374	5.62285e-07	1.61616e-05
rna-XM_020979070.1	RPIA	379.44	-0.683562	0.12641	-5.40748	6.39179e-08	1.81277e-06			rna-XM_020964843.1	MAF	403.993	-0.902151	0.180367	-5.00176	5.68101e-07	1.62973e-05
rna-XM_020988756.1	HS2ST1	243.33	0.926822	0.171439	5.40614	6.43981e-08	1.82288e-06			rna-XM_021002498.1	ATP5H	33656.7	-0.55686	0.111379	-4.99967	5.74277e-07	1.64427e-05
rna-XM_020981505.1	PSMA7	7715.1	-0.389714	0.0721231	-5.40346	6.53682e-08	1.84323e-06			rna-XM_020978089.1	TPCN1	458.107	0.599518	0.120019	4.99518	5.8782e-07	1.67772e-05
rna-XM_021009842.1	LRRC4C	19.8527	2.05443	0.380205	5.40348	6.53616e-08	1.84323e-06			rna-XM_020983984.1	SCARA3	162.975	1.24028	0.248303	4.99505	5.88217e-07	1.67772e-05
rna-XM_020973837.1	CRYAA	38.4764	1.99908	0.370062	5.40202	6.58957e-08	1.85455e-06			rna-XM_020997914.1	ST3GAL1	255.926	0.935273	0.187257	4.9946	5.89575e-07	1.67837e-05
rna-XM_020982538.1	CALML4	291.282	2.62435	0.485868	5.40137	6.61325e-08	1.85765e-06			rna-XM_020966327.1	KRT84	336.561	0.959231	0.192118	4.99292	5.94723e-07	1.68027e-05
rna-XM_020969715.1	FZD6	434.046	-0.496549	0.0921267	-5.38985	7.05151e-08	1.97698e-06			rna-XM_020966863.1	VIM	8208.65	0.857701	0.171784	4.99291	5.94766e-07	1.68027e-05
rna-XM_020998460.1	HEXB	1892.77	-0.529974	0.0983392	-5.38925	7.07528e-08	1.97987e-06			rna-XM_021000228.1	KCNK13	12.8895	2.37378	0.475425	4.99296	5.94605e-07	1.68027e-05
rna-XM_020999260.1	LOC110217098	12592.2	-1.03711	0.19249	-5.38789	7.12882e-08	1.99106e-06			rna-XM_021000419.1	EDARADD	295.049	-0.9199	0.184223	-4.9934	5.93252e-07	1.68027e-05
rna-XM_021002951.1	CSRP1	2397.39	0.860389	0.159767	5.38529	7.23295e-08	2.0163e-06			rna-XM_021008926.1	CRTC1	58.5481	1.03683	0.207739	4.99101	6.00635e-07	1.69363e-05
rna-XM_020990335.1	GJD4	62.3605	1.77237	0.329374	5.38101	7.40682e-08	2.06086e-06			rna-XM_020986894.1	TXNL4A	3715.67	-0.554634	0.111156	-4.98969	6.04754e-07	1.70201e-05
rna-XM_020981563.1	NKAIN4	121.736	-1.31466	0.244498	-5.37698	7.57457e-08	2.10355e-06			rna-XM_020977371.1	LOC110201598	206.538	-1.50149	0.301486	-4.98031	6.34837e-07	1.7833e-05
rna-XM_021003015.1	CACNA1S	59.4285	1.64835	0.306727	5.37399	7.70123e-08	2.13469e-06			rna-XM_020986074.1	RAB6B	10.1511	2.78821	0.559904	4.97981	6.36479e-07	1.78454e-05
rna-XM_020965823.1	DCT	552.078	-2.50864	0.466852	-5.37352	7.72143e-08	2.13626e-06			rna-XM_020989894.1	PTCHD1	21.0166	1.95049	0.392055	4.97504	6.52334e-07	1.82555e-05
rna-XM_020981071.1	SYN2	10.5953	1.98135	0.368846	5.37176	7.79738e-08	2.15322e-06			rna-XM_020973957.1	PAM	570.733	0.570489	0.11469	4.9742	6.5516e-07	1.82658e-05
rna-XM_020974851.1	CUNH14orf166	5503.46	-0.641941	0.119542	-5.37	7.87374e-08	2.17023e-06			rna-XM_020992304.1	SH3PXD2B	575.734	0.614516	0.123537	4.97436	6.54642e-07	1.82658e-05
rna-XM_020995540.1	GNAQ	222.14	0.694867	0.129576	5.3626	8.20312e-08	2.25678e-06			rna-XM_020996033.1	ATP5O	28548.5	-0.559615	0.112521	-4.97343	6.57775e-07	1.83044e-05
rna-XM_020983358.1	SDC3	500.316	0.767126	0.14306	5.36226	8.2185e-08	2.25678e-06			rna-XM_020976768.1	FGF20	18.455	-3.62607	0.72924	-4.97239	6.61333e-07	1.83347e-05
rna-XM_020976333.1	MXRA8	40.6212	1.37129	0.255766	5.36151	8.2527e-08	2.26195e-06			rna-XM_020989959.1	MMP19	104.037	1.05409	0.211981	4.97259	6.60626e-07	1.83347e-05
rna-XM_020997222.1	MEDAG	234.359	0.784104	0.146336	5.35825	8.40332e-08	2.29894e-06			rna-XM_020997800.1	LIMD2	248.695	0.608619	0.122513	4.96781	6.77134e-07	1.87378e-05
rna-XM_020971674.1	DAPK1	222.561	0.664999	0.124124	5.35755	8.43598e-08	2.29931e-06			rna-XM_020995366.1	LOC110214432	1725.71	-0.620267	0.125044	-4.9604	7.03485e-07	1.94308e-05
rna-XM_020989485.1	LOC110210514	247.257	0.988237	0.184449	5.35779	8.42466e-08	2.29931e-06			rna-XM_020982022.1	THSD4	194.246	1.20687	0.243395	4.95847	7.1052e-07	1.95524e-05
rna-XM_020979310.1	CAV2	523.756	-0.884537	0.165203	-5.35423	8.59197e-08	2.33749e-06			rna-XM_021007832.1	PROX1	208.165	-1.07841	0.217484	-4.95857	7.10128e-07	1.95524e-05
rna-XM_020966059.1	LIMA1	1217.4	0.513432	0.0960171	5.3473	8.92772e-08	2.42435e-06			rna-XM_020973116.1	HSPB7	156.841	-1.28426	0.259119	-4.95626	7.18614e-07	1.97386e-05
rna-XM_020976671.1	TUBB2B	405.539	0.888264	0.166151	5.34614	8.98498e-08	2.43539e-06			rna-XM_021008227.1	HS3ST5	15.8743	2.40966	0.48644	4.95366	7.28301e-07	1.99678e-05
rna-XM_020995652.1	SRL	220.459	1.96417	0.367547	5.34401	9.09131e-08	2.45968e-06			rna-XM_020996111.1	FDX1	995.14	-0.64104	0.12963	-4.94516	7.60807e-07	2.08206e-05
rna-XM_020970336.1	PKHD1L1	61.5839	-1.57326	0.294464	-5.34279	9.1529e-08	2.47179e-06			rna-XM_020998183.1	RHOBTB1	159.763	0.928625	0.187864	4.94308	7.6897e-07	2.10053e-05
rna-XM_020968642.1	CA12	162.763	-1.46034	0.273613	-5.33724	9.43733e-08	2.53926e-06			rna-XM_020989749.1	NCAM1	576.003	1.01361	0.205259	4.93821	7.88439e-07	2.14582e-05
rna-XM_021005245.1	MYOD1	45.4223	2.26818	0.424969	5.33727	9.43555e-08	2.53926e-06			rna-XM_020990066.1	RBMS2	303.236	0.64962	0.131544	4.93843	7.8756e-07	2.14582e-05
rna-XM_021004376.1	TMEM132C	203.655	0.841327	0.157652	5.33661	9.46982e-08	2.54335e-06			rna-XM_020986601.1	PLEKHG1	697.341	0.782819	0.158574	4.93662	7.94895e-07	2.15944e-05
rna-XM_021007194.1	GAP43	66.8942	1.49083	0.279698	5.33013	9.81415e-08	2.63102e-06			rna-XM_020993514.1	MYF5	210.122	1.43614	0.290978	4.93556	7.99203e-07	2.16718e-05
rna-XM_020963168.1	CDH8	9.50898	2.58659	0.485722	5.32524	1.00818e-07	2.69784e-06			rna-XM_020997845.1	PALLD	1708.51	0.692517	0.140503	4.92885	8.27131e-07	2.23883e-05
rna-XM_020981694.1	CGNL1	167.17	0.820191	0.154103	5.32236	1.02428e-07	2.73595e-06			rna-XM_020973972.1	HINT1	16050.1	-0.550925	0.111875	-4.92448	8.45842e-07	2.28531e-05
rna-XM_020966305.1	WNT10B	77.5646	-1.26385	0.23756	-5.32015	1.0368e-07	2.76437e-06			rna-XM_020998498.1	IQGAP2	1013.39	0.8285	0.168461	4.91804	8.74148e-07	2.3575e-05
rna-XM_020965157.1	MCF2L	141.071	0.662751	0.124659	5.3165	1.05781e-07	2.81019e-06			rna-XM_020965650.1	DNM1	110.179	0.828871	0.168694	4.91346	8.94831e-07	2.40891e-05
rna-XM_020972762.1	VPS25	1721.4	-0.608969	0.114542	-5.31653	1.05765e-07	2.81019e-06			rna-XM_020971194.1	CUNH14orf2	7138.89	-0.588084	0.119768	-4.91018	9.09917e-07	2.43628e-05
rna-XR_002325889.1	LOC110213124	32.1379	1.61416	0.303683	5.31527	1.06498e-07	2.82411e-06			rna-XM_020973745.1	TXLNB	420.387	-1.24271	0.253055	-4.91084	9.06864e-07	2.43628e-05
rna-XM_020964352.1	FAM174B	165.472	0.75195	0.141551	5.31221	1.08305e-07	2.86687e-06			rna-XM_020982276.1	ASCL4	24.602	-1.97169	0.40154	-4.91032	9.09296e-07	2.43628e-05
rna-XM_021000605.1	SESN3	409.005	0.69082	0.130057	5.31168	1.08619e-07	2.87001e-06			rna-XM_020989574.1	LIPT2	72.2755	-1.0338	0.210654	-4.90758	9.2207e-07	2.46438e-05
rna-XM_020990750.1	LOC110211440	25.2998	-3.27501	0.617057	-5.30747	1.1116e-07	2.93186e-06			rna-XM_020996784.1	ENTPD1	243.315	0.642416	0.130925	4.90674	9.26037e-07	2.47054e-05
rna-XM_020999873.1	LRRC39	69.9527	1.23896	0.234028	5.29406	1.19631e-07	3.14963e-06			rna-XM_021006896.1	NUPR1	585.528	-0.922063	0.187952	-4.90585	9.30244e-07	2.47732e-05
rna-XM_020984111.1	YWHAB	5432.44	-0.448506	0.0847521	-5.29197	1.21005e-07	3.18011e-06			rna-XM_021008351.1	CUNH4orf3	102.498	-1.17106	0.23883	-4.90332	9.42303e-07	2.50494e-05
rna-XR_002328264.1	LOC110221942	391.751	-0.466126	0.0880878	-5.2916	1.21249e-07	3.18085e-06			rna-XM_021001992.1	LYVE1	931.649	-1.13953	0.232988	-4.89093	1.00358e-06	2.66308e-05
rna-XM_020977867.1	POLR2I	651.687	-0.505033	0.0954796	-5.28943	1.22698e-07	3.21292e-06			rna-XM_021001273.1	PLEKHH2	135.882	1.32424	0.270938	4.88761	1.02067e-06	2.70358e-05
rna-XM_021006414.1	PCDH20	44.791	1.98919	0.376091	5.28912	1.22909e-07	3.21292e-06			rna-XM_021001215.1	LAMTOR5	4344.24	-0.580628	0.118815	-4.88683	1.02474e-06	2.70954e-05
rna-XM_020991404.1	SLC25A48	784.972	-0.776522	0.147187	-5.27577	1.32199e-07	3.44963e-06			rna-XM_021005450.1	EBF4	47.8577	1.10963	0.227104	4.88599	1.0291e-06	2.71623e-05
rna-XM_021005126.1	ECSCR	768.273	-0.872748	0.165493	-5.27363	1.3375e-07	3.48391e-06			rna-XM_020970968.1	NDUFB3	4609.72	-0.595255	0.121957	-4.88086	1.05623e-06	2.78291e-05
rna-XM_020972667.1	PTGES3L	576.774	0.650527	0.123493	5.26771	1.38138e-07	3.57916e-06			rna-XM_020989893.1	PRDX4	5071.87	-0.61132	0.125259	-4.88044	1.0585e-06	2.78394e-05
rna-XM_020975449.1	SMIM1	91.5264	-1.11824	0.21226	-5.26824	1.37734e-07	3.57916e-06			rna-XM_020996046.1	KDM6A	284.146	0.516969	0.105974	4.87825	1.07029e-06	2.80999e-05
rna-XM_021003151.1	PPFIA4	41.5121	1.75725	0.333572	5.26798	1.37936e-07	3.57916e-06			rna-XM_021006515.1	IGFALS	335.938	1.16113	0.238104	4.87657	1.07948e-06	2.82911e-05
rna-XM_020985280.1	PLPBP	576.562	-0.638604	0.12139	-5.26074	1.43476e-07	3.71093e-06			rna-XM_020978697.1	CUNH7orf50	731.222	-0.660626	0.135502	-4.87538	1.08598e-06	2.84115e-05
rna-XM_020969934.1	UBE3D	174.957	-1.14019	0.21677	-5.2599	1.44133e-07	3.72136e-06			rna-XM_020968505.1	GEM	75.6191	1.4052	0.28835	4.87322	1.09794e-06	2.86739e-05
rna-XM_021009623.1	CNPY1	89.6539	-1.3758	0.261641	-5.25835	1.45356e-07	3.74635e-06			rna-XM_020990559.1	STOM	166.778	1.1467	0.235377	4.87175	1.10614e-06	2.88374e-05
rna-XM_020963802.1	NTM	173.031	1.25785	0.239334	5.25561	1.47535e-07	3.79586e-06			rna-XM_020970484.1	FMO2	88.6089	-2.13234	0.438478	-4.86304	1.15595e-06	3.00749e-05
rna-XM_020992356.1	PTTG1	2100.25	-0.573728	0.109266	-5.25073	1.51498e-07	3.88421e-06			rna-XM_020982788.1	SMAD3	521.151	0.61097	0.125643	4.86275	1.15766e-06	3.00749e-05
rna-XM_020992602.1	ASAP2	89.4057	0.816193	0.155442	5.25079	1.51449e-07	3.88421e-06			rna-XM_020972553.1	GRIN2A	17.0329	2.15872	0.444017	4.86179	1.16328e-06	3.01681e-05
rna-XM_021000396.1	LOC110217802	79.4691	2.3365	0.445103	5.24935	1.52633e-07	3.9065e-06			rna-XM_021004376.1	TMEM132C	222.782	1.10604	0.22754	4.86085	1.16882e-06	3.0259e-05
rna-XM_020992548.1	RNF125	1057.97	-0.596753	0.113722	-5.24747	1.54199e-07	3.93971e-06			rna-XM_020995492.1	VASN	166.79	1.28061	0.263584	4.85844	1.18315e-06	3.05768e-05
rna-XM_020975332.1	PDGFRA	571.516	0.806754	0.153758	5.2469	1.54681e-07	3.94517e-06			rna-XM_020964014.1	TMTC4	924.629	-0.608003	0.125181	-4.85699	1.19182e-06	3.07474e-05
rna-XM_021000129.1	FILIP1	845.082	0.797073	0.151961	5.24526	1.56064e-07	3.97356e-06			rna-XM_020984887.1	GRAMD1B	27.9835	1.675	0.344925	4.85614	1.19696e-06	3.08265e-05
rna-XM_020981572.1	COL20A1	124.042	1.23721	0.235963	5.24325	1.57772e-07	4.01009e-06			rna-XM_021003726.1	TMEM238	189.913	-0.746591	0.153768	-4.85531	1.20202e-06	3.0903e-05
rna-XM_020998950.1	AMT	44.4048	1.25385	0.239543	5.23436	1.65559e-07	4.20075e-06			rna-XM_020973220.1	LOC110198751	1187.94	0.822521	0.169431	4.8546	1.20627e-06	3.09056e-05
rna-XM_020994831.1	PODNL1	27.5271	1.18054	0.225728	5.22994	1.69561e-07	4.29486e-06			rna-XM_021001054.1	LOC110218378	81.9681	3.53797	0.728777	4.85466	1.20593e-06	3.09056e-05
rna-XM_020992464.1	SOD3	231.868	-1.80047	0.344543	-5.22567	1.73523e-07	4.38766e-06			rna-XM_021004618.1	CAVIN4	880.592	-0.9532	0.196475	-4.8515	1.22534e-06	3.13399e-05
rna-XM_020991058.1	PRKRA	1877.36	1.29174	0.247535	5.21842	1.80458e-07	4.55517e-06			rna-XM_020969627.1	LZTS1	128.154	-0.789984	0.162854	-4.85089	1.22909e-06	3.13819e-05
rna-XM_021003603.1	GJA5	73.2142	2.11536	0.405406	5.21789	1.80976e-07	4.56042e-06			rna-XM_020984357.1	CACNA1E	40.3008	1.11179	0.229243	4.84984	1.23564e-06	3.14949e-05
rna-XM_020964500.1	TBX22	94.9474	1.56081	0.299394	5.21323	1.85584e-07	4.66851e-06			rna-XM_020967986.1	LRRN4CL	557.036	1.03318	0.21339	4.84176	1.28695e-06	3.27468e-05
rna-XM_020968287.1	CUNH11orf95	25.4646	1.45795	0.279747	5.21168	1.87134e-07	4.69946e-06			rna-XM_021001620.1	NDUFA9	7016.82	-0.469893	0.0970692	-4.8408	1.29315e-06	3.28482e-05
rna-XM_020986460.1	CUNH14orf37	96.2726	0.915381	0.175687	5.21029	1.8855e-07	4.7215e-06			rna-XM_020972175.1	RAMP1	554.649	-0.743008	0.153559	-4.83858	1.30771e-06	3.31613e-05
rna-XM_020996213.1	RTN4	3833.2	0.660733	0.126816	5.21018	1.88654e-07	4.7215e-06			rna-XM_020972099.1	CAB39	246.62	-0.635137	0.131321	-4.83654	1.3212e-06	3.34465e-05
rna-XM_020993956.1	TMEM14A	2195.19	-0.722525	0.138687	-5.20976	1.89081e-07	4.72412e-06			rna-XM_020999756.1	CDNF	44.6377	-1.64607	0.340372	-4.83609	1.32415e-06	3.34641e-05
rna-XM_020994531.1	LOC110213939	2230.98	-0.774865	0.148999	-5.20048	1.9877e-07	4.95777e-06			rna-XM_020965941.1	LOC110193899	18624.6	-1.11411	0.230442	-4.83467	1.33367e-06	3.36474e-05
rna-XM_021008227.1	HS3ST5	11.8999	2.76857	0.532647	5.19777	2.01697e-07	5.02227e-06			rna-XM_021001436.1	ARSJ	235.364	0.881858	0.182472	4.83284	1.34598e-06	3.38477e-05
rna-XM_020963413.1	IL13RA1	771.284	-0.490371	0.0943638	-5.1966	2.02967e-07	5.04525e-06			rna-XM_021007555.1	AK6	1402.4	-0.579748	0.119961	-4.83281	1.34616e-06	3.38477e-05
rna-XM_021001143.1	CTNNA2	22.989	2.42218	0.466136	5.19629	2.03307e-07	5.04525e-06			rna-XM_021005269.1	SPON1	148.155	1.53215	0.317122	4.83141	1.35566e-06	3.4029e-05
rna-XM_020990119.1	KIF5A	32.2765	1.5398	0.296645	5.19072	2.09487e-07	5.18984e-06			rna-XM_020986836.1	INSM1	20.9828	-1.52441	0.315725	-4.82828	1.37718e-06	3.45108e-05
rna-XM_020964037.1	ITGBL1	11.5856	2.25972	0.435751	5.1858	2.1509e-07	5.31967e-06			rna-XM_020981193.1	RUVBL1	1055.2	-0.401572	0.0832461	-4.82391	1.40771e-06	3.52166e-05
rna-XM_020967918.1	ART1	18.2806	1.99789	0.385381	5.18419	2.16957e-07	5.35439e-06			rna-XM_021008492.1	MYLPF	32576.5	-1.10314	0.228756	-4.82231	1.41902e-06	3.54398e-05
rna-XM_021004523.1	ADAMTSL4	155.678	1.00254	0.193392	5.18396	2.17222e-07	5.35439e-06			rna-XM_020964587.1	LOC110193032	1289.68	-0.941613	0.195279	-4.82189	1.42206e-06	3.5456e-05
rna-XM_020977238.1	SSR4	5786.74	-0.513508	0.0990717	-5.18319	2.18122e-07	5.35858e-06			rna-XM_021006211.1	ARHGAP6	261.224	0.827829	0.171705	4.82122	1.42684e-06	3.55156e-05
rna-XM_020984803.1	UPK2	17.5192	-2.07831	0.40097	-5.18321	2.18102e-07	5.35858e-06			rna-XM_021009842.1	LRRC4C	26.2919	1.62884	0.338007	4.81895	1.44313e-06	3.58611e-05
rna-XM_021009705.1	ZNF608	67.411	1.11241	0.214677	5.18182	2.19735e-07	5.38919e-06			rna-XM_021001063.1	EBF2	35.7888	-1.44866	0.300774	-4.81645	1.46133e-06	3.62289e-05
rna-XM_021008793.1	JSRP1	101.576	1.36526	0.263762	5.17609	2.26584e-07	5.5479e-06			rna-XM_021008094.1	FYN	677.457	0.728297	0.151217	4.81625	1.46281e-06	3.62289e-05
rna-XM_021008264.1	NUDT6	180.378	0.858639	0.165938	5.17444	2.28593e-07	5.58779e-06			rna-XM_020971316.1	SH3GL1	771.796	0.488164	0.101437	4.81246	1.49083e-06	3.68614e-05
rna-XM_021002171.1	LOC110219058	414.341	-0.622125	0.120335	-5.16994	2.34168e-07	5.71455e-06			rna-XM_020989088.1	PDF	752.188	-0.926731	0.192603	-4.8116	1.49726e-06	3.69375e-05
rna-XM_020992584.1	PXDNL	196.682	1.22097	0.23641	5.16462	2.40926e-07	5.86973e-06			rna-XM_020994538.1	TCF4	2396.33	0.734174	0.152591	4.81139	1.49888e-06	3.69375e-05
rna-XM_021000212.1	LOC110217711	408.972	-0.723311	0.140089	-5.16322	2.4274e-07	5.90413e-06			rna-XM_020996283.1	RPL37	15083.6	-0.656271	0.136473	-4.80881	1.51829e-06	3.73541e-05
rna-XM_020989916.1	MAP7D2	911.745	-0.965802	0.187147	-5.16067	2.46066e-07	5.97513e-06			rna-XM_020973092.1	PPP2R2D	168.18	-0.654197	0.136074	-4.80765	1.52716e-06	3.75101e-05
rna-XM_020977159.1	ADCY6	114.856	0.795854	0.154474	5.15202	2.57701e-07	6.24734e-06			rna-XR_002327551.1	CCDC136	60.246	1.40144	0.291691	4.80453	1.55116e-06	3.80366e-05
rna-XM_021001863.1	SMARCA2	1370.27	0.533363	0.10359	5.14881	2.62143e-07	6.34454e-06			rna-XM_020994723.1	IMP3	1252	-0.898458	0.187017	-4.80416	1.55406e-06	3.80451e-05
rna-XM_020966520.1	EIF4A1	41096.4	-0.643295	0.124973	-5.14748	2.64014e-07	6.37932e-06			rna-XM_021009398.1	STARD9	122.975	0.986747	0.205491	4.8019	1.57171e-06	3.84138e-05
rna-XM_020986488.1	SIX1	15.6198	2.11993	0.411993	5.14554	2.66754e-07	6.43494e-06			rna-XM_020963076.1	EPHA7	438.924	0.971506	0.202392	4.80013	1.58561e-06	3.8612e-05
rna-XM_020967695.1	INPPL1	185.659	0.862959	0.167746	5.14445	2.68302e-07	6.46167e-06			rna-XM_020963864.1	ADAMTS17	773.298	0.800873	0.166853	4.79988	1.58761e-06	3.8612e-05
rna-XM_021004664.1	CHURC1	917.866	-0.640587	0.124535	-5.14384	2.69179e-07	6.47219e-06			rna-XR_002322749.1	LOC110202541	93.8493	-1.01053	0.210512	-4.80035	1.58387e-06	3.8612e-05
rna-XM_021007018.1	LOC110222150	407.264	-1.46518	0.284867	-5.14339	2.69828e-07	6.4772e-06			rna-XM_020991944.1	TOM1L1	430.49	-0.676062	0.140981	-4.7954	1.62348e-06	3.94198e-05
rna-XM_020999735.1	AGL	364.577	0.74074	0.144109	5.14013	2.74555e-07	6.5799e-06			rna-XM_021007207.1	MAST4	644.536	0.472086	0.0984603	4.79468	1.62935e-06	3.94979e-05
rna-XM_020997581.1	TSHZ1	113.844	0.798646	0.155625	5.13185	2.86902e-07	6.86461e-06			rna-XM_020968759.1	ACAD8	344.5	-0.679269	0.141699	-4.79374	1.63703e-06	3.96187e-05
rna-XM_021009916.1	EDN1	134.154	1.28733	0.251153	5.12568	2.96464e-07	7.08188e-06			rna-XR_002327511.1	LOC110219084	120.798	-1.67657	0.349766	-4.79341	1.63967e-06	3.96187e-05
rna-XM_020998911.1	PCBP4	190.169	1.26934	0.247689	5.12475	2.97937e-07	7.10551e-06			rna-XM_020997570.1	MRC2	118.15	0.853694	0.178226	4.78996	1.66816e-06	4.02415e-05
rna-XM_020975079.1	ACOT7	705.558	-1.01015	0.197244	-5.12131	3.03422e-07	7.22459e-06			rna-XM_020998607.1	TBC1D9B	171.232	0.601587	0.125602	4.78961	1.67105e-06	4.0246e-05
rna-XM_021006081.1	SYNPO2L	130.684	2.01655	0.394131	5.11645	3.11347e-07	7.4013e-06			rna-XM_020984386.1	RGL1	270.195	0.707604	0.147819	4.78695	1.69333e-06	4.07166e-05
rna-XM_021005160.1	KCTD16	13.4778	2.75321	0.538289	5.11475	3.14157e-07	7.45602e-06			rna-XM_020985059.1	ZNF536	88.8442	0.930649	0.194499	4.78487	1.71102e-06	4.10754e-05
rna-XR_002325885.1	HOXA3	122.21	-0.989994	0.193607	-5.11342	3.16371e-07	7.49646e-06			rna-XM_020971674.1	DAPK1	251.338	0.69852	0.146107	4.78089	1.74521e-06	4.18286e-05
rna-XM_020996730.1	HCN1	47.6885	1.12686	0.220472	5.11112	3.20258e-07	7.57635e-06			rna-XR_002328261.1	LOC110221924	4697.26	-0.62159	0.130041	-4.77997	1.75325e-06	4.19539e-05
rna-XM_021001610.1	RHNO1	1288.06	-0.485329	0.0949973	-5.10886	3.24101e-07	7.65492e-06			rna-XM_020995348.1	NPR3	355.213	-1.2436	0.260246	-4.77855	1.76564e-06	4.21824e-05
rna-XM_020991025.1	HOXD8	186.542	-1.06464	0.208484	-5.10658	3.28039e-07	7.73551e-06			rna-XM_021005453.1	LDHA	34754.4	-0.925117	0.193689	-4.77629	1.78557e-06	4.259e-05
rna-XM_020964014.1	TMTC4	911.47	-0.625154	0.12254	-5.10163	3.36747e-07	7.92366e-06			rna-XM_020970544.1	MYOC	9.70152	3.79825	0.796153	4.77075	1.83543e-06	4.37091e-05
rna-XM_020990925.1	KLHL23	119.505	0.866221	0.1698	5.10143	3.37097e-07	7.92366e-06			rna-XM_020994597.1	CD276	347.026	0.918425	0.19261	4.76832	1.8577e-06	4.41686e-05
rna-XM_020968675.1	CHST9	20.7946	2.89108	0.566813	5.1006	3.38586e-07	7.94595e-06			rna-XM_020991732.1	NPR1	74.4544	1.13738	0.239351	4.75193	2.01487e-06	4.78289e-05
rna-XR_002324103.1	LOC110207251	16.4883	1.77813	0.348643	5.10016	3.39363e-07	7.95148e-06			rna-XM_020991448.1	KIRREL	159.488	0.946342	0.199298	4.74838	2.05051e-06	4.85975e-05
rna-XM_020976223.1	PALM2	131.064	0.962685	0.188799	5.09899	3.41473e-07	7.98818e-06			rna-XM_020970977.1	CCL20	189.732	-3.23633	0.681674	-4.74762	2.05829e-06	4.8704e-05
rna-XM_020990927.1	KLHL41	612.772	2.07872	0.407878	5.09641	3.46159e-07	8.08493e-06			rna-XM_020981254.1	FBLN2	330.257	1.03151	0.217331	4.74628	2.07193e-06	4.8949e-05
rna-XM_021008297.1	MBLAC2	313.355	1.03383	0.20287	5.09601	3.46879e-07	8.08888e-06			rna-XM_020966399.1	LMOD2	643.444	-1.31097	0.276238	-4.74578	2.07707e-06	4.89924e-05
rna-XM_020982366.1	STAB2	327.661	-1.48168	0.290844	-5.09443	3.49796e-07	8.14398e-06			rna-XM_020997629.1	HOXB7	35.661	1.40433	0.295942	4.7453	2.08198e-06	4.90305e-05
rna-XM_021005523.1	RPS13	10099.4	-0.443361	0.0872023	-5.08428	3.69016e-07	8.57787e-06			rna-XM_020986031.1	LOC110208160	341.746	0.687119	0.144922	4.74131	2.12341e-06	4.99271e-05
rna-XM_020974800.1	SLITRK2	37.8703	1.64603	0.323955	5.08104	3.75375e-07	8.7119e-06			rna-XM_020988195.1	LOC110209562	40.0307	2.12751	0.448752	4.74095	2.1272e-06	4.99371e-05
rna-XM_020978216.1	PRTFDC1	21.5535	1.61738	0.318452	5.07886	3.79707e-07	8.78835e-06			rna-XM_021007415.1	RAI2	34.4474	1.27041	0.268227	4.73634	2.17613e-06	5.10053e-05
rna-XM_020990140.1	CDK4	2810.37	-0.421868	0.0830648	-5.07878	3.79865e-07	8.78835e-06			rna-XM_020971016.1	STAU2	746.94	-0.468746	0.0990212	-4.73379	2.20367e-06	5.14452e-05
rna-XM_020979166.1	ACHE	152.345	1.36385	0.268653	5.07663	3.84197e-07	8.87459e-06			rna-XM_021006168.1	RPS24	27802.6	-0.482253	0.101878	-4.73364	2.20529e-06	5.14452e-05
rna-XM_020990453.1	ITGB1	2359.52	0.498462	0.0982275	5.07456	3.88387e-07	8.95728e-06			rna-XM_021006649.1	BOLA2B	794.904	-0.523502	0.110581	-4.73409	2.20039e-06	5.14452e-05
rna-XR_002325812.1	LOC110212953	35.1697	-2.01762	0.397633	-5.07407	3.89391e-07	8.96637e-06			rna-XM_021002614.1	RPL38	5972.36	-0.790544	0.167022	-4.73317	2.21035e-06	5.14826e-05
rna-XM_020994123.1	GATB	246.081	-0.541086	0.106719	-5.07018	3.97432e-07	9.13695e-06			rna-XM_020969253.1	MYO9B	588.315	0.473013	0.0999822	4.73097	2.23452e-06	5.1964e-05
rna-XM_021001215.1	LAMTOR5	4041.38	-0.481497	0.0949719	-5.06989	3.98043e-07	9.13695e-06			rna-XM_020989437.1	RRAD	266.934	0.858635	0.181542	4.72967	2.2488e-06	5.21328e-05
rna-XM_020965833.1	PXDN	1582.28	0.653699	0.128954	5.06925	3.99393e-07	9.15365e-06			rna-XM_021004531.1	TMOD1	884.688	-0.95742	0.202419	-4.72989	2.2464e-06	5.21328e-05
rna-XR_002324621.1	NFATC1	157.358	-1.02588	0.202593	-5.06374	4.1111e-07	9.4075e-06			rna-XM_020977867.1	POLR2I	661.694	-0.460447	0.0973645	-4.7291	2.25516e-06	5.21988e-05
rna-XM_021004531.1	TMOD1	370.096	1.31779	0.26032	5.0622	4.1444e-07	9.46894e-06			rna-XM_020992580.1	LOC110212571	554.106	1.07527	0.227602	4.72435	2.30853e-06	5.33511e-05
rna-XM_020973947.1	PKIA	2246.87	0.666589	0.131705	5.06122	4.16579e-07	9.50304e-06			rna-XM_020978707.1	NBEA	111.32	0.910688	0.192859	4.72205	2.33481e-06	5.38747e-05
rna-XM_020980868.1	GPR87	1046.31	-0.984648	0.194731	-5.05645	4.27132e-07	9.72867e-06			rna-XM_020963288.1	CORO6	74.0469	-1.11712	0.236667	-4.72024	2.35566e-06	5.42714e-05
rna-XM_020966556.1	TMEM256	1970.74	-0.629309	0.124609	-5.05027	4.41185e-07	1.00203e-05			rna-XM_020996172.1	SLN	9223.94	-1.3148	0.278697	-4.71768	2.38546e-06	5.4873e-05
rna-XM_021004443.1	ADCY2	15.9203	1.50449	0.297905	5.05022	4.41301e-07	1.00203e-05			rna-XM_020978469.1	TMEM91	38.9422	1.45578	0.308671	4.71627	2.40207e-06	5.50846e-05
rna-XM_020973851.1	HMGN1	5248.59	-0.539447	0.106836	-5.04929	4.43444e-07	1.00534e-05			rna-XM_021007656.1	PDLIM3	3259.93	-0.907523	0.192424	-4.71628	2.40202e-06	5.50846e-05
rna-XM_020996003.1	GDNF	46.2926	1.37543	0.27257	5.04613	4.50849e-07	1.02056e-05			rna-XM_020990162.1	SLC16A7	410.271	0.725608	0.153907	4.71458	2.42214e-06	5.54592e-05
rna-XM_020996800.1	ANTXRL	289.95	0.642877	0.12748	5.04296	4.58375e-07	1.036e-05			rna-XM_020966703.1	FGF11	62.7976	0.854906	0.181398	4.71288	2.44235e-06	5.58359e-05
rna-XM_020979148.1	EPHB4	362.949	0.657318	0.130398	5.04085	4.63463e-07	1.04589e-05			rna-XM_020965192.1	LOC110193416	1387.87	-0.43603	0.092528	-4.71241	2.44802e-06	5.58794e-05
rna-XM_020996466.1	LOC110215199	171.774	0.835529	0.165809	5.0391	4.67737e-07	1.05392e-05			rna-XM_020990385.1	FZD8	69.9424	-1.13337	0.240569	-4.71121	2.46247e-06	5.61231e-05
rna-XM_020981441.1	BMP7	139.523	-0.710438	0.14103	-5.03751	4.71635e-07	1.06107e-05			rna-XM_020964694.1	TXNDC17	3943.11	-0.64433	0.136826	-4.70911	2.48796e-06	5.66173e-05
rna-XM_020972631.1	ETV4	38.3531	2.04587	0.406153	5.0372	4.72379e-07	1.06112e-05			rna-XM_020999736.1	SEMA3D	3596.69	-0.869952	0.184811	-4.70724	2.5109e-06	5.70521e-05
rna-XM_020984435.1	RGS2	4694.08	1.23415	0.245024	5.03686	4.73223e-07	1.06139e-05			rna-XM_020970355.1	NEB	2493.23	-1.08751	0.231135	-4.70509	2.53757e-06	5.75699e-05
rna-XR_002323535.1	LOC110205240	742.622	0.527041	0.104648	5.03632	4.74561e-07	1.06277e-05			rna-XM_020994505.1	LOC110213925	32.129	-2.05544	0.437013	-4.70338	2.55889e-06	5.79651e-05
rna-XM_020999904.1	LNP1	53.8153	1.37414	0.272867	5.03593	4.75528e-07	1.06331e-05			rna-XM_021000209.1	LOC110217707	20671.9	-0.59443	0.126401	-4.70273	2.56701e-06	5.80606e-05
rna-XM_020974194.1	TRIM15	12.9516	2.78038	0.55223	5.03483	4.78272e-07	1.06783e-05			rna-XR_002325218.1	LOC110210920	1827.64	-1.07033	0.227684	-4.70096	2.58941e-06	5.84781e-05
rna-XM_020983866.1	EMILIN1	111.906	1.13832	0.22619	5.03257	4.83947e-07	1.07886e-05			rna-XM_020970610.1	IL17RD	163.539	0.800116	0.170278	4.69889	2.61585e-06	5.89856e-05
rna-XM_020994010.1	GUCY1A3	85.9436	1.10704	0.220108	5.02954	4.9166e-07	1.09439e-05			rna-XM_021007122.1	LSAMP	217.249	1.03485	0.220428	4.69471	2.66981e-06	6.01112e-05
rna-XM_021008066.1	WASF1	76.662	0.932326	0.185454	5.02727	4.97522e-07	1.10576e-05			rna-XM_020986092.1	KY	68.0418	-1.50341	0.320568	-4.68983	2.73434e-06	6.1471e-05
rna-XM_020972424.1	XYLT1	97.7707	0.842532	0.1678	5.02104	5.13922e-07	1.13936e-05			rna-XM_021008014.1	TMEM119	219.975	0.887964	0.189444	4.68722	2.76938e-06	6.21645e-05
rna-XM_021001525.1	LRP6	367.785	0.545102	0.108566	5.02094	5.14188e-07	1.13936e-05			rna-XM_020991977.1	NTRK1	13.1884	2.6873	0.573382	4.68675	2.77579e-06	6.22146e-05
rna-XM_020973092.1	PPP2R2D	167.346	-0.681669	0.135783	-5.02029	5.15944e-07	1.14153e-05			rna-XM_020965484.1	RGS3	226.224	0.725428	0.154973	4.68099	2.85495e-06	6.38148e-05
rna-XM_020998539.1	LOC110216678	4606.25	-0.441629	0.0880212	-5.0173	5.24027e-07	1.15767e-05			rna-XM_020978143.1	LOC110202117	33.0947	1.1289	0.24117	4.68093	2.85578e-06	6.38148e-05
rna-XM_020987024.1	LAMA2	211.895	1.22068	0.243363	5.0159	5.27862e-07	1.16439e-05			rna-XM_020993470.1	PAWR	336.924	-0.488179	0.104326	-4.67937	2.87761e-06	6.42062e-05
rna-XM_020965128.1	ADPRHL1	159.578	1.7478	0.348744	5.01169	5.39546e-07	1.18686e-05			rna-XM_020983349.1	PTPRU	82.8788	0.841152	0.17978	4.67879	2.88574e-06	6.42909e-05
rna-XM_020991138.1	IRF1	456.653	-1.11628	0.222738	-5.01164	5.39667e-07	1.18686e-05			rna-XM_020995312.1	GADD45GIP1	235.352	-0.746534	0.159602	-4.67746	2.90449e-06	6.46118e-05
rna-XM_020984401.1	RNF2	290.833	0.601392	0.120045	5.00971	5.45109e-07	1.19704e-05			rna-XM_020983015.1	SPOCD1	22.7279	1.96528	0.420491	4.67378	2.95704e-06	6.56481e-05
rna-XM_020971714.1	LOC110197658	14.2477	2.09858	0.419146	5.00681	5.53399e-07	1.21343e-05			rna-XM_020992810.1	PROM1	101.678	1.03426	0.221298	4.67358	2.95991e-06	6.56481e-05
rna-XM_020976743.1	FGL1	28.4944	-1.65645	0.331186	-5.00158	5.68615e-07	1.24494e-05			rna-XM_021009528.1	SNCAIP	196.344	0.874714	0.187183	4.67305	2.96754e-06	6.57193e-05
rna-XM_021009782.1	MTCH2	2990.89	-0.42336	0.0846637	-5.00049	5.7184e-07	1.25013e-05			rna-XM_020968364.1	PELI3	35.064	1.53655	0.328891	4.67192	2.98394e-06	6.59841e-05
rna-XM_021003247.1	PLEKHA4	20.2677	1.77806	0.355655	4.9994	5.75096e-07	1.25538e-05			rna-XM_020972786.1	LOC110198485	17336	-1.10661	0.236996	-4.66934	3.02176e-06	6.67211e-05
rna-XM_020976213.1	HEY1	73.5647	1.22778	0.245722	4.99661	5.83457e-07	1.27175e-05			rna-XM_021008020.1	TBX5	42.4297	2.00702	0.430441	4.6627	3.12082e-06	6.88063e-05
rna-XM_020988432.1	COQ2	318.291	-0.681824	0.136528	-4.99401	5.91391e-07	1.28713e-05			rna-XM_020993927.1	LOC110213538	1428.66	-0.721846	0.154842	-4.66183	3.13407e-06	6.89961e-05
rna-XM_020970695.1	MYOM1	159.478	1.42709	0.285823	4.99292	5.94746e-07	1.29252e-05			rna-XM_020987917.1	FHL2	493.915	0.999915	0.214509	4.66142	3.14035e-06	6.9032e-05
rna-XM_020999320.1	P4HTM	21.8121	1.4659	0.293648	4.99203	5.97481e-07	1.29654e-05			rna-XM_020987570.1	PTCH2	66.2695	-3.27085	0.701956	-4.65962	3.16788e-06	6.95342e-05
rna-XM_021001762.1	FAM212B	93.1292	1.36407	0.273359	4.99003	6.03714e-07	1.30814e-05			rna-XM_021000205.1	ADGRB3	34.0253	1.50802	0.324018	4.65413	3.25349e-06	7.1308e-05
rna-XM_020996677.1	PRR14L	169.016	0.64824	0.130014	4.98594	6.16622e-07	1.33414e-05			rna-XM_021004658.1	PLEK2	534.297	-0.828987	0.178143	-4.6535	3.26348e-06	7.14217e-05
rna-XM_020967288.1	LOC110194768	119.76	1.1523	0.231226	4.98346	6.24572e-07	1.34935e-05			rna-XM_021009025.1	ISYNA1	232.301	1.17666	0.252945	4.65184	3.28984e-06	7.18927e-05
rna-XM_020988839.1	TRIM59	2218.95	-0.538422	0.108062	-4.98252	6.27599e-07	1.3539e-05			rna-XM_020981505.1	PSMA7	8050.28	-0.392505	0.0844018	-4.65043	3.31238e-06	7.2279e-05
rna-XM_021006266.1	CUNH8orf33	766.136	-0.64538	0.12964	-4.97825	6.41612e-07	1.3821e-05			rna-XM_020983067.1	ID3	299.888	0.85692	0.184283	4.65001	3.31922e-06	7.23219e-05
rna-XM_020966458.1	MED11	721.334	-0.479471	0.0963818	-4.9747	6.53479e-07	1.4056e-05			rna-XM_021001856.1	FXN	808.268	-0.653055	0.140656	-4.64293	3.43509e-06	7.4737e-05
rna-XM_020971059.1	CRISPLD1	76.1828	1.31536	0.264557	4.97195	6.62813e-07	1.42249e-05			rna-XM_021008833.1	RPS15	14316.7	-0.483337	0.104194	-4.63883	3.50393e-06	7.61234e-05
rna-XM_020990101.1	STAC3	81.7261	1.448	0.291242	4.97182	6.63267e-07	1.42249e-05			rna-XM_020997201.1	TNFRSF19	124.099	-0.846625	0.182573	-4.63718	3.53201e-06	7.66214e-05
rna-XR_002327377.1	DRAM2	1850.36	-0.531868	0.107072	-4.96741	6.78529e-07	1.4531e-05			rna-XM_020983751.1	LBH	198.389	0.995291	0.2147	4.63573	3.55689e-06	7.70486e-05
rna-XM_020976768.1	FGF20	19.1119	-3.48673	0.702147	-4.96581	6.84155e-07	1.46302e-05			rna-XM_020975146.1	HK1	210.967	0.858812	0.185287	4.63503	3.56886e-06	7.70832e-05
rna-XM_020970271.1	ATP2A2	643.969	0.844163	0.170044	4.96436	6.89264e-07	1.47133e-05			rna-XM_020993577.1	GULP1	631.545	1.10324	0.238012	4.63524	3.56525e-06	7.70832e-05
rna-XM_021005919.1	LOC110221363	74.8468	-1.03834	0.209167	-4.96414	6.90047e-07	1.47133e-05			rna-XM_021004611.1	FBXO10	68.2542	1.09698	0.236701	4.63444	3.57899e-06	7.71898e-05
rna-XM_021007291.1	DEPDC1B	295.421	-0.6375	0.128557	-4.95889	7.0898e-07	1.50951e-05			rna-XM_020993714.1	RCBTB1	522.71	0.626823	0.135275	4.6337	3.59193e-06	7.73567e-05
rna-XM_020995593.1	GALNT12	127.802	0.827319	0.16712	4.95045	7.40428e-07	1.57419e-05			rna-XM_021008546.1	ATP5J2	13061.1	-0.609796	0.131654	-4.63179	3.62523e-06	7.79607e-05
rna-XM_020972539.1	LITAF	902.711	-0.742194	0.149994	-4.94814	7.49245e-07	1.59063e-05			rna-XM_021001005.1	PRADC1	2576.05	-0.676698	0.146121	-4.63107	3.63785e-06	7.81191e-05
rna-XM_020987339.1	ZDHHC3	2026.07	-0.484092	0.0978872	-4.94541	7.59853e-07	1.61082e-05			rna-XM_020997951.1	NDUFB2	2757.2	-0.490995	0.106048	-4.62992	3.65804e-06	7.84394e-05
rna-XM_020976366.1	GRIA3	951.666	1.12693	0.227929	4.94423	7.64444e-07	1.61822e-05			rna-XM_020974941.1	LOC110199912	15.2466	1.94652	0.420511	4.62893	3.67559e-06	7.87021e-05
rna-XM_020994335.1	PTPRO	55.5616	1.41946	0.287136	4.9435	7.67329e-07	1.62199e-05			rna-XM_021009344.1	SPATA5L1	81.3445	-0.718345	0.155366	-4.62357	3.77188e-06	8.06478e-05
rna-XM_021005462.1	LOC110221072	2100.86	-0.91022	0.184234	-4.94055	7.79015e-07	1.64433e-05			rna-XM_020969154.1	STC2	128.985	0.792887	0.171625	4.61989	3.83941e-06	8.19735e-05
rna-XM_020963469.1	PLP1	97.486	-1.39416	0.282343	-4.93781	7.90037e-07	1.6652e-05			rna-XM_020993346.1	RBMS3	586.961	0.538238	0.116564	4.61752	3.8835e-06	8.26755e-05
rna-XM_021009492.1	PRDM6	16.4502	1.89845	0.384674	4.93521	8.00632e-07	1.68511e-05			rna-XM_021004301.1	DTD2	1762.85	-0.674866	0.146146	-4.61775	3.87919e-06	8.26755e-05
rna-XM_021000377.1	ZC3H14	2393.9	-0.361695	0.0733172	-4.9333	8.08536e-07	1.69931e-05			rna-XM_021007295.1	RGS7BP	45.5615	1.15161	0.249433	4.61693	3.89454e-06	8.26755e-05
rna-XM_020983715.1	GJA4	579.698	-1.16851	0.236934	-4.93181	8.14728e-07	1.70988e-05			rna-XM_021009225.1	B2M	38736	-1.21528	0.263217	-4.61702	3.89287e-06	8.26755e-05
rna-XM_020986143.1	SPSB4	62.4612	1.22837	0.249088	4.93146	8.16181e-07	1.71039e-05			rna-XM_020979149.1	LRCH4	83.6055	1.27522	0.276306	4.61524	3.92638e-06	8.32325e-05
rna-XM_020992068.1	MSX1	21.7078	2.7218	0.551957	4.93119	8.17298e-07	1.71039e-05			rna-XM_020987897.1	TMEM182	431.696	-1.0785	0.233727	-4.61434	3.94348e-06	8.33571e-05
rna-XM_020978663.1	LOC110202478	22.8829	1.69641	0.344206	4.92846	8.28799e-07	1.73199e-05			rna-XM_021007456.1	ADGRG2	105.225	1.22275	0.264979	4.61451	3.94026e-06	8.33571e-05
rna-XM_021001414.1	CAMK2D	180.394	0.616348	0.125111	4.92642	8.37494e-07	1.74767e-05			rna-XM_020993172.1	NPY	9.75968	3.34945	0.725975	4.61373	3.95503e-06	8.34826e-05
rna-XM_020999593.1	DPYD	83.3052	1.40247	0.284788	4.92462	8.45242e-07	1.76134e-05			rna-XM_020995196.1	KANK2	298.859	0.838232	0.181857	4.60928	4.04058e-06	8.51673e-05
rna-XM_020986032.1	MUC20	407.901	2.45158	0.497879	4.92405	8.47701e-07	1.76396e-05			rna-XM_020978179.1	ANGPTL4	49.4146	1.90311	0.413043	4.60754	4.07454e-06	8.57615e-05
rna-XM_020972150.1	LOC110198060	870.371	-0.682058	0.13854	-4.92317	8.51532e-07	1.76943e-05			rna-XM_020977420.1	ATXN10	191.372	-0.746551	0.162101	-4.60546	4.11546e-06	8.65003e-05
rna-XM_020968448.1	EDEM1	127.483	-0.596613	0.121195	-4.92275	8.53366e-07	1.77074e-05			rna-XM_020965476.1	AK1	2157.57	-1.00225	0.217688	-4.60406	4.14327e-06	8.69054e-05
rna-XM_020999838.1	LOC110217428	66.3952	3.10868	0.632445	4.91534	8.86287e-07	1.83645e-05			rna-XM_020989578.1	PGM2L1	15.3747	1.90451	0.413672	4.6039	4.14643e-06	8.69054e-05
rna-XM_020971463.1	ACER1	513.976	-0.824698	0.167826	-4.91402	8.92287e-07	1.84628e-05			rna-XM_020966365.1	NDUFA5	7190.52	-0.578889	0.12579	-4.60203	4.18401e-06	8.75695e-05
rna-XM_020997241.1	SHISA2	34.3609	1.24878	0.254146	4.91361	8.94135e-07	1.8475e-05			rna-XM_021009135.1	CRLF1	209.201	1.41826	0.308398	4.59879	4.24945e-06	8.88141e-05
rna-XM_020973760.1	HEBP2	1695.08	-0.553567	0.112724	-4.9108	9.07068e-07	1.87159e-05			rna-XM_021005244.1	NDUFA2	3677.27	-0.633287	0.137742	-4.59763	4.27332e-06	8.91876e-05
rna-XM_020990218.1	SGCB	1450.8	0.66972	0.136468	4.90752	9.22349e-07	1.90045e-05			rna-XM_020976211.1	STMN2	589.538	0.939296	0.204385	4.59573	4.31235e-06	8.98759e-05
rna-XM_021009135.1	CRLF1	182.083	1.20868	0.246376	4.90586	9.3021e-07	1.91397e-05			rna-XR_002322943.1	LOC110203317	251.581	-3.06278	0.666566	-4.59487	4.33027e-06	9.01229e-05
rna-XM_020993198.1	HOXA4	46.9151	-1.01039	0.206013	-4.90452	9.36581e-07	1.92438e-05			rna-XM_020968390.1	RNASEH2C	1996.96	-0.982131	0.213772	-4.59429	4.34222e-06	9.02453e-05
rna-XM_020968764.1	THYN1	516.49	-0.908809	0.185351	-4.90318	9.42986e-07	1.93483e-05			rna-XM_020996348.1	CLTCL1	31.4942	1.28838	0.280619	4.59119	4.40719e-06	9.14677e-05
rna-XM_021001858.1	DMRT2	19.9695	1.79022	0.365499	4.898	9.68146e-07	1.98369e-05			rna-XM_020967170.1	KCNIP2	19.0057	-2.16241	0.471305	-4.58814	4.47222e-06	9.25587e-05
rna-XM_020965192.1	LOC110193416	1352.49	-0.463082	0.0945819	-4.8961	9.77592e-07	2.00025e-05			rna-XM_020991028.1	HOXD4	52.6322	-1.03562	0.225713	-4.58823	4.47013e-06	9.25587e-05
rna-XM_020998753.1	ASIP	9.5327	2.29335	0.468878	4.89114	1.00253e-06	2.04841e-05			rna-XM_020981615.1	TCF12	2058.36	0.483746	0.105484	4.58595	4.51932e-06	9.34035e-05
rna-XM_020995382.1	SYCE2	287.29	-0.746447	0.152645	-4.89008	1.00795e-06	2.05665e-05			rna-XM_021002218.1	ZNF462	280.651	0.864272	0.188488	4.58528	4.53378e-06	9.35721e-05
rna-XM_020996587.1	EMC7	1172.16	-0.576811	0.117983	-4.88893	1.01385e-06	2.06581e-05			rna-XM_020964208.1	PDGFRB	251.616	0.925295	0.201935	4.58213	4.60253e-06	9.48594e-05
rna-XM_020969583.1	PSD3	188.985	0.674697	0.138053	4.88722	1.02271e-06	2.08098e-05			rna-XM_020982180.1	NVL	1731.08	-0.349302	0.076294	-4.57836	4.68636e-06	9.64533e-05
rna-XM_020992331.1	LOC110212319	25.1727	-2.20316	0.450952	-4.88558	1.03124e-06	2.09542e-05			rna-XM_021003150.1	SNRPE	10222.4	-0.531193	0.116079	-4.57612	4.73671e-06	9.73549e-05
rna-XM_020968610.1	TPM1	3083.89	1.03	0.210881	4.88428	1.0381e-06	2.10645e-05			rna-XM_020968367.1	CD248	352.251	0.986077	0.215533	4.57507	4.76055e-06	9.77096e-05
rna-XM_020982927.1	IL17REL	55.1109	-1.38311	0.283366	-4.88102	1.05541e-06	2.13567e-05			rna-XM_021008281.1	SEC24D	536.995	0.859145	0.18791	4.57212	4.82821e-06	9.89617e-05
rna-XR_002327446.1	LOC110218910	15.5639	1.70039	0.348358	4.88115	1.05467e-06	2.13567e-05			rna-XM_020967844.1	ANAPC15	1929.9	-0.551589	0.120849	-4.56427	5.01228e-06	0.000102593
rna-XM_021004604.1	RECK	959.366	0.733375	0.150305	4.87925	1.0649e-06	2.15192e-05			rna-XM_020978455.1	MEIS3	90.5107	1.17055	0.256522	4.56318	5.03847e-06	0.000102987
rna-XM_020982449.1	BPIFC	612.006	-0.994825	0.203985	-4.87695	1.0774e-06	2.16972e-05			rna-XM_020967611.1	LOC110194982	198.188	0.818265	0.179346	4.56249	5.05502e-06	0.000103096
rna-XM_020990828.1	KCTD8	32.4303	1.58865	0.325756	4.87681	1.07814e-06	2.16972e-05			rna-XM_020983201.1	IGDCC3	42.0045	1.67441	0.367004	4.56238	5.05767e-06	0.000103096
rna-XM_021002705.1	ASIC4	12.4675	1.75736	0.360312	4.87734	1.07528e-06	2.16972e-05			rna-XM_020985171.1	TOX3	19.6091	1.91739	0.420376	4.56114	5.08761e-06	0.000103564
rna-XM_020990620.1	TNFSF15	19.1969	-1.89509	0.389195	-4.86927	1.12013e-06	2.25114e-05			rna-XM_020988348.1	GPAT3	58.4861	-1.03162	0.2265	-4.55461	5.24823e-06	0.000106675
rna-XM_020966641.1	NDUFB8	3597.94	-0.740132	0.152025	-4.86849	1.12451e-06	2.25686e-05			rna-XM_020997225.1	RPL21	16217.1	-0.489109	0.107394	-4.55435	5.25478e-06	0.000106675
rna-XM_020969438.1	YJEFN3	10.0064	2.31921	0.476403	4.86817	1.12636e-06	2.25748e-05			rna-XM_020989485.1	LOC110210514	312.986	0.661419	0.145307	4.55188	5.31697e-06	0.00010779
rna-XM_020969493.1	TMSB10	4755.96	-0.696734	0.143173	-4.86638	1.13664e-06	2.27498e-05			rna-XM_020988487.1	AFP	47.9037	-1.93528	0.425361	-4.54974	5.37133e-06	0.000108744
rna-XM_020977290.1	BGN	69.8855	1.72063	0.353755	4.86389	1.15102e-06	2.30064e-05			rna-XM_021007564.1	LMOD3	450.906	-1.16306	0.255666	-4.54913	5.38678e-06	0.000108908
rna-XM_020966482.1	FXR2	129.856	0.592658	0.121898	4.86192	1.16253e-06	2.32048e-05			rna-XM_020990620.1	TNFSF15	17.8776	-1.88666	0.41491	-4.54715	5.4377e-06	0.000109788
rna-XM_021000481.1	DISC1	48.1554	0.837296	0.172262	4.8606	1.17028e-06	2.33277e-05			rna-XM_020977054.1	NPR2	81.488	0.97878	0.215316	4.54577	5.47336e-06	0.000110358
rna-XM_020995793.1	BCL2	177.125	0.621345	0.127926	4.85706	1.19139e-06	2.37165e-05			rna-XM_020968883.1	SDC2	2048.82	0.593	0.130637	4.53929	5.64452e-06	0.000113655
rna-XM_020993498.1	DUSP6	330.097	0.951455	0.195954	4.85551	1.20079e-06	2.38711e-05			rna-XM_020985309.1	POLE4	1186.99	-0.431259	0.0950258	-4.53834	5.66979e-06	0.000113856
rna-XM_020976382.1	PTPRG	413.958	0.645737	0.133217	4.84727	1.25174e-06	2.48504e-05			rna-XM_020990096.1	LRP1	1501.21	0.511366	0.112671	4.53858	5.66343e-06	0.000113856
rna-XM_020965737.1	KIAA1024	13.414	3.13128	0.646485	4.84355	1.27539e-06	2.52858e-05			rna-XM_020997865.1	GPM6A	6011.77	1.07656	0.237474	4.53339	5.80437e-06	0.000116326
rna-XM_020990075.1	NACA	27839.6	-0.570264	0.117793	-4.84122	1.29044e-06	2.55497e-05			rna-XM_021007692.1	CKMT2	575.836	-2.0559	0.453515	-4.53324	5.80848e-06	0.000116326
rna-XM_020986671.1	DTD1	1492.73	-0.614436	0.126947	-4.84008	1.29784e-06	2.56615e-05			rna-XM_020976790.1	POLR1C	1906.48	-0.396147	0.0874505	-4.52995	5.89971e-06	0.000117836
rna-XM_020977784.1	HSPB6	151.969	1.32838	0.274503	4.8392	1.30363e-06	2.57415e-05			rna-XM_020984748.1	LYPD6B	619.087	-0.688477	0.151975	-4.53021	5.89242e-06	0.000117836
rna-XM_021006047.1	UNC45B	28.3759	1.84349	0.381147	4.8367	1.32013e-06	2.60322e-05			rna-XM_020995622.1	KREMEN2	890.145	-0.942685	0.208183	-4.52815	5.95022e-06	0.000118685
rna-XM_021000155.1	COL9A1	17.9352	2.22812	0.460798	4.83534	1.32917e-06	2.61755e-05			rna-XM_020985273.1	ADGRA2	3875.88	0.548098	0.12122	4.52152	6.13981e-06	0.000122302
rna-XM_021001599.1	TSPAN11	383.552	1.14979	0.237837	4.83436	1.33575e-06	2.62697e-05			rna-XM_020964945.1	FBXO32	110.823	-1.25129	0.276793	-4.52066	6.16472e-06	0.000122634
rna-XR_002324905.1	LOC110209731	76.6295	-0.896676	0.185622	-4.83066	1.36084e-06	2.67274e-05			rna-XM_021008835.1	LOC110223364	21.859	1.73361	0.383596	4.51936	6.20275e-06	0.000123226
rna-XM_021002894.1	WNT10A	117.219	-1.04564	0.21657	-4.82821	1.37763e-06	2.7021e-05			rna-XM_020976684.1	LOC110201178	13.0754	2.15733	0.477481	4.51815	6.23822e-06	0.000123765
rna-XM_020983027.1	WNT4	159.784	-0.801657	0.16608	-4.82692	1.38659e-06	2.71605e-05			rna-XM_020986167.1	SLIRP	6995.79	-0.45429	0.100583	-4.51657	6.2849e-06	0.000124359
rna-XM_020999836.1	TMPRSS11A	9.94737	2.58797	0.536204	4.82647	1.38977e-06	2.71866e-05			rna-XM_020997722.1	RPL23	13954.8	-0.506571	0.112156	-4.51667	6.28206e-06	0.000124359
rna-XM_021007972.1	DYNLL1	11037.4	-0.610847	0.126627	-4.82399	1.40713e-06	2.74895e-05			rna-XM_020966276.1	PRR13	7709.45	-0.501258	0.111056	-4.51355	6.37528e-06	0.00012598
rna-XM_020975799.1	CNTN1	68.0154	1.13834	0.236059	4.82228	1.41926e-06	2.76898e-05			rna-XM_020996911.1	CRTAC1	231.206	1.15705	0.256409	4.51253	6.40586e-06	0.000126416
rna-XM_020984406.1	HMCN1	342.053	1.01081	0.209808	4.81777	1.45174e-06	2.82859e-05			rna-XM_020997758.1	TIMM21	1594.19	-0.704984	0.156248	-4.51196	6.42328e-06	0.000126591
rna-XM_020980073.1	DCP2	350.525	0.592213	0.123014	4.81417	1.47811e-06	2.87614e-05			rna-XM_020992476.1	PPARGC1A	35.3736	-1.42605	0.316086	-4.51159	6.43439e-06	0.000126642
rna-XM_020967084.1	CASK	876.304	0.378847	0.0787975	4.80786	1.52558e-06	2.96458e-05			rna-XM_020974889.1	BMP4	100.19	1.04133	0.230872	4.5104	6.47059e-06	0.000127186
rna-XM_021003169.1	MYBPH	537.271	2.11784	0.440665	4.806	1.53977e-06	2.98821e-05			rna-XM_020987369.1	TRAK1	532.996	0.560986	0.124403	4.50944	6.49993e-06	0.000127594
rna-XM_020999273.1	WNT9A	11.0973	1.93349	0.40265	4.80191	1.57156e-06	3.04358e-05			rna-XM_020975663.1	PLXNA3	50.3892	0.841213	0.186635	4.50726	6.56715e-06	0.000128744
rna-XM_021002046.1	ARHGEF40	215.902	0.785395	0.163563	4.8018	1.57245e-06	3.04358e-05			rna-XM_020969793.1	RBMX2	726.268	-0.517986	0.114944	-4.50641	6.59332e-06	0.000129087
rna-XM_020992120.1	SORCS2	102.714	0.867505	0.180686	4.80116	1.57747e-06	3.04929e-05			rna-XM_020967526.1	RPL35	8073.1	-0.476786	0.10582	-4.50565	6.61704e-06	0.000129381
rna-XM_020990953.1	SPRED1	447.383	0.521791	0.108733	4.79881	1.59608e-06	3.08121e-05			rna-XM_020968447.1	LOC110195605	27.1086	1.72469	0.383028	4.50278	6.70694e-06	0.000130966
rna-XM_020977845.1	SMARCD3	172.857	1.22581	0.255511	4.79747	1.60686e-06	3.09795e-05			rna-XM_020964608.1	PABPN1	1130.38	-0.434615	0.0965388	-4.50197	6.73266e-06	0.000131296
rna-XM_021001839.1	LOC110218851	455.984	0.710123	0.148181	4.79226	1.64915e-06	3.17532e-05			rna-XM_020985057.1	TSHZ3	206.792	0.931941	0.207078	4.50043	6.78156e-06	0.000131926
rna-XM_020998170.1	REEP3	3896.24	-0.662303	0.138249	-4.79065	1.66238e-06	3.19661e-05			rna-XM_020989886.1	APOO	4367.32	-0.42355	0.0941139	-4.50039	6.78275e-06	0.000131926
rna-XM_020992414.1	FGF18	12.96	1.50813	0.31485	4.78999	1.66788e-06	3.19881e-05			rna-XM_021008464.1	MRPL52	3229.33	-0.547213	0.121678	-4.49721	6.88511e-06	0.000133742
rna-XM_020996875.1	WDFY4	22.78	1.55254	0.324107	4.79022	1.66598e-06	3.19881e-05			rna-XM_020989081.1	LOC110210253	2404.64	-0.382328	0.0850542	-4.49511	6.95332e-06	0.000134891
rna-XM_020989965.1	LOC110210902	116.605	0.843115	0.176045	4.7892	1.67446e-06	3.20306e-05			rna-XM_020989823.1	PLET1	107.857	-1.64449	0.365996	-4.49319	7.01637e-06	0.000135936
rna-XR_002324053.1	LOC110207018	44.8046	0.946727	0.197676	4.78928	1.67377e-06	3.20306e-05			rna-XM_020971547.1	LOC110197538	4277.11	-0.945944	0.210594	-4.49178	7.06301e-06	0.000136596
rna-XM_020973549.1	ASS1	637.293	-1.54212	0.322375	-4.78363	1.7216e-06	3.28895e-05			rna-XM_020994059.1	EDNRA	1287.01	0.677354	0.150804	4.49161	7.06881e-06	0.000136596
rna-XM_020997445.1	MIEN1	780.98	-0.687176	0.143793	-4.77894	1.76222e-06	3.36218e-05			rna-XM_021008066.1	WASF1	85.5474	1.15637	0.257656	4.48805	7.18774e-06	0.000138714
rna-XM_020973586.1	PTGES	2195.44	-0.902992	0.189097	-4.77528	1.79458e-06	3.41948e-05			rna-XM_021005173.1	SPRY4	87.468	1.21254	0.27023	4.48706	7.22126e-06	0.00013918
rna-XM_020969987.1	DLEU7	41.4395	-1.24997	0.262188	-4.76745	1.86569e-06	3.54601e-05			rna-XM_020985738.1	SETBP1	394.206	0.595676	0.132945	4.48061	7.44297e-06	0.000143268
rna-XM_020984167.1	SULF2	1259.92	0.788746	0.165444	4.76744	1.86582e-06	3.54601e-05			rna-XM_020973445.1	TWIST2	1120.9	0.89938	0.20083	4.47832	7.52314e-06	0.000144623
rna-XM_020977032.1	CNMD	240.35	1.02477	0.215458	4.75624	1.97236e-06	3.74366e-05			rna-XM_020995391.1	NFIX	225.699	0.754524	0.168544	4.47671	7.58016e-06	0.000145531
rna-XM_020971574.1	SEMA3G	60.1139	1.26764	0.266601	4.75481	1.98632e-06	3.7653e-05			rna-XM_020992005.1	S100A4	4459.22	-0.582869	0.130272	-4.47424	7.66831e-06	0.000147034
rna-XM_021007594.1	TENM3	432.967	0.852142	0.179461	4.74834	2.05095e-06	3.8828e-05			rna-XM_021002582.1	GRIN2C	10.2089	2.30757	0.515898	4.47292	7.71586e-06	0.000147755
rna-XM_020974745.1	PPA2	704.217	-0.497604	0.104893	-4.7439	2.09639e-06	3.96371e-05			rna-XM_020966934.1	IL11RA	2604.85	0.766451	0.171443	4.47058	7.80077e-06	0.000149188
rna-XM_021007876.1	TATDN3	801.08	-0.567452	0.119696	-4.74079	2.12891e-06	4.02003e-05			rna-XM_020995433.1	ARHGAP17	242.385	0.694356	0.155333	4.4701	7.81833e-06	0.000149332
rna-XM_020963834.1	BARX2	752.581	1.27633	0.269243	4.74045	2.13242e-06	4.02148e-05			rna-XM_020967489.1	PCDH18	675.729	1.14825	0.256893	4.46977	7.83036e-06	0.00014937
rna-XM_021006069.1	ZCCHC24	155.319	0.788006	0.166281	4.739	2.14773e-06	4.04517e-05			rna-XM_021001839.1	LOC110218851	523.09	0.708115	0.158485	4.46802	7.89467e-06	0.000150403
rna-XM_020970984.1	SLC16A14	165.125	-0.778766	0.164376	-4.73771	2.16147e-06	4.06583e-05			rna-XM_020974116.1	LOC110199325	12.8569	-3.68815	0.825727	-4.46655	7.94909e-06	0.000151108
rna-XM_020969189.1	VPS13B	995.138	0.520519	0.109913	4.73574	2.18256e-06	4.09501e-05			rna-XM_020983961.1	PTRHD1	1358.17	-0.423234	0.0947579	-4.46647	7.95197e-06	0.000151108
rna-XM_020994830.1	CUNH19orf57	49.0413	0.937195	0.197896	4.7358	2.18188e-06	4.09501e-05			rna-XM_020984886.1	CLMP	638.18	0.60929	0.136466	4.46477	8.01565e-06	0.000152123
rna-XM_020986138.1	RBP1	862.865	-1.0192	0.215395	-4.73177	2.22569e-06	4.16767e-05			rna-XM_020993374.1	HOXA5	104.693	-0.863214	0.193381	-4.4638	8.05169e-06	0.000152612
rna-XM_020999078.1	CUNH3orf84	141.548	0.951652	0.201124	4.73166	2.22696e-06	4.16767e-05			rna-XR_002327894.1	LOC110220503	24.6312	1.55126	0.347627	4.46241	8.10424e-06	0.000153413
rna-XM_020987207.1	SATB1	471.423	-0.55931	0.118243	-4.73019	2.24312e-06	4.19259e-05			rna-XM_020985993.1	KALRN	68.1622	1.16445	0.261326	4.45595	8.35239e-06	0.000157909
rna-XM_020994396.1	NTF3	136.794	-0.822	0.173995	-4.72428	2.30937e-06	4.31092e-05			rna-XR_002321944.1	LOC110199198	10.9913	-2.54303	0.570792	-4.45527	8.37891e-06	0.000158209
rna-XM_020983842.1	FAM96A	1076.56	-0.444268	0.0940669	-4.72289	2.32514e-06	4.33256e-05			rna-XM_020983715.1	GJA4	586.036	-1.23907	0.278539	-4.44847	8.64828e-06	0.000163088
rna-XM_020990212.1	DYRK2	264.7	0.620083	0.131297	4.72274	2.32686e-06	4.33256e-05			rna-XM_020969987.1	DLEU7	39.6106	-1.19677	0.269081	-4.44764	8.68189e-06	0.000163514
rna-XM_020984846.1	POU2F3	572.009	-0.6701	0.141929	-4.72137	2.34256e-06	4.35628e-05			rna-XM_020969225.1	FAM32A	1676.41	-0.439178	0.0988094	-4.4447	8.80166e-06	0.00016545
rna-XM_020995689.1	CTNNAL1	709.45	-0.576207	0.122097	-4.71927	2.36689e-06	4.39596e-05			rna-XM_020997927.1	TMEM139	60.7119	-1.52923	0.344068	-4.44457	8.80694e-06	0.00016545
rna-XM_020982111.1	SMYD3	93.9069	0.866272	0.183599	4.71829	2.37834e-06	4.41164e-05			rna-XM_021001120.1	LOXL2	1548.04	1.08917	0.245094	4.44388	8.83504e-06	0.000165769
rna-XM_020997919.1	WISP1	1071.98	0.874452	0.185423	4.71597	2.40561e-06	4.45659e-05			rna-XR_002322756.1	PPP1R14A	89.3831	1.28552	0.289494	4.44058	8.97176e-06	0.000168122
rna-XM_020963444.1	SRPX2	35.2955	1.51985	0.322334	4.71513	2.41553e-06	4.46935e-05			rna-XM_020974978.1	EPB41L3	373.76	0.836029	0.188291	4.44008	8.99239e-06	0.000168296
rna-XM_020999895.1	RTCA	721.14	0.684819	0.145264	4.7143	2.42541e-06	4.48197e-05			rna-XM_020990775.1	SRC	260.987	0.534566	0.12042	4.43917	9.03077e-06	0.000168802
rna-XM_020970073.1	MYO16	40.909	1.54647	0.328177	4.71231	2.44925e-06	4.52034e-05			rna-XM_020975178.1	TET1	100.99	1.00166	0.225811	4.43585	9.17079e-06	0.000171203
rna-XM_021008077.1	METTL24	41.9539	1.37334	0.291543	4.71058	2.47014e-06	4.55317e-05			rna-XM_020981289.1	SEC61G	8030.29	-0.531852	0.119921	-4.43503	9.20578e-06	0.000171641
rna-XM_021008809.1	SUGP2	125.102	0.596146	0.126618	4.70823	2.49878e-06	4.60019e-05			rna-XM_020985879.1	MAATS1	10.8561	-2.21319	0.499062	-4.43469	9.2204e-06	0.000171698
rna-XM_020970194.1	KDM2B	84.5225	0.716166	0.152248	4.70393	2.55195e-06	4.68634e-05			rna-XM_021001599.1	TSPAN11	475.273	0.952972	0.214921	4.43405	9.24785e-06	0.000171994
rna-XM_020977371.1	LOC110201598	174.643	-1.11352	0.23671	-4.70417	2.54905e-06	4.68634e-05			rna-XM_020963168.1	CDH8	12.3451	2.74219	0.618525	4.43344	9.27429e-06	0.00017227
rna-XM_020994761.1	SCRIB	328.454	0.579967	0.123344	4.70203	2.57583e-06	4.72429e-05			rna-XM_020974051.1	GABBR1	101.602	0.763361	0.172196	4.4331	9.28867e-06	0.000172322
rna-XM_020966929.1	DNAI1	19.8817	-1.46547	0.312025	-4.69665	2.64459e-06	4.84435e-05			rna-XM_020978364.1	GRIA1	60.5266	1.15436	0.260546	4.43056	9.39869e-06	0.000174145
rna-XM_020969337.1	RNF19A	991.51	0.481376	0.102596	4.69195	2.70612e-06	4.95088e-05			rna-XM_020977193.1	CACNB3	146.8	0.753743	0.170184	4.42898	9.46808e-06	0.000175147
rna-XM_020991044.1	NFE2L2	1760.6	-0.629803	0.134318	-4.68889	2.7469e-06	5.01924e-05			rna-XM_021004604.1	RECK	1095.37	0.759889	0.171579	4.42879	9.47631e-06	0.000175147
rna-XM_020974950.1	PRKG1	47.2907	1.21202	0.25871	4.68486	2.80145e-06	5.10621e-05			rna-XM_020967291.1	NXT2	2588.82	-0.810155	0.18296	-4.42804	9.50928e-06	0.000175538
rna-XM_021005404.1	SOX6	567.474	-0.822963	0.17566	-4.68497	2.80003e-06	5.10621e-05			rna-XM_021006429.1	METAP2	1658.89	-0.380624	0.0859833	-4.42672	9.56758e-06	0.000176395
rna-XM_020976012.1	PSMA4	10268.7	-0.599376	0.128011	-4.68221	2.83801e-06	5.16645e-05			rna-XM_021009054.1	ERAP1	2710.87	-0.587941	0.132828	-4.42632	9.58523e-06	0.000176501
rna-XM_020978267.1	MSRB2	172.432	-1.12257	0.240026	-4.67685	2.91322e-06	5.29223e-05			rna-XM_020975129.1	LOC110200036	75.386	-1.35774	0.307002	-4.42257	9.75337e-06	0.000179375
rna-XM_021000577.1	TBRG1	710.679	-0.409862	0.087638	-4.67677	2.91431e-06	5.29223e-05			rna-XM_020971310.1	MRPL54	1741.3	-0.463087	0.104724	-4.42196	9.78106e-06	0.000179662
rna-XM_020988306.1	HERC3	265.278	0.496296	0.106131	4.67626	2.92157e-06	5.29887e-05			rna-XM_020966629.1	RPL26	12117.3	-0.451066	0.102016	-4.42153	9.80034e-06	0.000179794
rna-XM_020963902.1	CD59	3615.67	-1.163	0.248735	-4.67567	2.92993e-06	5.30748e-05			rna-XM_020968413.1	MACROD1	262.037	-0.936298	0.211809	-4.42049	9.84779e-06	0.000180442
rna-XM_020970414.1	FRMD1	263.503	-0.714674	0.152932	-4.67314	2.96625e-06	5.36665e-05			rna-XM_020976639.1	SLC7A3	20.0603	2.39069	0.541021	4.41884	9.92315e-06	0.000181598
rna-XM_020972736.1	CA10	39.5805	-1.71014	0.366009	-4.67239	2.97715e-06	5.37973e-05			rna-XM_020982254.1	RRP15	724.531	-0.517026	0.117012	-4.41858	9.93535e-06	0.000181598
rna-XM_020975547.1	NOV	977.745	1.49399	0.319871	4.67059	3.0033e-06	5.42032e-05			rna-XM_021008694.1	MAP2	924.268	-0.494239	0.111921	-4.41595	1.00567e-05	0.000183591
rna-XM_020997927.1	TMEM139	71.7367	-1.74176	0.373713	-4.66069	3.15157e-06	5.67398e-05			rna-XM_020965990.1	PIRT	190.648	1.0183	0.230637	4.41516	1.00935e-05	0.000184036
rna-XM_021007416.1	PPEF1	14.6901	2.07157	0.444468	4.66079	3.14996e-06	5.67398e-05			rna-XM_020999287.1	CACNA2D2	20.4567	1.71954	0.389508	4.41464	1.01179e-05	0.000184254
rna-XM_020996063.1	CHODL	58.7697	1.12974	0.242421	4.66023	3.15849e-06	5.67948e-05			rna-XM_020979161.1	PCOLCE	1095.38	0.942956	0.213658	4.41339	1.01767e-05	0.000185098
rna-XM_020970275.1	ARPC3	19783	-0.413342	0.0887597	-4.65686	3.21069e-06	5.7663e-05			rna-XM_020996827.1	CUNH10orf71	181.84	-1.20395	0.272823	-4.41293	1.0198e-05	0.00018526
rna-XR_002321544.1	LOC110197648	11.8163	-2.44782	0.525866	-4.65483	3.24242e-06	5.81616e-05			rna-XM_020970817.1	ASCL2	45.4129	-1.05498	0.239288	-4.40883	1.03933e-05	0.000188441
rna-XM_020993460.1	TMTC2	95.1068	0.757434	0.162782	4.65305	3.27068e-06	5.85971e-05			rna-XM_020971165.1	HSP90AA1	18516	-0.480579	0.109007	-4.40872	1.03985e-05	0.000188441
rna-XM_021006559.1	FAM234A	501.281	-0.485235	0.104298	-4.65237	3.28139e-06	5.87172e-05			rna-XM_020968169.1	NXF1	373.023	1.37777	0.312741	4.40546	1.05561e-05	0.000190882
rna-XM_020986423.1	TOGARAM1	497.979	0.541977	0.116513	4.65166	3.29274e-06	5.88487e-05			rna-XM_020978300.1	CCER2	4485.89	-0.867848	0.196996	-4.4054	1.05589e-05	0.000190882
rna-XM_020995963.1	NDP	11.9141	2.20702	0.474627	4.65001	3.31927e-06	5.92507e-05			rna-XM_020972709.1	LOC110198435	27.2824	-2.06579	0.468972	-4.40493	1.05819e-05	0.000191067
rna-XM_021006683.1	TMEM219	2511.69	-0.457979	0.0986052	-4.64457	3.40788e-06	6.07587e-05			rna-XM_020990700.1	MYLK2	26.5208	-1.5262	0.346498	-4.40464	1.05958e-05	0.000191084
rna-XM_020979812.1	SNRPD2	4171.45	-0.526066	0.113274	-4.6442	3.41405e-06	6.0792e-05			rna-XM_020986727.1	ACAT2	3760.15	-0.62616	0.142186	-4.4038	1.06369e-05	0.000191581
rna-XM_020981705.1	NSMF	28.1396	1.26763	0.272964	4.64395	3.41802e-06	6.0792e-05			rna-XM_021008342.1	SPRY1	247.378	1.17567	0.266982	4.40355	1.06491e-05	0.000191581
rna-XM_020987369.1	TRAK1	461.979	0.616481	0.132843	4.64067	3.47283e-06	6.16175e-05			rna-XM_020992817.1	LOC110212759	1021.65	-0.595311	0.135212	-4.40279	1.06867e-05	0.000192024
rna-XM_020991553.1	LAMTOR2	2440.14	-0.483087	0.104095	-4.64083	3.47006e-06	6.16175e-05			rna-XM_020981668.1	TCEA2	402.464	0.495718	0.112657	4.40026	1.08123e-05	0.000194046
rna-XM_021007782.1	KCNK2	417.114	-1.30334	0.28094	-4.63921	3.4975e-06	6.19804e-05			rna-XM_020971607.1	DSE	207.4	0.720304	0.163936	4.39382	1.11377e-05	0.000199645
rna-XM_020998893.1	LOC110216870	152.656	0.962626	0.20754	4.63826	3.51346e-06	6.21883e-05			rna-XM_020992339.1	TENM2	1197.54	-0.612122	0.139441	-4.38984	1.13437e-05	0.000203093
rna-XR_002322943.1	LOC110203317	215.114	-2.62924	0.567044	-4.63675	3.53928e-06	6.25699e-05			rna-XM_021005824.1	ADIPOQ	12.5833	4.52447	1.0313	4.38714	1.14849e-05	0.000205374
rna-XM_020993647.1	TYR	91.46	-1.31918	0.284528	-4.63638	3.54555e-06	6.26054e-05			rna-XM_020981422.1	CASS4	38.811	1.29781	0.295891	4.38613	1.15388e-05	0.000205842
rna-XM_020970078.1	WWP1	707.259	0.411387	0.0887402	4.63586	3.55464e-06	6.26611e-05			rna-XM_021006983.1	NUPR2	94.0134	-0.733714	0.167276	-4.38626	1.15316e-05	0.000205842
rna-XM_020973229.1	MINOS1	4081.18	-0.605765	0.130674	-4.6357	3.55724e-06	6.26611e-05			rna-XM_021002008.1	AKIP1	500.787	-0.742753	0.169361	-4.38563	1.15651e-05	0.000206064
rna-XM_020999528.1	PTBP2	341.249	0.564475	0.121787	4.63495	3.57026e-06	6.28153e-05			rna-XM_020989504.1	AAMDC	993.86	-0.615844	0.14049	-4.38354	1.16765e-05	0.000207799
rna-XM_020998095.1	CHRM2	29.04	2.1211	0.457922	4.63201	3.62141e-06	6.36389e-05			rna-XM_020976681.1	PSMG4	915.424	-0.664164	0.151536	-4.38289	1.17118e-05	0.00020799
rna-XM_021005948.1	FAM110B	179.843	0.91721	0.198233	4.62692	3.71138e-06	6.51421e-05			rna-XM_020990694.1	LOC110211413	404.739	1.01657	0.231945	4.38282	1.17152e-05	0.00020799
rna-XM_020993260.1	CHN2	20.4198	1.18989	0.257242	4.62558	3.73551e-06	6.54873e-05			rna-XM_021008547.1	FSCN1	832.193	0.883596	0.201643	4.38199	1.17602e-05	0.000208539
rna-XM_020997195.1	CDC20B	910.759	-0.739231	0.159871	-4.62393	3.76544e-06	6.59334e-05			rna-XM_021000729.1	SYPL2	39.3375	-1.83237	0.418517	-4.37825	1.19639e-05	0.000211647
rna-XM_020994593.1	MTG1	1117.56	-0.71256	0.154117	-4.62351	3.77294e-06	6.59859e-05			rna-XM_021003186.1	PM20D1	221.203	0.758054	0.173133	4.37844	1.19529e-05	0.000211647
rna-XM_020968619.1	TRPM1	12.7311	-2.25576	0.487999	-4.62247	3.79189e-06	6.62386e-05			rna-XM_020979598.1	IGSF8	244.81	0.837825	0.191398	4.3774	1.20102e-05	0.000212214
rna-XM_020998093.1	LOC110216280	53.4615	-1.09618	0.237195	-4.62144	3.8108e-06	6.64898e-05			rna-XM_020979695.1	IDO2	60.7281	1.08219	0.247248	4.37695	1.20352e-05	0.000212402
rna-XM_020982821.1	PNPLA3	64.2384	-1.29485	0.280287	-4.61973	3.84233e-06	6.69605e-05			rna-XM_020985196.1	MMP2	1615.38	0.903695	0.206534	4.37554	1.21134e-05	0.000213277
rna-XM_020991412.1	LOC110211828	16.9911	2.31075	0.500224	4.61943	3.848e-06	6.69798e-05			rna-XM_020987152.1	PEX7	1621.77	-0.495231	0.113178	-4.37566	1.21064e-05	0.000213277
rna-XM_020989772.1	DIXDC1	225.142	0.703405	0.152309	4.61828	3.86942e-06	6.72133e-05			rna-XM_020991904.1	CUEDC1	168.062	0.577349	0.132019	4.37323	1.22423e-05	0.000215291
rna-XM_021001043.1	HSPA12B	59.3628	0.963559	0.208643	4.61821	3.87056e-06	6.72133e-05			rna-XM_020969537.1	SFTPB	21.7435	1.44862	0.331318	4.3723	1.22944e-05	0.000215952
rna-XM_020973785.1	LMCD1	164.129	1.10218	0.238707	4.6173	3.88762e-06	6.74298e-05			rna-XM_020990097.1	NXPH4	18.8303	2.49843	0.571756	4.36975	1.24387e-05	0.000218227
rna-XM_020968759.1	ACAD8	341.228	-0.69999	0.151679	-4.61495	3.93185e-06	6.79926e-05			rna-XR_002326933.1	LOC110216997	7499.64	-0.55114	0.126213	-4.36676	1.26103e-05	0.000220977
rna-XM_020979886.1	LOC110203390	16.8342	-2.01882	0.437463	-4.61484	3.93395e-06	6.79926e-05			rna-XM_020994180.1	MBD2	1045.37	-0.495202	0.113411	-4.36643	1.26291e-05	0.000221047
rna-XM_021002765.1	ARPC2	3743.1	-0.398158	0.086275	-4.61499	3.93117e-06	6.79926e-05			rna-XM_020998539.1	LOC110216678	4714.43	-0.403854	0.0925553	-4.36338	1.2807e-05	0.000223896
rna-XM_020983025.1	CDC42	6002.13	-0.312782	0.0677905	-4.61395	3.9508e-06	6.82036e-05			rna-XM_020967500.1	NDUFC1	9567.29	-0.656804	0.150548	-4.36275	1.28437e-05	0.000224274
rna-XM_020986674.1	TMEM242	507.065	-0.746434	0.162063	-4.60584	4.10814e-06	7.08364e-05			rna-XM_020967847.1	LAMTOR1	2054.44	-0.378985	0.0869504	-4.35863	1.30876e-05	0.000228265
rna-XR_002325547.1	LOC110212007	425.308	-0.855873	0.185871	-4.60466	4.1314e-06	7.11541e-05			rna-XM_020976743.1	FGL1	26.2265	-1.61593	0.370953	-4.35617	1.32358e-05	0.000230578
rna-XM_020969769.1	LURAP1L	627.732	0.90359	0.196282	4.60352	4.15405e-06	7.14604e-05			rna-XM_021001676.1	CACNA1C	35.2528	1.3349	0.306573	4.35426	1.33515e-05	0.000232323
rna-XM_020992956.1	LOC110212850	643.774	-0.756202	0.16429	-4.60285	4.16744e-06	7.16069e-05			rna-XM_020969339.1	NFIC	152.612	0.9781	0.224761	4.35174	1.35059e-05	0.000234461
rna-XM_021004360.1	RAN	21938.4	-0.608984	0.132343	-4.60155	4.19364e-06	7.19729e-05			rna-XM_020974370.1	SERPING1	415.826	0.77518	0.178126	4.35185	1.34994e-05	0.000234461
rna-XM_020999287.1	CACNA2D2	16.9645	1.55918	0.33896	4.59989	4.22716e-06	7.24635e-05			rna-XM_020998986.1	PRKAR2A	800.5	-0.649943	0.149415	-4.34991	1.36194e-05	0.000236154
rna-XM_021007908.1	LOC110222749	2942.9	-0.606286	0.131886	-4.59704	4.28536e-06	7.33756e-05			rna-XM_020973363.1	COL6A1	5204.21	1.24987	0.287442	4.34825	1.37229e-05	0.000237395
rna-XM_020992963.1	GYG2	37.3601	1.50515	0.327628	4.59408	4.34672e-06	7.43395e-05			rna-XM_021006457.1	MRPL42	3087.17	-0.74991	0.172457	-4.34838	1.37146e-05	0.000237395
rna-XR_002321494.1	LOC110197474	132.08	1.7639	0.38402	4.59327	4.36363e-06	7.4542e-05			rna-XM_020966483.1	ALPK3	106.583	-1.06345	0.244643	-4.34693	1.38057e-05	0.000238549
rna-XM_020992722.1	SOX11	45.1876	1.40061	0.305036	4.59162	4.39819e-06	7.5045e-05			rna-XM_020992592.1	CUNH8orf22	20394.4	-0.876291	0.201737	-4.34374	1.40079e-05	0.000241762
rna-XM_020984888.1	SCN3B	12.1769	2.49506	0.543471	4.59097	4.41188e-06	7.51042e-05			rna-XM_020977789.1	BBOX1	1823.25	-0.773663	0.178135	-4.34313	1.40467e-05	0.000242151
rna-XM_020986247.1	TGFB3	186.9	1.02101	0.222391	4.59107	4.40974e-06	7.51042e-05			rna-XM_020970197.1	ALDH2	83.4888	-1.34378	0.309495	-4.34185	1.41288e-05	0.000243244
rna-XM_020966171.1	PRKAG1	1808.5	-0.35362	0.0770916	-4.58701	4.49633e-06	7.64531e-05			rna-XM_020988300.1	NFKB1	317.016	-0.469397	0.108115	-4.34163	1.41428e-05	0.000243244
rna-XM_020983172.1	TRIM63	108.698	1.30053	0.283547	4.58664	4.5044e-06	7.65019e-05			rna-XM_021002666.1	MRPL58	3004.58	-0.4502	0.103738	-4.33979	1.42617e-05	0.000244828
rna-XM_020970622.1	XIRP1	45.4517	1.98883	0.433759	4.5851	4.53772e-06	7.69788e-05			rna-XM_021003272.1	HMGCS2	115.05	1.63109	0.375854	4.3397	1.42679e-05	0.000244828
rna-XM_020988728.1	WDR63	15.4999	-1.5438	0.336735	-4.58463	4.54788e-06	7.70622e-05			rna-XM_020977413.1	FBLN1	280.701	1.1448	0.263815	4.33941	1.42863e-05	0.000244861
rna-XM_021004867.1	LOC110220720	30.5937	1.74579	0.381227	4.57939	4.6633e-06	7.89268e-05			rna-XM_020985470.1	EHBP1	368.807	0.610159	0.140679	4.33726	1.44273e-05	0.000246736
rna-XR_002324152.1	LOC110207421	96.4946	-0.739312	0.161501	-4.57777	4.69962e-06	7.94501e-05			rna-XM_021003153.1	CD55	98.848	1.27316	0.293543	4.33723	1.44289e-05	0.000246736
rna-XM_021008990.1	ELL2	1834.91	-0.521414	0.113955	-4.5756	4.7485e-06	8.01841e-05			rna-XM_020994033.1	FBXW7	219.365	-0.563793	0.130019	-4.33624	1.44942e-05	0.000247568
rna-XM_020999692.1	NUDT5	1975.33	-0.598179	0.130931	-4.56865	4.90879e-06	8.27885e-05			rna-XM_020992497.1	CEBPD	649.17	-0.75862	0.174959	-4.33598	1.45112e-05	0.000247574
rna-XR_002324803.1	LOC110209408	23.2484	1.31852	0.288616	4.56843	4.914e-06	8.27885e-05			rna-XM_020990750.1	LOC110211440	16.1856	-2.76262	0.637436	-4.33396	1.46451e-05	0.000249571
rna-XM_020966951.1	CCL21	516.842	-1.19972	0.262641	-4.5679	4.92627e-06	8.29002e-05			rna-XM_020968472.1	CNTN4	37.2371	1.21949	0.281429	4.33321	1.46953e-05	0.000250139
rna-XM_020992730.1	OCA2	9.55369	2.768	0.606322	4.56523	4.98937e-06	8.3866e-05			rna-XM_021004493.1	MAPK7	347.345	0.586022	0.135249	4.3329	1.47158e-05	0.000250202
rna-XM_020978436.1	HIF3A	288.726	0.949102	0.207946	4.56417	5.01483e-06	8.41976e-05			rna-XM_021007126.1	CFAP44	262.904	0.716772	0.165551	4.32961	1.49376e-05	0.000253682
rna-XM_020992493.1	SPIDR	785.009	-0.540992	0.11858	-4.56227	5.06041e-06	8.47691e-05			rna-XM_020969512.1	SMYD1	633.434	-1.02542	0.236934	-4.32786	1.50563e-05	0.000255407
rna-XM_021006896.1	NUPR1	594.314	-0.946484	0.207455	-4.56236	5.05821e-06	8.47691e-05			rna-XM_021003126.1	SOX13	45.1644	1.3023	0.300948	4.32734	1.50922e-05	0.000255725
rna-XM_021000683.1	PKNOX2	75.5915	1.01804	0.223374	4.55757	5.17485e-06	8.65873e-05			rna-XM_021006364.1	NTN3	39.6939	1.4822	0.342584	4.32653	1.51477e-05	0.000256373
rna-XM_020995039.1	VPS28	1156.94	-0.731821	0.160672	-4.55475	5.24489e-06	8.76595e-05			rna-XM_020986435.1	KTN1	1681.88	-0.461495	0.106697	-4.3253	1.52327e-05	0.000257518
rna-XM_020994625.1	RASSF4	157.108	0.786755	0.172847	4.55176	5.32001e-06	8.88139e-05			rna-XM_020986143.1	SPSB4	78.3973	0.972294	0.224809	4.32497	1.52553e-05	0.000257607
rna-XM_020979511.1	SLC5A7	9.40569	2.42818	0.533859	4.54836	5.40658e-06	9.01566e-05			rna-XM_020965316.1	PDZD9	1528.73	-0.433362	0.10022	-4.32409	1.53161e-05	0.000258339
rna-XM_020991448.1	KIRREL	138.928	0.898233	0.197514	4.54769	5.4237e-06	9.03397e-05			rna-XM_021008636.1	FBXL7	144.399	0.683783	0.158208	4.32204	1.54595e-05	0.000260463
rna-XM_021008304.1	FAT4	456.248	0.808492	0.177894	4.54481	5.49853e-06	9.14823e-05			rna-XM_020997967.1	CUNH7orf73	8013.2	-0.438994	0.101581	-4.32162	1.54886e-05	0.000260657
rna-XM_020975139.1	MCTS1	905.892	-0.42315	0.0931243	-4.54393	5.52159e-06	9.17621e-05			rna-XM_020966724.1	CUNH17orf62	1004.98	-0.537847	0.124509	-4.31974	1.56216e-05	0.000262533
rna-XM_020995036.1	S1PR5	565.711	-0.76999	0.169635	-4.53909	5.64967e-06	9.36991e-05			rna-XM_021002811.1	DES	5156.5	-0.760961	0.176167	-4.31954	1.56354e-05	0.000262533
rna-XM_021004658.1	PLEK2	500.786	-0.710882	0.156615	-4.53905	5.6509e-06	9.36991e-05			rna-XM_020972158.1	ARMC9	162.318	0.667373	0.154605	4.31664	1.58423e-05	0.000265707
rna-XM_020992497.1	CEBPD	637.067	-0.739777	0.163171	-4.53376	5.79432e-06	9.59689e-05			rna-XM_020973788.1	SRGAP3	138.364	0.869687	0.201715	4.31146	1.62181e-05	0.000271704
rna-XM_020997516.1	SMARCE1	2311.43	-0.46557	0.102708	-4.53292	5.81732e-06	9.62413e-05			rna-XM_021002884.1	CXCR2	18.3308	-2.21478	0.513799	-4.31059	1.62816e-05	0.00027246
rna-XM_020998216.1	CTNNA3	10.3128	2.42195	0.534444	4.53172	5.85061e-06	9.66832e-05			rna-XM_021009487.1	CXCR4	323.591	0.783946	0.181951	4.30855	1.64331e-05	0.000274686
rna-XM_020998813.1	DBN1	624.168	0.946508	0.208915	4.5306	5.88163e-06	9.70865e-05			rna-XR_002322851.1	LOC110203052	14.5784	-2.4699	0.573521	-4.30656	1.65811e-05	0.000276849
rna-XM_020987145.1	MAP7	384.581	-0.697769	0.154064	-4.52909	5.92382e-06	9.76732e-05			rna-XM_020990057.1	SCFD2	309.655	0.551659	0.128195	4.30328	1.68286e-05	0.000280666
rna-XM_020997753.1	CACNB1	136.315	1.13489	0.250611	4.52851	5.94014e-06	9.78325e-05			rna-XM_020994412.1	SLCO1C1	23.9023	2.40038	0.558032	4.30151	1.69636e-05	0.0002826
rna-XM_021007515.1	EGFL6	785.415	-0.969437	0.214164	-4.52661	5.99372e-06	9.84941e-05			rna-XM_020966337.1	C1QL4	14.9864	1.51365	0.352087	4.29908	1.71511e-05	0.000285404
rna-XM_021008094.1	FYN	593.597	0.708429	0.156499	4.52672	5.99051e-06	9.84941e-05			rna-XM_020998817.1	SAMHD1	415.786	0.659341	0.153507	4.29518	1.74555e-05	0.000290144
rna-XM_020989928.1	SH3KBP1	429.95	-0.611229	0.135104	-4.52413	6.0645e-06	9.95458e-05			rna-XM_020996833.1	CUNH10orf128	114.71	-1.02628	0.23901	-4.29386	1.75591e-05	0.00029154
rna-XM_020988813.1	SLITRK3	19.3229	1.85148	0.409322	4.52328	6.08891e-06	9.97237e-05			rna-XM_020996660.1	CRYBB2	42.1897	1.47449	0.343462	4.29303	1.76251e-05	0.000292309
rna-XR_002320294.1	ATOX1	3164.58	-0.487591	0.107793	-4.52341	6.08508e-06	9.97237e-05			rna-XM_020980260.1	ZC4H2	243.451	0.662939	0.154469	4.29172	1.77297e-05	0.000293716
rna-XM_020970495.1	PRDX6	18427.5	-0.701843	0.155219	-4.52162	6.13687e-06	0.000100397			rna-XM_020990941.1	SP5	149.759	0.985608	0.229675	4.29132	1.77616e-05	0.000293917
rna-XM_021009225.1	B2M	36274.3	-1.04732	0.231671	-4.52072	6.16284e-06	0.00010071			rna-XM_020965128.1	ADPRHL1	416.543	-0.933351	0.217567	-4.28995	1.7871e-05	0.000295398
rna-XM_020984266.1	GALNT14	12.8039	2.39487	0.530062	4.5181	6.23963e-06	0.000101852			rna-XM_020967471.1	VSNL1	746.229	-0.746187	0.173954	-4.28956	1.79027e-05	0.000295594
rna-XM_020966225.1	ACVRL1	115.233	0.716177	0.158533	4.51753	6.25642e-06	0.00010194			rna-XM_020970101.1	ATP6V0D2	70.9006	1.61527	0.376789	4.28695	1.81144e-05	0.000298757
rna-XM_021003753.1	SULT2B1	4965.53	-0.841454	0.186268	-4.51745	6.25893e-06	0.00010194			rna-XM_021008780.1	RPE	1285.21	-0.339934	0.0793084	-4.28623	1.81731e-05	0.000299393
rna-XM_020973737.1	MTHFR	19.7399	1.41925	0.314502	4.51269	6.40119e-06	0.000104142			rna-XR_002323866.1	LOC110206285	39.591	1.48044	0.345521	4.28467	1.83007e-05	0.000301162
rna-XM_020985128.1	ZNF423	203.5	0.967928	0.214522	4.51202	6.42117e-06	0.000104351			rna-XM_021003717.1	CACNG6	17.1192	-1.72695	0.403129	-4.28388	1.83666e-05	0.000301911
rna-XM_020992296.1	CRMP1	28.3733	1.11441	0.247068	4.51054	6.46632e-06	0.000104969			rna-XM_020963221.1	WSB1	1748	0.7255	0.169516	4.27984	1.87029e-05	0.000307099
rna-XM_020986251.1	CUNH14orf1	1295.67	-0.74492	0.165218	-4.5087	6.5226e-06	0.000105416			rna-XM_020993467.1	ACSS3	80.1089	1.13959	0.266289	4.27953	1.87285e-05	0.00030718
rna-XM_020992243.1	TACC3	1063.63	-0.562365	0.124729	-4.5087	6.5226e-06	0.000105416			rna-XM_020991706.1	MEIS2	527.992	0.725021	0.169453	4.27859	1.88081e-05	0.000308146
rna-XM_020994025.1	FAM69C	17.1259	1.92765	0.427538	4.50873	6.52174e-06	0.000105416			rna-XM_021001295.1	DYNC2LI1	441.274	-0.512282	0.119747	-4.27804	1.88549e-05	0.000308572
rna-XM_020995788.1	SERPINB11	28.6183	-1.89857	0.421065	-4.50896	6.5145e-06	0.000105416			rna-XM_020987798.1	PODN	77.871	0.792337	0.18542	4.27319	1.92695e-05	0.000315011
rna-XM_020992304.1	SH3PXD2B	507.273	0.611593	0.135657	4.50837	6.53272e-06	0.000105464			rna-XM_020978457.1	SELENOW	7366.96	-0.500046	0.117057	-4.2718	1.93901e-05	0.000316595
rna-XM_020982442.1	BTBD11	92.5485	0.714165	0.158433	4.50768	6.55404e-06	0.000105692			rna-XM_020993212.1	SKAP2	2608.13	-0.495949	0.116104	-4.27158	1.9409e-05	0.000316595
rna-XM_020973635.1	CTBP2	65.2375	1.00815	0.223667	4.50739	6.56302e-06	0.000105721			rna-XM_020969817.1	STK26	530.578	-0.549612	0.1287	-4.2705	1.95034e-05	0.000317785
rna-XM_020995479.1	C1QTNF3	347.755	1.4888	0.330536	4.5042	6.66245e-06	0.000107205			rna-XM_020990183.1	SRGAP1	125.176	0.877282	0.20562	4.26652	1.98547e-05	0.000323156
rna-XM_020964233.1	SYNPO	275.259	0.556141	0.123487	4.50365	6.6797e-06	0.00010731			rna-XM_020985419.1	MEIS1	302.07	0.612207	0.143516	4.26577	1.99211e-05	0.000323882
rna-XM_020988603.1	RGS4	193.172	-1.40202	0.311315	-4.50352	6.68358e-06	0.00010731			rna-XM_020986804.1	STMND1	34.8285	-1.08822	0.255136	-4.26523	1.99692e-05	0.000324309
rna-XM_021008271.1	FGF2	54.1698	0.859936	0.190974	4.50288	6.70374e-06	0.000107516			rna-XM_020993784.1	HTR2A	16.7966	2.25911	0.529822	4.2639	2.00886e-05	0.000325891
rna-XM_020967746.1	PCGF6	309.057	-0.50058	0.111177	-4.50254	6.71452e-06	0.000107571			rna-XM_020988599.1	PBX1	1373.33	0.488254	0.114528	4.26317	2.01545e-05	0.000326604
rna-XM_020981450.1	LOC110205143	316.219	0.455783	0.101254	4.5014	6.75073e-06	0.000108034			rna-XM_020994988.1	LOC110214202	10.8087	2.37946	0.55839	4.26128	2.03257e-05	0.00032902
rna-XM_020995484.1	HCFC1R1	659.645	-0.687397	0.152824	-4.49797	6.86067e-06	0.000109674			rna-XM_020997815.1	LPCAT4	48.7965	1.38395	0.32507	4.25739	2.06828e-05	0.000334435
rna-XM_020963706.1	CSNK2A2	765.413	-0.667734	0.148483	-4.49704	6.89058e-06	0.000110032			rna-XM_020970776.1	IGF2	3554.3	0.786175	0.184797	4.25425	2.09749e-05	0.00033837
rna-XM_020964375.1	ST8SIA2	39.5807	1.38335	0.307861	4.49341	7.00904e-06	0.000111681			rna-XM_020974282.1	PRRT1	29.2801	1.46975	0.345458	4.2545	2.09516e-05	0.00033837
rna-XM_020997151.1	ESM1	21.7625	1.49855	0.333487	4.4936	7.00306e-06	0.000111681			rna-XM_021001593.1	YBX3	3952.31	-0.865414	0.203433	-4.25404	2.09944e-05	0.00033837
rna-XM_020984886.1	CLMP	574.773	0.540448	0.120294	4.49274	7.03125e-06	0.000111913			rna-XM_020966213.1	BNC1	227.027	-0.748758	0.176041	-4.25333	2.10615e-05	0.000338716
rna-XM_020991101.1	LOC110211664	97.3105	-0.762801	0.169808	-4.49215	7.05089e-06	0.000112105			rna-XM_020974192.1	ZNRD1	2292.98	-0.604117	0.142031	-4.2534	2.10546e-05	0.000338716
rna-XM_021003131.1	TBX15	365.375	0.793861	0.176886	4.48799	7.18991e-06	0.000114191			rna-XM_020984813.1	RPS25	37219.1	-0.522775	0.122939	-4.2523	2.11583e-05	0.000339905
rna-XM_020982355.1	PMCH	24.9285	-1.05325	0.234812	-4.48552	7.27374e-06	0.000115398			rna-XM_020997919.1	WISP1	1244.51	0.881581	0.207375	4.25114	2.12686e-05	0.000341309
rna-XM_021003126.1	SOX13	39.6997	1.10369	0.246127	4.48423	7.31771e-06	0.00011597			rna-XM_020990953.1	SPRED1	499.32	0.568525	0.133746	4.25077	2.13038e-05	0.000341504
rna-XM_020997687.1	NGFR	644.968	1.06074	0.236562	4.48397	7.3268e-06	0.000115989			rna-XM_020975331.1	KIT	17.9636	-1.35358	0.318483	-4.25008	2.1369e-05	0.000341812
rna-XM_020972553.1	GRIN2A	14.1348	1.88545	0.421346	4.47483	7.64721e-06	0.000120801			rna-XM_020986023.1	RPL35A	10582.3	-0.473318	0.111366	-4.25013	2.13645e-05	0.000341812
rna-XM_020988245.1	CASP7	275.27	-0.705507	0.157655	-4.47502	7.64059e-06	0.000120801			rna-XM_020971260.1	CUNH19orf70	7272.7	-0.477189	0.112302	-4.24917	2.14565e-05	0.000342123
rna-XM_020966337.1	C1QL4	12.0864	1.57225	0.351746	4.46985	7.82739e-06	0.000123515			rna-XM_020979070.1	RPIA	370.919	-0.578995	0.136261	-4.24916	2.14575e-05	0.000342123
rna-XM_021002222.1	CNTLN	101.025	0.683238	0.15288	4.46912	7.85422e-06	0.000123805			rna-XR_002323704.1	LOC110205805	44.2892	-1.23523	0.290668	-4.24963	2.14122e-05	0.000342123
rna-XM_020968731.1	AQP4	13.4811	2.45492	0.54959	4.46681	7.93932e-06	0.000125012			rna-XM_020996095.1	RYR3	76.0673	-1.41402	0.332846	-4.24827	2.15428e-05	0.000343115
rna-XM_020983055.1	ZNF436	423.046	0.568787	0.127361	4.46595	7.97158e-06	0.000125386			rna-XM_020984477.1	CD36	2956.97	0.707933	0.166668	4.24756	2.16108e-05	0.00034383
rna-XM_020999524.1	GLO1	2542.5	-0.893914	0.200347	-4.46182	8.12669e-06	0.000127689			rna-XM_020975526.1	LOC110200296	25.2379	-1.48207	0.348988	-4.24676	2.1688e-05	0.000344688
rna-XM_020969603.1	LPL	333.472	-1.01307	0.227321	-4.45656	8.32834e-06	0.000130718			rna-XM_020978211.1	ZFP36	175.091	1.31966	0.310763	4.24652	2.17116e-05	0.000344695
rna-XM_020983520.1	DCDC2B	46.5474	-0.793791	0.178217	-4.45407	8.4258e-06	0.000131965			rna-XM_020996673.1	TTC28	82.8544	0.727268	0.171319	4.2451	2.18494e-05	0.000346513
rna-XM_020989305.1	PSMB10	2208.16	-1.15137	0.258496	-4.45412	8.42362e-06	0.000131965			rna-XM_020991378.1	NFKBIA	1095.92	-1.18607	0.279426	-4.24468	2.18903e-05	0.000346791
rna-XM_020992346.1	LOC110212362	76.4402	0.607297	0.136374	4.45319	8.46044e-06	0.000132367			rna-XM_020997045.1	RPS17	16452.5	-0.510246	0.120263	-4.24274	2.20806e-05	0.000349433
rna-XM_020971720.1	DENND1B	228.433	0.685878	0.154257	4.44634	8.73473e-06	0.000136513			rna-XM_020992467.1	COMMD6	2635.44	-0.535241	0.126204	-4.24107	2.2246e-05	0.000351677
rna-XM_020982737.1	SNU13	5323.41	-0.439034	0.0988004	-4.44365	8.84472e-06	0.000138033			rna-XM_021001840.1	WNT2B	298.689	0.744396	0.175653	4.23788	2.25643e-05	0.000356329
rna-XM_020985808.1	CTIF	252.819	0.501627	0.11289	4.4435	8.85078e-06	0.000138033			rna-XM_020977957.1	FXYD1	2187.67	-0.710912	0.167828	-4.23595	2.27592e-05	0.000359025
rna-XM_020988434.1	STBD1	86.8744	1.06564	0.239926	4.44153	8.93218e-06	0.000139154			rna-XM_020982485.1	RBFOX2	1437.99	0.511944	0.120914	4.23397	2.29604e-05	0.000361816
rna-XM_020985965.1	ADCY5	36.7332	1.17258	0.264286	4.43679	9.13091e-06	0.0001421			rna-XM_020996112.1	PDGFD	247.856	0.960023	0.226779	4.2333	2.30289e-05	0.000362511
rna-XM_020984137.1	JPH2	37.0813	1.88373	0.424683	4.43561	9.181e-06	0.000142577			rna-XM_020964153.1	HECTD2	35.0572	0.950765	0.22462	4.23278	2.30823e-05	0.000362966
rna-XM_021002884.1	CXCR2	19.3862	-2.17333	0.489971	-4.43564	9.17996e-06	0.000142577			rna-XM_020989957.1	BLOC1S1	2117.46	-0.468802	0.110785	-4.23163	2.32006e-05	0.000364441
rna-XM_020987847.1	RFX8	12.3438	1.94626	0.438977	4.43362	9.26638e-06	0.000143751			rna-XM_021006382.1	SSFA2	411.868	-0.544476	0.128696	-4.23069	2.32971e-05	0.000365569
rna-XM_020981548.1	COL9A3	52.0007	1.54844	0.349313	4.43282	9.3007e-06	0.000144131			rna-XM_021000464.1	CUNH1orf131	1465.9	-0.663424	0.156926	-4.22764	2.36158e-05	0.000370181
rna-XM_020998501.1	F2RL2	2554.06	-0.586704	0.132382	-4.4319	9.34055e-06	0.000144596			rna-XM_021002097.1	LACTB2	2073.45	-0.660982	0.156383	-4.22667	2.37171e-05	0.000370986
rna-XM_020963411.1	DOCK11	154.469	0.545714	0.123171	4.43053	9.40009e-06	0.000145365			rna-XM_021005928.1	CUNH17orf50	15.1751	1.4958	0.353878	4.22688	2.36952e-05	0.000370986
rna-XR_002327032.1	LOC110217352	85.41	-0.615756	0.139054	-4.42817	9.5038e-06	0.000146814			rna-XM_020965008.1	BCAT1	772.183	-0.719671	0.170366	-4.22427	2.39714e-05	0.000374176
rna-XM_020981357.1	CUNH20orf85	62.3879	-1.47893	0.334089	-4.42674	9.56678e-06	0.000147632			rna-XM_020989851.1	RNF150	152.311	0.738444	0.174809	4.22428	2.39704e-05	0.000374176
rna-XM_020968266.1	LOC110195469	773.178	-0.90138	0.203645	-4.42622	9.58969e-06	0.00014783			rna-XM_020977196.1	PTHLH	207.719	-1.45122	0.343685	-4.22253	2.41579e-05	0.000376691
rna-XM_020989871.1	PDK3	418.374	-0.606935	0.13714	-4.42566	9.61487e-06	0.000148063			rna-XM_021007062.1	GALNT17	39.0359	1.22283	0.289646	4.22182	2.42341e-05	0.000377483
rna-XM_021004450.1	SRD5A1	263.124	-1.13702	0.25719	-4.42092	9.82798e-06	0.000151186			rna-XM_021002285.1	CHCHD3	1577.08	-0.444757	0.105355	-4.2215	2.42681e-05	0.000377616
rna-XM_020976663.1	BPHL	2161.97	-0.438266	0.0992055	-4.41776	9.97279e-06	0.000153253			rna-XM_020982246.1	LOC110205559	487.451	-0.638342	0.15128	-4.21961	2.44725e-05	0.000380399
rna-XM_020988851.1	HMBOX1	175.45	0.481563	0.109013	4.41748	9.98594e-06	0.000153295			rna-XM_020993898.1	RCAN2	204.727	0.878329	0.208173	4.21922	2.45147e-05	0.000380657
rna-XM_020988685.1	TTLL7	34.8293	1.48807	0.336947	4.41633	1.00389e-05	0.000153947			rna-XM_020983038.1	EPHB2	230.079	0.683239	0.161946	4.21892	2.45477e-05	0.00038077
rna-XM_020971427.1	NMRK2	108.507	1.71455	0.388447	4.41385	1.01548e-05	0.000155562			rna-XM_021007908.1	LOC110222749	3172.77	-0.737649	0.174888	-4.21784	2.46655e-05	0.000382199
rna-XM_021003171.1	SLC45A3	14.5746	-1.58257	0.358637	-4.41273	1.02073e-05	0.000156042			rna-XM_020976603.1	ITGB1BP2	45.5862	-1.9283	0.457319	-4.21654	2.48082e-05	0.000384011
rna-XM_021006327.1	PLPP6	600.361	-0.452522	0.102544	-4.41294	1.01975e-05	0.000156042			rna-XM_020982123.1	CDC42BPA	326.617	0.54127	0.128385	4.21598	2.48695e-05	0.000384559
rna-XM_020973670.1	IL15RA	102.492	-0.979676	0.22217	-4.40959	1.03568e-05	0.000158162			rna-XM_020998097.1	SSBP1	4202.3	-0.494417	0.117291	-4.21532	2.49429e-05	0.000385293
rna-XM_021008726.1	LOC110223306	108.723	-1.01465	0.230135	-4.40892	1.03888e-05	0.000158486			rna-XM_020987576.1	HPDL	15.1448	-1.71515	0.407094	-4.21316	2.51825e-05	0.000388589
rna-XM_020970084.1	MYLK4	19.0503	2.18926	0.497217	4.40303	1.0675e-05	0.000162514			rna-XM_020984848.1	TMEM136	55.7592	0.824726	0.195847	4.21108	2.54149e-05	0.000391632
rna-XM_020997618.1	HOXB2	154.681	-1.33408	0.302978	-4.40323	1.06652e-05	0.000162514			rna-XM_020993371.1	HOXA2	241.321	-0.603089	0.14322	-4.21093	2.54323e-05	0.000391632
rna-XM_021006277.1	KDM4C	192.577	0.48811	0.110866	4.40271	1.06909e-05	0.000162588			rna-XM_020992165.1	MSANTD1	27.1319	1.33296	0.316738	4.2084	2.57187e-05	0.000395631
rna-XM_020973246.1	LOC110198777	541.319	0.572758	0.13024	4.39772	1.09396e-05	0.000166198			rna-XM_020971427.1	NMRK2	302.823	-1.09641	0.260671	-4.20611	2.59803e-05	0.000399243
rna-XM_020993638.1	CUNH2orf88	21.8069	2.0569	0.467767	4.39728	1.09617e-05	0.000166362			rna-XM_020966458.1	MED11	723.39	-0.398033	0.0946421	-4.20567	2.60315e-05	0.000399615
rna-XM_021008604.1	ZNF629	125.63	0.544093	0.123745	4.39689	1.09812e-05	0.000166486			rna-XM_021002872.1	RPL37A	9240.6	-0.545043	0.129638	-4.20434	2.6184e-05	0.000401541
rna-XM_020969056.1	RIDA	392.207	-0.718392	0.163526	-4.39315	1.11721e-05	0.000169205			rna-XM_020993706.1	ANKRD42	138.603	-0.767255	0.182541	-4.2032	2.63171e-05	0.000403168
rna-XM_020997616.1	TTLL6	18.4384	1.60104	0.364538	4.39198	1.12324e-05	0.000169943			rna-XM_020977345.1	FAM213A	320.769	-0.618032	0.147061	-4.20254	2.63931e-05	0.000403916
rna-XM_020994412.1	SLCO1C1	19.6209	2.02788	0.461779	4.39146	1.12592e-05	0.000170173			rna-XM_020966424.1	WRAP53	271.819	0.584015	0.13904	4.20034	2.6651e-05	0.000407442
rna-XM_020974668.1	F5	10.5614	-2.40325	0.547491	-4.38957	1.13577e-05	0.000171486			rna-XM_021006414.1	PCDH20	58.7702	1.72708	0.411747	4.19452	2.73448e-05	0.000417619
rna-XM_020997321.1	PIP4K2B	251.909	0.446902	0.101822	4.38907	1.13839e-05	0.000171705			rna-XM_020978124.1	NDUFA7	10805.6	-0.528683	0.126139	-4.19129	2.77375e-05	0.000423183
rna-XM_020970445.1	KIAA2012	10.8175	1.67888	0.382551	4.38866	1.14053e-05	0.000171731			rna-XM_020988711.1	CTBS	239.855	-0.868823	0.207313	-4.19087	2.77888e-05	0.00042353
rna-XM_020988487.1	AFP	41.191	-1.55691	0.354763	-4.38859	1.1409e-05	0.000171731			rna-XM_021002971.1	PRELP	713.247	-1.20443	0.287462	-4.18987	2.79112e-05	0.000424959
rna-XM_021004648.1	FUT8	86.7673	0.664608	0.151467	4.3878	1.14502e-05	0.000172175			rna-XM_020995580.1	LOC110214591	19.8702	1.51305	0.361225	4.18867	2.80589e-05	0.000426771
rna-XM_020977744.1	LOC110201874	10.1986	2.68716	0.612628	4.38628	1.15306e-05	0.000173207			rna-XM_020969727.1	MPDZ	661.185	0.559973	0.133722	4.18759	2.81935e-05	0.00042838
rna-XM_020975062.1	CUNHXorf40B	123.651	-0.685805	0.156406	-4.38479	1.161e-05	0.000174221			rna-XM_020986518.1	OVOL2	332.296	-0.672525	0.160676	-4.1856	2.84413e-05	0.000431703
rna-XM_020972088.1	F11R	4710.31	-0.410705	0.0936942	-4.38346	1.1681e-05	0.000175108			rna-XM_020969518.1	LOC110196353	7452.52	-1.03546	0.247721	-4.17996	2.9156e-05	0.0004421
rna-XM_020997157.1	B3GLCT	251.758	0.537384	0.122635	4.38199	1.17602e-05	0.000176116			rna-XM_020995479.1	C1QTNF3	909.223	-1.06833	0.255635	-4.17913	2.9263e-05	0.00044327
rna-XM_020981224.1	RAB27A	53.9035	-1.16764	0.266641	-4.37908	1.19181e-05	0.000178298			rna-XM_020986152.1	SOX14	13.9853	-2.66593	0.638099	-4.17792	2.94187e-05	0.000445175
rna-XM_020983727.1	TRIM54	54.4467	1.64894	0.376754	4.37669	1.20493e-05	0.000180078			rna-XM_020988768.1	LRRC8B	54.5688	-1.33112	0.318641	-4.17749	2.94743e-05	0.000445182
rna-XM_020972403.1	AKAP2	143.439	0.712318	0.162784	4.37585	1.20958e-05	0.000180589			rna-XM_021005985.1	ZMIZ1	653.974	0.424075	0.101526	4.17699	2.9539e-05	0.000445182
rna-XM_020979308.1	TES	593.466	0.430809	0.0984581	4.37556	1.21123e-05	0.000180652			rna-XM_021006836.1	SYNGR3	56.3898	1.09377	0.261841	4.17722	2.95095e-05	0.000445182
rna-XM_020983903.1	SLC35F6	1060.08	-0.326655	0.0746776	-4.37421	1.21874e-05	0.000181587			rna-XM_021008228.1	SLC22A16	49.4887	1.50996	0.361492	4.17702	2.95348e-05	0.000445182
rna-XM_020989969.1	ORMDL2	1281.82	-0.507326	0.116121	-4.36894	1.24852e-05	0.000185836			rna-XM_021008022.1	LOC110222825	16973.7	-0.616781	0.147725	-4.17521	2.97713e-05	0.000448228
rna-XM_020985419.1	MEIS1	261.91	0.656403	0.150303	4.3672	1.25851e-05	0.000187133			rna-XM_020978304.1	LSM6	2249.13	-0.429735	0.102931	-4.17497	2.98022e-05	0.00044824
rna-XM_020985821.1	CUNH18orf32	3070.18	-0.505201	0.115766	-4.36399	1.27713e-05	0.00018971			rna-XM_021004450.1	SRD5A1	217.456	-0.737169	0.176655	-4.17294	3.00697e-05	0.000451806
rna-XM_020985398.1	PROKR1	97.6965	1.00486	0.230302	4.36322	1.28161e-05	0.000190184			rna-XM_020989356.1	SSTR4	13.556	1.83198	0.439048	4.17261	3.01125e-05	0.000451992
rna-XM_021005592.1	POLR2J	2165.65	-0.515706	0.118211	-4.3626	1.28523e-05	0.000190528			rna-XM_020993498.1	DUSP6	405.876	0.729664	0.174926	4.17127	3.02909e-05	0.000454211
rna-XM_020982076.1	CEP170	264.039	0.667915	0.15318	4.36033	1.29867e-05	0.000192327			rna-XM_021008366.1	LOC110223043	229.059	-0.827935	0.198557	-4.16975	3.04928e-05	0.000456777
rna-XM_020985841.1	DTX3L	236.078	-0.619575	0.142155	-4.35846	1.30982e-05	0.000193607			rna-XM_020967402.1	LLGL1	253.907	0.683141	0.163896	4.16814	3.07099e-05	0.000459566
rna-XM_021005622.1	CASTOR2	80.4929	0.964025	0.221186	4.35844	1.30995e-05	0.000193607			rna-XM_020992330.1	SLIT3	481.616	0.872257	0.209311	4.16728	3.08257e-05	0.000460834
rna-XM_020973442.1	S100B	45.7231	1.9719	0.452471	4.35807	1.31212e-05	0.000193733			rna-XM_020988631.1	OLFML2B	105.641	0.957413	0.22979	4.16647	3.09354e-05	0.000461547
rna-XM_021000715.1	PSMA5	8447.71	-0.53988	0.123906	-4.35719	1.31741e-05	0.000194318			rna-XM_020995994.1	USP16	2956.46	-0.388792	0.093312	-4.16658	3.09197e-05	0.000461547
rna-XM_020984424.1	BRINP3	17.7367	1.80919	0.415368	4.35564	1.3268e-05	0.000195507			rna-XM_020984167.1	SULF2	1481.79	0.70656	0.169806	4.161	3.16862e-05	0.000472274
rna-XM_020969223.1	RAB8A	1732.12	-0.410147	0.094199	-4.35405	1.33647e-05	0.000196734			rna-XM_020971059.1	CRISPLD1	90.8788	1.32617	0.319078	4.15626	3.23505e-05	0.000481692
rna-XM_020964569.1	KIAA2022	10.1571	2.03889	0.468495	4.352	1.34903e-05	0.000198197			rna-XM_020978365.1	FGF7	1151.44	0.945739	0.227585	4.15555	3.24509e-05	0.000482703
rna-XM_020986385.1	SMOC1	16.9423	-1.69468	0.389404	-4.35199	1.3491e-05	0.000198197			rna-XM_020993153.1	RPE65	18.5387	-2.00286	0.48206	-4.15479	3.25582e-05	0.000483815
rna-XM_021000521.1	LOC110217947	1992.23	-0.414577	0.0953532	-4.34781	1.37506e-05	0.000201809			rna-XM_020978422.1	AXL	466.336	1.08594	0.261447	4.15357	3.27325e-05	0.000485919
rna-XM_020980432.1	LOC110204101	55.3689	0.845575	0.194639	4.34432	1.3971e-05	0.000204838			rna-XM_021003335.1	LOC110219733	735.346	0.527305	0.12699	4.15233	3.29112e-05	0.000488084
rna-XM_021006227.1	NLGN4X	174.621	0.816661	0.188085	4.34199	1.412e-05	0.000206817			rna-XM_020968555.1	ST6GALNAC3	22.0204	1.28275	0.309007	4.1512	3.30744e-05	0.000490015
rna-XR_002325340.1	LOC110211265	179.802	0.655302	0.150944	4.34135	1.41608e-05	0.000207207			rna-XM_021007683.1	FAM149A	19.2083	1.44125	0.347226	4.15075	3.31387e-05	0.000490479
rna-XM_021006314.1	PLGRKT	1620.13	-0.558597	0.128689	-4.34067	1.42051e-05	0.000207648			rna-XM_020988381.1	CCNI	8367.93	-0.393895	0.0949946	-4.1465	3.37593e-05	0.000498713
rna-XM_020989614.1	P2RY2	43.3743	-1.37373	0.31663	-4.33858	1.43409e-05	0.000209426			rna-XM_020993198.1	HOXA4	46.9428	-1.01455	0.24469	-4.14626	3.37957e-05	0.000498713
rna-XM_020976883.1	PTK7	663.782	0.65216	0.150401	4.33613	1.45015e-05	0.00021156			rna-XM_021006513.1	LOC110221851	126.095	1.07482	0.259217	4.1464	3.3774e-05	0.000498713
rna-XM_020988881.1	MSRA	1291.04	0.511761	0.118151	4.33141	1.48159e-05	0.000215933			rna-XM_021006788.1	WDR90	85.6703	0.693218	0.167241	4.14503	3.39766e-05	0.000500885
rna-XM_020965830.1	RNASEH1	458.901	-0.450772	0.104174	-4.3271	1.51089e-05	0.000219985			rna-XM_020999995.1	ETV1	70.6438	0.920957	0.222259	4.14363	3.41856e-05	0.000503467
rna-XM_020974609.1	HAVCR2	25.676	1.44044	0.332932	4.32653	1.51477e-05	0.000220331			rna-XM_020993468.1	ALX1	14.1255	2.50667	0.605043	4.14296	3.42856e-05	0.00050444
rna-XM_020999875.1	ABI3BP	642.186	0.895636	0.207246	4.32161	1.54892e-05	0.000225075			rna-XM_020990970.1	ITGA6	1594.72	-0.571472	0.138024	-4.14039	3.4671e-05	0.000509605
rna-XM_020997719.1	MPP2	36.1126	1.04521	0.241879	4.3212	1.55186e-05	0.00022528			rna-XM_021008848.1	GDF1	21.037	2.27448	0.549593	4.13847	3.49627e-05	0.000513385
rna-XM_020993292.1	CREB5	344.865	1.23025	0.284722	4.32087	1.55412e-05	0.000225386			rna-XM_021005655.1	CLIP2	129.338	0.939166	0.227003	4.13725	3.51499e-05	0.000515625
rna-XM_020966003.1	MEX3B	99.7981	0.921887	0.21338	4.32039	1.55751e-05	0.000225655			rna-XM_020966244.1	LOC110194087	88.2122	0.841514	0.203444	4.13634	3.52883e-05	0.000516234
rna-XM_020995622.1	KREMEN2	814.098	-0.757163	0.17527	-4.31999	1.56034e-05	0.000225842			rna-XM_020984533.1	PSMC2	2953.41	-0.345065	0.0834214	-4.13641	3.52788e-05	0.000516234
rna-XR_002322749.1	LOC110202541	81.9633	-0.733173	0.169728	-4.31969	1.56248e-05	0.000225929			rna-XM_020999274.1	CCDC36	49.6324	1.0703	0.258758	4.1363	3.52957e-05	0.000516234
rna-XM_021006726.1	CACNA1H	13.1035	1.92564	0.445992	4.31765	1.577e-05	0.000227805			rna-XM_020990828.1	KCTD8	40.6692	1.45778	0.352525	4.13526	3.54553e-05	0.000518059
rna-XM_020994857.1	PGLS	1475.9	-0.747024	0.173054	-4.3167	1.58379e-05	0.00022856			rna-XM_020993622.1	LOC110213321	11811.3	-0.567778	0.137334	-4.13428	3.56068e-05	0.000519762
rna-XM_020985242.1	ANGPT2	196.929	0.622778	0.144319	4.3153	1.59384e-05	0.000229786			rna-XM_021009081.1	EFNA2	217.643	0.620732	0.150173	4.13345	3.57353e-05	0.000521126
rna-XM_020998692.1	PTPRT	22.3534	1.63709	0.379463	4.31423	1.60158e-05	0.000230675			rna-XM_020988288.1	DDIT4L	78.3161	-1.39612	0.337908	-4.13166	3.60155e-05	0.00052469
rna-XM_020985993.1	KALRN	58.9912	1.08484	0.251522	4.3131	1.60984e-05	0.0002316			rna-XM_020988700.1	GNG5	2354.86	-0.743571	0.179979	-4.13144	3.60504e-05	0.00052469
rna-XM_021009055.1	REEP6	365.651	-0.855971	0.198467	-4.31292	1.61116e-05	0.0002316			rna-XM_020966953.1	NTRK2	42.106	1.21973	0.295256	4.13111	3.61009e-05	0.000524911
rna-XM_020972531.1	EMP2	11595.7	-0.413712	0.0960462	-4.30743	1.65163e-05	0.000236723			rna-XM_020976319.1	TSHR	35.64	1.47749	0.357806	4.12929	3.63884e-05	0.000528495
rna-XM_020972801.1	ARL4D	2837.12	-0.940634	0.218371	-4.30749	1.65115e-05	0.000236723			rna-XM_020995970.1	SMIM11A	1891.14	-0.505917	0.122525	-4.1291	3.64185e-05	0.000528495
rna-XM_020977538.1	ALKBH6	1192.17	-0.460165	0.106829	-4.30748	1.65122e-05	0.000236723			rna-XM_021007010.1	TPST1	100.659	0.735992	0.178276	4.1284	3.653e-05	0.000529596
rna-XM_020966114.1	NR4A1	31.184	1.39123	0.323129	4.30548	1.66622e-05	0.000238581			rna-XM_020972644.1	LOC110198390	80.4742	1.21878	0.295245	4.12803	3.65887e-05	0.000529929
rna-XM_020965853.1	ADI1	855.96	-0.624338	0.145062	-4.30394	1.67787e-05	0.000240016			rna-XR_002327872.1	LOC110220452	789.088	-1.15492	0.279981	-4.125	3.70741e-05	0.000536438
rna-XM_020984031.1	PPIA	46836	-0.712425	0.165693	-4.29966	1.71061e-05	0.000244461			rna-XM_020994140.1	GAPDH	3266.94	-0.597973	0.144987	-4.12433	3.71822e-05	0.000537478
rna-XM_020963459.1	SYTL4	18.7886	1.36896	0.318423	4.2992	1.71414e-05	0.000244728			rna-XM_021008376.1	METAP1	994.224	-0.548915	0.133111	-4.12375	3.72749e-05	0.000538295
rna-XM_020999771.1	SEMA3A	234.691	0.73436	0.170916	4.29663	1.73418e-05	0.000247348			rna-XM_020983524.1	EIF3I	10032.3	-0.550974	0.13366	-4.1222	3.75277e-05	0.000541419
rna-XM_020993474.1	PPFIA2	20.4856	1.55273	0.361422	4.29618	1.73766e-05	0.000247421			rna-XM_020978452.1	TMEM160	588.219	-0.724875	0.175898	-4.12099	3.7725e-05	0.000543738
rna-XM_020993706.1	ANKRD42	128.256	-0.630194	0.146689	-4.29613	1.73806e-05	0.000247421			rna-XM_020997795.1	GJD3	66.9954	-1.20854	0.293377	-4.11941	3.79836e-05	0.000546935
rna-XM_020982644.1	SYNGR1	519.787	-0.588252	0.137059	-4.29195	1.77109e-05	0.00025146			rna-XM_020987947.1	LRRC41	7078.23	-0.552059	0.134251	-4.11214	3.92011e-05	0.000563901
rna-XM_020987098.1	EYA4	82.659	1.23494	0.287737	4.29189	1.77157e-05	0.00025146			rna-XM_020997768.1	PSMB3	8138.32	-0.484036	0.117715	-4.11192	3.92378e-05	0.000563901
rna-XM_020999038.1	FGD3	62.0847	0.654983	0.152604	4.29204	1.77036e-05	0.00025146			rna-XM_020984435.1	RGS2	5949.9	0.949835	0.231278	4.1069	4.01e-05	0.000575735
rna-XM_020967573.1	OLFML2A	261.655	0.830543	0.193568	4.2907	1.78108e-05	0.000252565			rna-XM_020973192.1	FBLIM1	56.9771	1.06554	0.259474	4.10653	4.0164e-05	0.000576098
rna-XM_020985053.1	PDCD5	2375.81	-0.497121	0.115896	-4.28938	1.79171e-05	0.000253829			rna-XM_020966556.1	TMEM256	2029.02	-0.650054	0.158463	-4.10225	4.0915e-05	0.000586303
rna-XM_020987096.1	RPS12	8316.71	-0.558571	0.130255	-4.2883	1.8005e-05	0.000254828			rna-XM_021006868.1	C1QTNF8	19.7584	-1.55126	0.378314	-4.10047	4.12319e-05	0.000590275
rna-XM_020984188.1	B4GALT5	193.559	0.491831	0.114711	4.28756	1.80644e-05	0.000255423			rna-XM_020980340.1	CLDN11	29.0048	-1.73872	0.42438	-4.09707	4.18409e-05	0.000598417
rna-XM_020968793.1	IL17D	69.0089	-1.12338	0.262163	-4.28504	1.82706e-05	0.00025809			rna-XM_020963444.1	SRPX2	44.9919	1.2742	0.311074	4.09615	4.20079e-05	0.000600228
rna-XR_002322023.1	DCAF6	419.165	0.394493	0.0920831	4.2841	1.83483e-05	0.000258938			rna-XM_020984595.1	LAMB1	1437.09	0.611505	0.149309	4.09556	4.21156e-05	0.000601189
rna-XM_020967844.1	ANAPC15	1827.19	-0.494552	0.115452	-4.28362	1.83874e-05	0.000259241			rna-XM_020977967.1	CCDC34	242.646	-0.593547	0.144967	-4.09436	4.23344e-05	0.000603732
rna-XM_020972341.1	TTC27	612.644	-0.447375	0.104494	-4.28134	1.85774e-05	0.000261668			rna-XM_021003015.1	CACNA1S	143.102	-0.78086	0.190929	-4.08979	4.31765e-05	0.000615151
rna-XM_020992254.1	TBC1D19	328.265	-0.576187	0.134677	-4.2783	1.88327e-05	0.000265011			rna-XM_020997616.1	TTLL6	22.3759	1.59103	0.389083	4.08917	4.32916e-05	0.000616201
rna-XM_020966394.1	WNT16	289.388	-0.853107	0.199592	-4.27425	1.91783e-05	0.000269615			rna-XM_020965453.1	ELMO2	151.876	0.762226	0.186489	4.08725	4.36515e-05	0.000620546
rna-XM_020972077.1	WDR27	10.7912	-1.59281	0.372743	-4.27323	1.92665e-05	0.000270596			rna-XM_020975486.1	FAM124B	59.7184	-1.05157	0.257317	-4.08665	4.3764e-05	0.000620546
rna-XM_020988711.1	CTBS	237.796	-0.859261	0.201109	-4.27262	1.93188e-05	0.000271072			rna-XM_020978206.1	PLEKHG2	108.327	0.976696	0.238988	4.0868	4.37361e-05	0.000620546
rna-XM_020964833.1	HAPLN3	16.8124	-1.5206	0.35604	-4.27087	1.94708e-05	0.000272449			rna-XM_021007234.1	NDUFAF2	559.764	-0.624422	0.152795	-4.08667	4.37618e-05	0.000620546
rna-XM_020965643.1	ST6GALNAC4	60.1433	0.911308	0.213375	4.27091	1.94674e-05	0.000272449			rna-XM_020969079.1	LSM5	1700.89	-0.448094	0.109691	-4.08506	4.40647e-05	0.000623801
rna-XM_020976373.1	SLITRK1	23.7416	2.00154	0.468651	4.27085	1.94726e-05	0.000272449			rna-XM_020977296.1	CLIP3	43.6115	1.53787	0.376468	4.085	4.40775e-05	0.000623801
rna-XM_020984945.1	LMX1B	94.6131	0.726419	0.170158	4.26908	1.96278e-05	0.000274098			rna-XM_020966918.1	TLE1	150.701	-0.575301	0.140868	-4.08396	4.42747e-05	0.000625997
rna-XM_020993845.1	ICK	189.563	0.693698	0.162487	4.26926	1.9612e-05	0.000274098			rna-XM_020984401.1	RNF2	340.115	0.492396	0.120682	4.0801	4.50167e-05	0.000635882
rna-XM_020974941.1	LOC110199912	11.0748	2.44222	0.572797	4.26367	2.01098e-05	0.000280563			rna-XM_020984654.1	FOXP2	325.546	0.654416	0.160484	4.07776	4.54718e-05	0.000641701
rna-XM_020987281.1	ACPP	1997.24	-0.907319	0.212828	-4.26315	2.01569e-05	0.000280954			rna-XM_020995497.1	PAM16	1057.77	-0.504123	0.123656	-4.07681	4.56586e-05	0.000643725
rna-XM_020974905.1	AGAP1	236.181	0.61468	0.144231	4.26177	2.02815e-05	0.000282422			rna-XM_020982379.1	HCFC2	209.617	0.559843	0.13736	4.07573	4.58698e-05	0.00064609
rna-XM_021009081.1	EFNA2	193.315	0.587475	0.13786	4.26138	2.03165e-05	0.000282642			rna-XM_020978188.1	RPS16	6568.05	-0.375429	0.0921496	-4.07412	4.61886e-05	0.00064935
rna-XM_020978533.1	GNG11	452.403	-0.790979	0.18564	-4.26082	2.03681e-05	0.000283092			rna-XM_021002894.1	WNT10A	106.276	-0.842586	0.206806	-4.07429	4.61551e-05	0.00064935
rna-XM_020970817.1	ASCL2	48.2591	-1.15028	0.269993	-4.26042	2.04043e-05	0.000283327			rna-XM_020998949.1	OBSCN	265.533	-0.780039	0.191541	-4.07243	4.65246e-05	0.000653455
rna-XM_020973326.1	HDAC4	151.812	0.666417	0.156449	4.25966	2.0474e-05	0.000284026			rna-XM_020990005.1	ZC3H10	9664.61	-0.444694	0.109215	-4.07174	4.66624e-05	0.000654771
rna-XM_020976684.1	LOC110201178	10.5199	1.98821	0.467319	4.2545	2.09513e-05	0.000290346			rna-XM_020965511.1	LOC110193622	78.4123	-0.773518	0.19003	-4.07051	4.69106e-05	0.000657634
rna-XM_020986718.1	FNDC1	1598.04	1.26155	0.296534	4.25431	2.09691e-05	0.000290346			rna-XM_021009916.1	EDN1	174.071	0.894847	0.219945	4.0685	4.7317e-05	0.000662706
rna-XM_020987397.1	GLB1	196.476	-0.615992	0.14483	-4.2532	2.10741e-05	0.00029125			rna-XM_020989338.1	RIPOR1	217.267	0.880945	0.216589	4.06736	4.75485e-05	0.000665321
rna-XM_020995348.1	NPR3	332.353	-1.06916	0.251373	-4.25329	2.10651e-05	0.00029125			rna-XM_020993283.1	HOXA10	17.8095	1.97455	0.485557	4.06657	4.77112e-05	0.000666748
rna-XM_020976198.1	ZNF704	100.739	0.701205	0.164911	4.25203	2.11841e-05	0.000292496			rna-XM_021001167.1	DYSF	67.2019	-0.822975	0.202383	-4.06642	4.77402e-05	0.000666748
rna-XM_020979241.1	NSMCE4A	1152.76	-0.410086	0.0965318	-4.24819	2.15502e-05	0.000297097			rna-XM_020980755.1	NDUFB5	8965.36	-0.59947	0.147436	-4.06596	4.78352e-05	0.000667447
rna-XM_020994058.1	GUCY1B3	291.863	0.662015	0.155837	4.24811	2.15578e-05	0.000297097			rna-XM_020991017.1	ATP5G3	3428.65	-0.412542	0.10149	-4.06485	4.80624e-05	0.000669988
rna-XM_020996660.1	CRYBB2	36.5429	1.27453	0.300069	4.24744	2.16225e-05	0.000297709			rna-XR_002321494.1	LOC110197474	367.245	-1.06465	0.261968	-4.06404	4.82301e-05	0.000671696
rna-XM_020989611.1	ARHGEF17	163.706	0.682441	0.160697	4.24677	2.16875e-05	0.000298325			rna-XM_020967144.1	SFT2D3	19.2541	-1.40992	0.347175	-4.06112	4.88384e-05	0.000679172
rna-XM_020984541.1	RELN	91.7896	-1.03046	0.242658	-4.24656	2.1708e-05	0.000298328			rna-XM_020984424.1	BRINP3	20.9494	2.31875	0.570976	4.06102	4.88584e-05	0.000679172
rna-XM_020973009.1	TDRP	98.8658	0.780561	0.183883	4.24487	2.18722e-05	0.000300303			rna-XM_020997645.1	GPR179	48.0292	1.20104	0.295793	4.06042	4.89847e-05	0.000680292
rna-XM_020978457.1	SELENOW	7751.84	-0.674665	0.15897	-4.24398	2.1959e-05	0.000301214			rna-XM_020980457.1	FNDC3B	376.3	0.6983	0.172158	4.05616	4.98861e-05	0.000692164
rna-XM_020973700.1	KIF21A	942.693	-0.4461	0.105133	-4.24319	2.20367e-05	0.000301716			rna-XR_002327486.1	LOC110219018	66.5565	1.03015	0.254067	4.05465	5.02096e-05	0.000696002
rna-XM_020989184.1	ZNF469	365.6	0.859523	0.202562	4.24326	2.20299e-05	0.000301716			rna-XR_002323444.1	LOC110204848	51.0471	0.921735	0.227372	4.05387	5.03771e-05	0.000697674
rna-XM_020974022.1	JADE1	91.1609	0.773995	0.182439	4.24249	2.21058e-05	0.00030238			rna-XM_020974609.1	HAVCR2	31.8743	1.2894	0.318191	4.05229	5.07177e-05	0.000701737
rna-XM_020992656.1	GCSH	1791.06	-0.722238	0.170363	-4.23941	2.24108e-05	0.000306268			rna-XM_021000396.1	LOC110217802	103.829	2.21737	0.547287	4.05157	5.08755e-05	0.000702748
rna-XM_020984473.1	SEMA3C	1844.91	0.379865	0.0896306	4.23812	2.25396e-05	0.00030774			rna-XM_021004620.1	CTSK	2452.75	0.574407	0.141776	4.05152	5.08854e-05	0.000702748
rna-XM_020965002.1	NDUFB9	6095.57	-0.671834	0.158552	-4.23732	2.26208e-05	0.000308563			rna-XM_020978310.1	PRICKLE2	61.5323	0.800025	0.197583	4.04906	5.14242e-05	0.00070953
rna-XM_020981965.1	ADAMTS13	9.69586	1.61563	0.381529	4.23461	2.28953e-05	0.000311949			rna-XM_020978436.1	HIF3A	341.72	0.893306	0.220771	4.0463	5.20338e-05	0.000717275
rna-XM_020996632.1	MYO18B	19.348	1.6285	0.384585	4.23445	2.29115e-05	0.000311949			rna-XM_020967400.1	PEMT	922.854	-0.66209	0.163707	-4.04435	5.24677e-05	0.000719017
rna-XM_020970510.1	PRRX1	608.543	0.824491	0.194911	4.23009	2.33597e-05	0.000317636			rna-XM_020971984.1	FNBP1L	1087.99	0.368701	0.0911592	4.04459	5.24153e-05	0.000719017
rna-XM_020992002.1	S100A6	1779.74	0.7253	0.171467	4.22997	2.33725e-05	0.000317636			rna-XM_020980380.1	TNIK	34.9912	-1.29286	0.319634	-4.04481	5.23657e-05	0.000719017
rna-XM_020982045.1	GREM2	452.144	-1.0364	0.245136	-4.22785	2.35937e-05	0.000320347			rna-XM_020983884.1	OST4	4144.76	-0.437427	0.108157	-4.04437	5.24644e-05	0.000719017
rna-XR_002324623.1	MBP	359.845	-0.581958	0.137701	-4.22625	2.37613e-05	0.000322324			rna-XM_020985338.1	SNRPG	2770.56	-0.565456	0.139811	-4.04443	5.2451e-05	0.000719017
rna-XM_021009054.1	ERAP1	2522.18	-0.485798	0.114971	-4.22539	2.3853e-05	0.00032327			rna-XM_020993402.1	ENTPD3	40.2652	1.65202	0.408489	4.04421	5.24989e-05	0.000719017
rna-XM_020980166.1	GOLIM4	441.364	0.522863	0.123796	4.22358	2.40449e-05	0.000325571			rna-XM_021002763.1	PRKAG3	143.455	-0.904451	0.22361	-4.04476	5.23763e-05	0.000719017
rna-XM_020985155.1	NKD1	104.785	0.938998	0.222413	4.22187	2.42286e-05	0.000327756			rna-XM_020976486.1	PLP2	2914.19	-0.662769	0.163907	-4.04358	5.26415e-05	0.000719644
rna-XM_020965476.1	AK1	943.58	1.07946	0.255786	4.22017	2.44118e-05	0.000329929			rna-XM_020977830.1	KRTDAP	203898	-0.935474	0.231345	-4.04364	5.2628e-05	0.000719644
rna-XM_020984059.1	CAMK2B	22.9588	1.254	0.297163	4.21991	2.44396e-05	0.000330001			rna-XM_020969558.1	ANK1	158.998	-0.842668	0.208432	-4.04288	5.27979e-05	0.00072074
rna-XM_020969502.1	RNF181	663.739	-0.610812	0.144837	-4.21724	2.47308e-05	0.000333627			rna-XM_020996039.1	EGFLAM	136.54	1.09431	0.270682	4.04279	5.28187e-05	0.00072074
rna-XR_002326171.1	TXNL1	2553.16	-0.451446	0.107053	-4.21703	2.47544e-05	0.00033364			rna-XM_020991527.1	TSACC	156.397	-0.70175	0.173658	-4.041	5.32245e-05	0.000725612
rna-XM_020966333.1	HOMER2	528.159	-0.781547	0.18537	-4.21614	2.48515e-05	0.000334641			rna-XM_020969164.1	PCYOX1L	167.365	0.909202	0.225261	4.03622	5.43187e-05	0.000739849
rna-XM_020985206.1	LOC110207522	22.2739	2.43266	0.577355	4.21345	2.515e-05	0.00033835			rna-XM_020998079.1	PTN	1396.45	0.774226	0.191902	4.03448	5.47227e-05	0.000744669
rna-XM_020973117.1	USP48	382.603	0.396637	0.0941812	4.21142	2.53768e-05	0.00034109			rna-XM_020978125.1	RPS28	3411.98	-0.526066	0.1304	-4.03423	5.4781e-05	0.000744781
rna-XM_020981801.1	ENTPD2	1024.19	0.719614	0.171009	4.20805	2.57589e-05	0.000345593			rna-XM_020992588.1	DSG1	7645.06	-0.402238	0.0997365	-4.03301	5.50677e-05	0.000747994
rna-XM_020987497.1	NMT2	84.0985	-0.872077	0.207232	-4.20822	2.5739e-05	0.000345593			rna-XM_020966482.1	FXR2	146.698	0.606494	0.150452	4.03114	5.55078e-05	0.000752707
rna-XM_020965570.1	NUDT21	1365.09	-0.652764	0.15514	-4.20759	2.58111e-05	0.000345977			rna-XM_020967037.1	PTK2	413.326	0.396289	0.0983078	4.0311	5.5516e-05	0.000752707
rna-XM_020965929.1	TNRC6C	309.858	0.581145	0.138135	4.20707	2.58703e-05	0.000346455			rna-XM_020968287.1	CUNH11orf95	33.7074	0.968111	0.240183	4.03072	5.56051e-05	0.000753228
rna-XM_020965730.1	UBE2C	1947.68	-0.501451	0.119203	-4.20669	2.5914e-05	0.000346723			rna-XM_020995036.1	S1PR5	543.134	-0.644928	0.16011	-4.02802	5.62488e-05	0.000761254
rna-XM_021005001.1	LOC110220809	34.4445	1.07924	0.256587	4.20615	2.5976e-05	0.000347237			rna-XM_020973899.1	NDUFV3	4775.05	-0.531277	0.132092	-4.02202	5.77e-05	0.000779474
rna-XM_020964685.1	XXYLT1	54.5834	-0.651261	0.154855	-4.20563	2.60357e-05	0.000347719			rna-XM_021009828.1	PTPMT1	1744.93	-0.548655	0.136412	-4.02203	5.76997e-05	0.000779474
rna-XM_020985647.1	NKD2	547.571	-0.763631	0.181587	-4.20531	2.60729e-05	0.000347899			rna-XM_020990936.1	SSB	14916.1	-0.548006	0.136356	-4.01894	5.84602e-05	0.000789027
rna-XM_021001140.1	ADRA1D	11.3257	1.88492	0.448319	4.20442	2.61748e-05	0.000348942			rna-XM_020973549.1	ASS1	680.991	-1.763	0.438772	-4.01803	5.86861e-05	0.000791357
rna-XR_002320533.1	CCDC102A	124.881	0.743711	0.17699	4.20199	2.64575e-05	0.00035239			rna-XM_021006250.1	LOC110221540	555.448	-0.466746	0.116314	-4.01281	6.00014e-05	0.000808359
rna-XM_021006427.1	NUDT4	827.552	0.507309	0.120763	4.20088	2.65879e-05	0.000353807			rna-XM_020979031.1	LOC110202762	379.694	-0.44955	0.112048	-4.01213	6.01745e-05	0.000809958
rna-XM_020995722.1	PHLPP1	55.3751	0.623535	0.14848	4.19944	2.67572e-05	0.000355737			rna-XM_020982599.1	CSNK1E	181.918	0.645832	0.160997	4.01146	6.03453e-05	0.000811522
rna-XM_020991043.1	UCHL1	110.808	-1.27619	0.303929	-4.19897	2.68137e-05	0.000356166			rna-XM_020968060.1	NDUFS8	6489.31	-0.539759	0.13472	-4.00652	6.16198e-05	0.000827911
rna-XM_020989777.1	HSPB2	19.3681	1.93293	0.460447	4.19795	2.69338e-05	0.000357439			rna-XM_020994025.1	FAM69C	21.1827	2.00362	0.500116	4.0063	6.16782e-05	0.000827947
rna-XM_020973045.1	SEMA6D	680.256	0.909492	0.216696	4.19708	2.70381e-05	0.00035811			rna-XM_020978930.1	SHROOM4	140.186	0.596788	0.148995	4.00543	6.19045e-05	0.000830236
rna-XM_020995196.1	KANK2	255.046	0.873588	0.208142	4.19708	2.70379e-05	0.00035811			rna-XM_020965756.1	STXBP1	196.578	0.654626	0.163594	4.00154	6.29321e-05	0.000843256
rna-XM_020996148.1	FYB	90.8388	0.86417	0.205906	4.19692	2.70575e-05	0.00035811			rna-XM_021004648.1	FUT8	94.5455	0.836008	0.208955	4.0009	6.31008e-05	0.000844755
rna-XM_020967525.1	ARPC5L	3615.5	-0.512884	0.122228	-4.19612	2.71523e-05	0.000359041			rna-XM_021005498.1	PTPN5	73.3327	-0.965606	0.241389	-4.0002	6.32887e-05	0.000846508
rna-XM_020994118.1	MND1	498.439	-0.541511	0.129077	-4.19526	2.72553e-05	0.000360079			rna-XM_020971023.1	ELOC	4411.52	-0.446584	0.111657	-3.99959	6.34522e-05	0.000847931
rna-XM_020981239.1	IQSEC1	599.762	0.496818	0.118494	4.19277	2.75573e-05	0.000363415			rna-XM_020964236.1	DPYSL3	608.589	0.647548	0.161926	3.99903	6.36024e-05	0.000849175
rna-XM_021007702.1	DCTD	559.24	-0.481661	0.114876	-4.19287	2.75449e-05	0.000363415			rna-XM_021004579.1	MLLT3	605.002	0.440581	0.110181	3.99871	6.36875e-05	0.000849548
rna-XM_020979808.1	DMPK	47.9328	1.48403	0.354094	4.19105	2.77668e-05	0.000365849			rna-XM_020968328.1	CLCF1	13.5572	1.55217	0.38822	3.99816	6.3838e-05	0.000850792
rna-XM_020984030.1	LOC110206559	8454.73	-0.334276	0.0797729	-4.19034	2.78534e-05	0.000366661			rna-XM_020970194.1	KDM2B	96.7969	0.71235	0.178183	3.99784	6.39219e-05	0.000851146
rna-XM_020967291.1	NXT2	1069.49	1.63973	0.391615	4.1871	2.82545e-05	0.000371487			rna-XM_020988991.1	PASK	79.6714	0.726661	0.181773	3.99763	6.39807e-05	0.000851166
rna-XM_020989894.1	PTCHD1	18.3908	1.53276	0.36608	4.18697	2.82705e-05	0.000371487			rna-XM_020992002.1	S100A6	2059.05	0.697496	0.174503	3.99704	6.41401e-05	0.000852524
rna-XM_020966350.1	TSPAN12	146.036	0.744474	0.177852	4.18593	2.84007e-05	0.000372864			rna-XM_020974946.1	LOC110199921	24.3631	3.64083	0.911323	3.99511	6.46652e-05	0.000858736
rna-XM_020976940.1	BVES	78.079	1.337	0.31952	4.18441	2.85906e-05	0.000375022			rna-XM_021001550.1	TSPAN9	1065.53	0.578536	0.144847	3.99413	6.49332e-05	0.000861525
rna-XM_020971441.1	CRB3	302.717	-0.780713	0.186602	-4.18383	2.86638e-05	0.000375646			rna-XM_021009848.1	PHF21A	154.506	0.478062	0.119705	3.99367	6.5059e-05	0.000862424
rna-XM_021006972.1	RPH3AL	24.9968	1.15464	0.275998	4.1835	2.87057e-05	0.000375861			rna-XM_020993260.1	CHN2	23.4528	1.39866	0.350494	3.99055	6.59211e-05	0.000873073
rna-XM_020989905.1	CNKSR2	29.1667	1.07609	0.257334	4.18167	2.89375e-05	0.000378558			rna-XM_020973398.1	POFUT2	275.828	0.604249	0.151461	3.98946	6.62227e-05	0.000876286
rna-XM_020976203.1	ZBTB10	82.022	0.934128	0.223407	4.18128	2.89876e-05	0.000378867			rna-XM_020982218.1	TAF1A	293.374	-0.568775	0.142676	-3.98648	6.70621e-05	0.000886604
rna-XM_020977420.1	ATXN10	169.952	-0.526171	0.125846	-4.18108	2.90127e-05	0.000378867			rna-XM_020993672.1	TMEM126A	3539.3	-0.500648	0.125652	-3.98442	6.76457e-05	0.000893524
rna-XM_020990162.1	SLC16A7	377.767	0.558512	0.133603	4.18038	2.91025e-05	0.000379703			rna-XM_020988245.1	CASP7	280.042	-0.716037	0.179756	-3.98339	6.79397e-05	0.000896611
rna-XM_021003059.1	ETNK2	172.551	0.641272	0.153438	4.17936	2.92325e-05	0.000381061			rna-XM_020968663.1	RPS27L	5907.45	-0.503558	0.126469	-3.98167	6.84333e-05	0.000902323
rna-XM_020996985.1	GPRIN2	111.147	0.686404	0.164246	4.17913	2.92622e-05	0.000381109			rna-XM_020980912.1	TM4SF1	3235.01	-0.907364	0.227934	-3.98083	6.86757e-05	0.000904718
rna-XM_020977278.1	ATP2B3	16.0097	1.75209	0.419867	4.17295	3.00678e-05	0.000391255			rna-XM_020982908.1	TTLL8	15.2121	-1.52948	0.384424	-3.97861	6.9319e-05	0.000912019
rna-XM_020981845.1	TMEM141	1802.61	-0.395213	0.0947329	-4.17187	3.02111e-05	0.000392771			rna-XM_020991502.1	MRPL24	1328.65	-0.55783	0.140211	-3.9785	6.93527e-05	0.000912019
rna-XM_020965484.1	RGS3	200.998	0.65862	0.15789	4.1714	3.02738e-05	0.000393239			rna-XM_020967584.1	NDUFA8	6045.7	-0.54736	0.13762	-3.97732	6.96952e-05	0.000915712
rna-XM_020976017.1	CHRNA5	25.381	-2.14569	0.514805	-4.16796	3.07335e-05	0.000398857			rna-XM_020977744.1	LOC110201874	13.7598	2.3709	0.596491	3.97474	7.04561e-05	0.000924892
rna-XM_020967125.1	LOC110194652	51.8151	0.810738	0.194661	4.16487	3.11529e-05	0.000403943			rna-XM_021004310.1	NUBPL	1116.96	-0.618597	0.15566	-3.97404	7.06649e-05	0.000926814
rna-XM_021000487.1	FAM89A	383.304	0.580835	0.139485	4.16414	3.12531e-05	0.000404885			rna-XM_020971733.1	CUNH1orf53	122.805	-0.869534	0.218835	-3.97348	7.08313e-05	0.000928178
rna-XM_020966209.1	SCN8A	27.1065	1.14266	0.274447	4.16349	3.13417e-05	0.000405675			rna-XM_020972595.1	EZH1	334.48	0.530643	0.133569	3.9728	7.10332e-05	0.000930004
rna-XM_020993170.1	NEGR1	107.592	1.30431	0.313438	4.16131	3.16434e-05	0.000409219			rna-XM_020966122.1	PFDN5	1746.89	-0.39727	0.100085	-3.96932	7.20775e-05	0.000942845
rna-XM_020963220.1	MYO1D	277.146	-0.685277	0.164733	-4.15993	3.18345e-05	0.000411329			rna-XM_020983303.1	ATPIF1	13138.9	-0.483815	0.1219	-3.96896	7.21861e-05	0.000943435
rna-XM_020966464.1	AP1S1	5778.64	-0.439071	0.105565	-4.15926	3.19281e-05	0.000412175			rna-XM_020968161.1	PSME2	7294.24	-0.671822	0.169311	-3.96798	7.24856e-05	0.000946517
rna-XM_021007062.1	GALNT17	34.4676	1.01714	0.244564	4.15899	3.19654e-05	0.000412295			rna-XM_020996285.1	C7	305.392	1.75609	0.44271	3.96669	7.28791e-05	0.000950819
rna-XM_020979578.1	ATP1A2	31.7965	1.55692	0.374478	4.15758	3.21637e-05	0.000414489			rna-XM_020969801.1	HPRT1	1149.02	-0.73401	0.18509	-3.96569	7.3184e-05	0.00095396
rna-XM_020985057.1	TSHZ3	185.626	0.779119	0.187482	4.15571	3.24281e-05	0.000417529			rna-XM_020998234.1	TMEM26	226.822	0.882364	0.22263	3.96336	7.39015e-05	0.000962113
rna-XM_020973922.1	IRX2	1129.49	-0.515433	0.124116	-4.15284	3.2837e-05	0.000422424			rna-XM_021000049.1	HDAC9	111.646	0.904621	0.228253	3.96324	7.3939e-05	0.000962113
rna-XM_020970484.1	FMO2	81.6032	-1.85862	0.447676	-4.15171	3.30007e-05	0.000424158			rna-XM_020988756.1	HS2ST1	293.16	0.791642	0.199763	3.96292	7.40397e-05	0.000962581
rna-XM_020983596.1	BMP8A	39.6889	-1.23897	0.298452	-4.15132	3.3057e-05	0.00042451			rna-XM_020987807.1	CUNH1orf123	2068.66	-0.557585	0.140764	-3.96113	7.45951e-05	0.000968107
rna-XM_020978330.1	ST3GAL6	75.7023	0.812514	0.195855	4.14855	3.34589e-05	0.000429296			rna-XM_020997262.1	NXPH3	105.621	0.894381	0.225782	3.96126	7.45559e-05	0.000968107
rna-XM_020966883.1	KAZALD1	1182.94	-1.01953	0.245803	-4.14775	3.35752e-05	0.000430413			rna-XM_021003323.1	NOTCH2	1875.97	0.408828	0.103227	3.96047	7.48012e-05	0.000969935
rna-XM_020971637.1	VGLL2	33.9798	1.98328	0.478393	4.14571	3.38761e-05	0.000433541			rna-XM_020965061.1	ATP5C1	28528.4	-0.503296	0.127162	-3.95791	7.56071e-05	0.000978784
rna-XM_020973451.1	PRDM2	396.022	0.357415	0.0862178	4.1455	3.39078e-05	0.000433541			rna-XM_020968793.1	IL17D	61.4858	-0.90188	0.227869	-3.95789	7.56153e-05	0.000978784
rna-XM_020977305.1	DMKN	25952.7	-0.801923	0.193438	-4.14564	3.38872e-05	0.000433541			rna-XM_020994841.1	SCX	10.3999	1.96134	0.495723	3.95652	7.6048e-05	0.000983528
rna-XM_020965776.1	MYH6	15.4108	1.60669	0.387616	4.14506	3.39726e-05	0.000433616			rna-XM_020968808.1	EEF1AKMT1	1505.61	-0.535568	0.135485	-3.95297	7.71867e-05	0.000997387
rna-XM_020969318.1	MAU2	426.722	0.396297	0.0956058	4.14512	3.39633e-05	0.000433616			rna-XR_002321204.1	POLB	1423.65	-0.441904	0.111805	-3.95247	7.73497e-05	0.000998624
rna-XM_020984390.1	COLGALT2	50.3532	0.980009	0.236628	4.14156	3.44959e-05	0.000439912			rna-XM_021009360.1	HYPK	1360.42	-0.547231	0.138462	-3.95219	7.74378e-05	0.000998894
rna-XM_020972176.1	COPS8	1231.41	-0.402508	0.0972501	-4.1389	3.48979e-05	0.000444152			rna-XM_021006245.1	MID1	453.336	0.637176	0.161352	3.94899	7.8482e-05	0.00101149
rna-XM_020972710.1	LOC110198436	49.8134	-0.875001	0.21141	-4.13889	3.48986e-05	0.000444152			rna-XM_021000499.1	PRIM2	337.354	-0.728551	0.184505	-3.94868	7.85819e-05	0.0010119
rna-XM_020982452.1	FBXO7	413.368	-0.451873	0.109181	-4.13876	3.4919e-05	0.000444152			rna-XM_021008796.1	OAZ1	34172.3	-0.553404	0.140162	-3.94831	7.87038e-05	0.00101259
rna-XM_021008846.1	PDE4C	38.9283	1.11617	0.270059	4.13304	3.57995e-05	0.000454958			rna-XM_020989012.1	BOK	159.793	0.924408	0.23415	3.94793	7.88294e-05	0.00101333
rna-XM_020978469.1	TMEM91	33.51	1.28847	0.311986	4.1299	3.62914e-05	0.000460412			rna-XM_020999771.1	SEMA3A	275.058	0.654583	0.165819	3.94757	7.89496e-05	0.00101399
rna-XM_021000632.1	KIRREL3	14.0849	2.04189	0.494413	4.12994	3.6286e-05	0.000460412			rna-XM_021009829.1	NDUFS3	1678.15	-0.567355	0.143783	-3.9459	7.94993e-05	0.00102017
rna-XM_020975331.1	KIT	17.2379	-1.24899	0.302563	-4.12803	3.65881e-05	0.000463775			rna-XM_020989614.1	P2RY2	40.594	-1.31629	0.334022	-3.94073	8.12334e-05	0.00104153
rna-XM_020965582.1	ZNF618	82.8129	0.582562	0.141139	4.12758	3.66604e-05	0.000464292			rna-XM_020999391.1	LOC110217181	4670.4	-0.508428	0.129086	-3.93869	8.19288e-05	0.00104954
rna-XM_021003103.1	UBE2T	566.377	-0.557297	0.135051	-4.12656	3.68224e-05	0.000465941			rna-XM_020999900.1	DZIP3	1079.7	-0.443496	0.112614	-3.93818	8.21017e-05	0.00105085
rna-XM_020970619.1	LRTM1	96.6798	3.0054	0.728411	4.12597	3.69172e-05	0.000466739			rna-XM_020986600.1	PPP1R14C	649.928	-0.546863	0.138882	-3.93762	8.22928e-05	0.00105238
rna-XM_020975091.1	VMA21	481.795	-0.596097	0.144492	-4.12546	3.69988e-05	0.000467368			rna-XM_020969787.1	FHL1	9646.99	-0.775897	0.19707	-3.93716	8.24503e-05	0.00105349
rna-XM_021000867.1	OXLD1	210.545	-0.59283	0.14376	-4.12375	3.72748e-05	0.00047045			rna-XM_021002727.1	PTGFRN	274.991	0.64548	0.164068	3.93422	8.3466e-05	0.00106555
rna-XM_020966486.1	SOX15	128.248	-0.532931	0.129275	-4.12246	3.7484e-05	0.000472685			rna-XM_020982767.1	SMDT1	976.071	-0.59892	0.152249	-3.93382	8.36056e-05	0.00106642
rna-XM_020966738.1	SAT2	156.682	0.588574	0.14278	4.12224	3.75206e-05	0.00047274			rna-XM_020968731.1	AQP4	17.6071	2.29903	0.584595	3.93269	8.4e-05	0.00107053
rna-XM_020984514.1	FGL2	2708.67	-1.08082	0.262331	-4.12005	3.78798e-05	0.000476856			rna-XM_020980166.1	GOLIM4	502.59	0.486241	0.123753	3.92914	8.52506e-05	0.00108554
rna-XM_020969245.1	BORCS8	849.43	-0.372991	0.0905618	-4.11863	3.81132e-05	0.000479385			rna-XM_020963495.1	AGTR2	125.817	-1.33473	0.33979	-3.92811	8.56159e-05	0.00108926
rna-XM_020966586.1	ZSCAN2	181.897	0.571354	0.138752	4.11782	3.82481e-05	0.000480641			rna-XM_021005785.1	CHRD	36.4021	1.18749	0.302369	3.92729	8.59092e-05	0.00109205
rna-XM_021001341.1	ANK2	142.51	0.933442	0.226694	4.11763	3.82786e-05	0.000480641			rna-XM_020969509.1	TRABD2A	12.8411	1.86319	0.474571	3.92605	8.63525e-05	0.00109595
rna-XM_021008203.1	SNX3	5634.78	-0.392465	0.095415	-4.11324	3.90139e-05	0.000489457			rna-XR_002327871.1	LOC110220451	37.3007	-1.00817	0.256792	-3.92602	8.63632e-05	0.00109595
rna-XM_020966559.1	TMEM88	435.453	1.32581	0.32241	4.11219	3.91927e-05	0.000491279			rna-XM_020987295.1	CDV3	989.052	-0.386184	0.0983927	-3.92493	8.67564e-05	0.0011
rna-XM_020986620.1	SYNE1	581.023	0.824494	0.200559	4.11098	3.93991e-05	0.000493446			rna-XM_021006015.1	MSS51	11.5939	-2.23232	0.568932	-3.92371	8.71961e-05	0.00110463
rna-XM_020963496.1	URGCP	15.038	1.45076	0.352952	4.11037	3.95033e-05	0.00049433			rna-XM_020971720.1	DENND1B	266.974	0.608866	0.155204	3.923	8.7453e-05	0.00110694
rna-XM_020966857.1	PFN1	17849.8	-0.830899	0.202173	-4.10984	3.95932e-05	0.000494611			rna-XM_021006314.1	PLGRKT	1600.19	-0.454638	0.115902	-3.92261	8.7596e-05	0.00110781
rna-XM_020985554.1	PIEZO2	107.289	0.720894	0.175401	4.10998	3.95688e-05	0.000494611			rna-XM_020990031.1	PAN2	430.879	0.481376	0.122731	3.92219	8.77463e-05	0.00110877
rna-XM_020989911.1	EIF1AX	7307.21	-0.454163	0.110515	-4.10953	3.96463e-05	0.000494854			rna-XM_020982790.1	LOC110205874	1709.86	0.536469	0.136898	3.91874	8.90123e-05	0.00112339
rna-XM_020968137.1	TMEM138	360.917	-0.694137	0.168977	-4.10788	3.99306e-05	0.00049798			rna-XM_020985081.1	PLEKHF1	69.2026	0.862969	0.220222	3.91863	8.90546e-05	0.00112339
rna-XM_020987004.1	SOGA3	15.5139	1.58424	0.385713	4.10731	4.00292e-05	0.000498787			rna-XM_021004408.1	FAM173B	679.775	-0.728834	0.18611	-3.91615	8.99735e-05	0.00113402
rna-XM_020978219.1	LOC110202183	77.657	0.97511	0.237517	4.10542	4.03573e-05	0.000502448			rna-XM_020998911.1	PCBP4	253.176	0.7724	0.197371	3.91344	9.09897e-05	0.00114488
rna-XM_020966474.1	LOC110194276	24.4142	0.925354	0.225417	4.10508	4.04181e-05	0.000502779			rna-XM_021009148.1	LSM7	2172.43	-0.643322	0.16438	-3.91364	9.09159e-05	0.00114488
rna-XM_020967539.1	PSME1	554.29	-0.537545	0.130979	-4.10405	4.05986e-05	0.000504597			rna-XM_021005823.1	COPS9	1846.48	-0.588612	0.150431	-3.91285	9.12149e-05	0.00114675
rna-XM_020967237.1	OPHN1	153.249	0.713126	0.173804	4.10304	4.0775e-05	0.000506361			rna-XM_020992887.1	MXRA5	1649.89	0.657972	0.168219	3.91139	9.17654e-05	0.00115269
rna-XM_020999558.1	PPIL1	924.466	-0.514429	0.125384	-4.10283	4.08135e-05	0.000506411			rna-XM_020971574.1	SEMA3G	75.504	1.05744	0.270366	3.91114	9.18607e-05	0.00115291
rna-XM_021005907.1	MMP28	37.9415	1.24834	0.304411	4.10084	4.11645e-05	0.000510336			rna-XM_020985888.1	FSTL1	2402.92	0.63914	0.163511	3.90885	9.27353e-05	0.00116291
rna-XR_002322693.1	LOC110202299	23.6607	-1.35376	0.330194	-4.09988	4.13357e-05	0.000512026			rna-XM_021003763.1	HRC	107.983	-0.866912	0.221975	-3.90545	9.40518e-05	0.00117842
rna-XM_021002567.1	CDC42EP4	711.19	0.371254	0.090571	4.09904	4.14862e-05	0.000513458			rna-XR_002320533.1	CCDC102A	139.89	0.863134	0.221102	3.90379	9.46984e-05	0.00118552
rna-XM_020968336.1	CUNH11orf98	2546.56	-0.596624	0.145567	-4.09863	4.15602e-05	0.00051394			rna-XM_020980639.1	LOC110204389	109.91	0.793122	0.203252	3.90216	9.53373e-05	0.00119204
rna-XM_020986409.1	SYNJ2BP	1038.27	-0.401767	0.0981158	-4.09482	4.2249e-05	0.00052159			rna-XM_020998712.1	PDLIM7	255.338	1.02562	0.262842	3.90206	9.53789e-05	0.00119204
rna-XM_020986967.1	PKIB	142.208	-0.858099	0.209557	-4.09482	4.22498e-05	0.00052159			rna-XM_020999236.1	SLC38A3	90.3667	0.979966	0.251196	3.9012	9.57174e-05	0.00119526
rna-XM_020987590.1	PRDX1	16553.4	-0.460301	0.112418	-4.09454	4.23015e-05	0.000521789			rna-XM_020990202.1	LLPH	3638.43	-0.394477	0.101157	-3.89964	9.63343e-05	0.00120195
rna-XM_020997236.1	RFC3	957.271	-0.43144	0.105396	-4.0935	4.24902e-05	0.000523677			rna-XM_020987652.1	KNCN	23.8268	2.68888	0.689574	3.89934	9.6455e-05	0.00120245
rna-XR_002324157.1	LOC110207428	74.3863	0.826214	0.201857	4.09307	4.25693e-05	0.000524212			rna-XM_021007876.1	TATDN3	803.324	-0.505588	0.129673	-3.89894	9.66148e-05	0.00120343
rna-XM_020970155.1	SETD1B	242.625	0.456293	0.111496	4.09245	4.26832e-05	0.000525175			rna-XM_020969105.1	SLMAP	742.465	-0.661154	0.169618	-3.8979	9.70291e-05	0.0012073
rna-XM_020982276.1	ASCL4	25.6919	-1.93806	0.473839	-4.09012	4.31153e-05	0.000530047			rna-XM_020984257.1	PFDN4	3540.45	-0.504058	0.12932	-3.89776	9.70874e-05	0.0012073
rna-XM_020969525.1	CAPG	6007.57	-0.558812	0.136667	-4.08885	4.33519e-05	0.000532511			rna-XM_020993140.1	SGIP1	33.7063	-1.31036	0.336216	-3.89739	9.72334e-05	0.0012081
rna-XM_020994659.1	CSPG4	189.951	0.811712	0.198627	4.08662	4.37703e-05	0.000536752			rna-XM_020979137.1	SLC12A9	157.621	0.712927	0.183028	3.89518	9.81239e-05	0.00121815
rna-XM_021005849.1	CUNH3orf70	32.9697	0.833217	0.203884	4.08672	4.37512e-05	0.000536752			rna-XM_020967909.1	EXOSC8	2204.55	-0.505276	0.129729	-3.89487	9.82512e-05	0.00121871
rna-XM_020983016.1	LOC110206028	63.3026	-1.33332	0.326299	-4.08619	4.38508e-05	0.000536979			rna-XM_020981137.1	LSM3	5119.92	-0.529422	0.135988	-3.89316	9.89463e-05	0.00122223
rna-XM_021000499.1	PRIM2	328.558	-0.705833	0.172739	-4.08613	4.38619e-05	0.000536979			rna-XM_020982514.1	TST	1234.82	-0.790265	0.202987	-3.89318	9.89396e-05	0.00122223
rna-XM_020987002.1	ECHDC1	2187.2	-0.560197	0.137132	-4.0851	4.40573e-05	0.000537604			rna-XM_020992563.1	CDH2	417.529	0.779075	0.200093	3.89356	9.87821e-05	0.00122223
rna-XM_020990179.1	PPM1H	17.1129	1.15261	0.282151	4.08509	4.40593e-05	0.000537604			rna-XM_020998513.1	LOC110216652	314.579	-0.472809	0.121433	-3.89359	9.87722e-05	0.00122223
rna-XM_021000899.1	LOC110218282	19.707	-1.93772	0.474309	-4.08535	4.40105e-05	0.000537604			rna-XM_021000486.1	LOC110217892	245.101	-0.620391	0.159327	-3.89382	9.86772e-05	0.00122223
rna-XM_021005750.1	HSPB1	401.82	1.2638	0.309347	4.08539	4.4003e-05	0.000537604			rna-XM_020977505.1	IGFLR1	51.7452	0.896706	0.230425	3.89153	9.96143e-05	0.00122844
rna-XM_020969497.1	REEP1	222.52	-0.691686	0.169451	-4.08193	4.46635e-05	0.000544524			rna-XM_020985102.1	PHKB	1253.76	-0.27556	0.0708071	-3.89171	9.95406e-05	0.00122844
rna-XM_020983848.1	ATRAID	1438.36	-0.564656	0.138436	-4.07884	4.52616e-05	0.000551359			rna-XM_021002665.1	IGSF3	752.118	0.62534	0.160734	3.89052	0.000100031	0.00123256
rna-XM_020971547.1	LOC110197538	1997.57	0.936873	0.229707	4.07855	4.53171e-05	0.000551577			rna-XM_020984597.1	DLD	2717.88	-0.401885	0.103329	-3.88937	0.000100505	0.00123737
rna-XM_020995997.1	CCT8	8484.48	-0.469073	0.115036	-4.07761	4.55006e-05	0.000553352			rna-XM_020999238.1	PRSS38	39.6937	1.4248	0.366394	3.8887	0.000100782	0.00123771
rna-XM_020999953.1	HHLA2	231.274	-1.24006	0.304248	-4.07581	4.58538e-05	0.000557186			rna-XM_021007709.1	ING2	267.486	-0.577328	0.148461	-3.88877	0.000100755	0.00123771
rna-XM_020979012.1	TMCO1	5060.48	-0.369324	0.0906289	-4.07512	4.59899e-05	0.000558379			rna-XR_002326301.1	NIPSNAP3A	364.114	-0.775024	0.199285	-3.88902	0.000100652	0.00123771
rna-XM_021001394.1	OSTC	4943.18	-0.654853	0.160704	-4.07491	4.60313e-05	0.000558419			rna-XM_020973818.1	LOC110199116	267.043	-0.47085	0.121111	-3.88777	0.000101171	0.00124145
rna-XM_020997877.1	ASB5	132.738	2.19242	0.538233	4.07337	4.6337e-05	0.000561665			rna-XM_020963315.1	RAB11FIP4	26.7759	-1.07926	0.277653	-3.88707	0.000101462	0.00124194
rna-XM_020964694.1	TXNDC17	3729.13	-0.568484	0.139638	-4.07114	4.67843e-05	0.000566355			rna-XM_020982690.1	RBX1	4970.93	-0.504568	0.129801	-3.88723	0.000101393	0.00124194
rna-XM_020991706.1	MEIS2	471.114	0.652836	0.160361	4.07105	4.68011e-05	0.000566355			rna-XM_021009761.1	LOC110223982	66.0734	0.943241	0.242656	3.88715	0.000101428	0.00124194
rna-XM_020988595.1	ARID5A	163.732	0.523725	0.128664	4.07048	4.69164e-05	0.000567283			rna-XM_020977788.1	LUZP2	36.9662	1.13941	0.293194	3.88621	0.000101821	0.0012443
rna-XM_020983490.1	SYNC	142.486	0.89919	0.220997	4.06879	4.72571e-05	0.000570728			rna-XM_020988432.1	COQ2	307.652	-0.552988	0.142288	-3.8864	0.000101741	0.0012443
rna-XM_020986033.1	TNK2	64.2866	0.848243	0.208481	4.06869	4.7279e-05	0.000570728			rna-XR_002327970.1	LOC110220803	53.3279	0.785801	0.202292	3.88449	0.000102547	0.00125213
rna-XM_020985534.1	NDUFV2	4096.66	-0.459496	0.112968	-4.06747	4.75265e-05	0.000573245			rna-XM_020970414.1	FRMD1	250.956	-0.558875	0.143913	-3.88343	0.000102993	0.00125654
rna-XM_021009416.1	MGAT5	863.107	-0.434534	0.106856	-4.06652	4.77195e-05	0.0005751			rna-XM_020966059.1	LIMA1	1420.04	0.389205	0.10023	3.88311	0.000103129	0.00125718
rna-XM_020976296.1	CGA	12.1357	1.76803	0.434879	4.06557	4.79153e-05	0.000576986			rna-XM_020981539.1	RPS21	2801.98	-0.562895	0.145071	-3.88013	0.000104402	0.00127165
rna-XM_020992173.1	ADD1	1839.29	0.443464	0.109091	4.06507	4.80174e-05	0.000577743			rna-XM_020987980.1	SORCS1	12.9546	1.57141	0.405327	3.8769	0.000105794	0.00128755
rna-XM_021000461.1	ACTN2	935.992	1.80933	0.445778	4.05881	4.93237e-05	0.000592975			rna-XM_020976882.1	MRPS10	1523.74	-0.438842	0.11321	-3.87636	0.000106029	0.00128935
rna-XM_020997921.1	TG	54.2886	1.19158	0.293791	4.05587	4.99477e-05	0.000599984			rna-XM_020992088.1	LYAR	1152.41	-0.442899	0.11428	-3.87557	0.000106375	0.00129251
rna-XM_020990646.1	PSMF1	2189.88	-0.401066	0.0989136	-4.05471	5.01961e-05	0.000602477			rna-XM_020986467.1	TIMM9	1246.33	-0.610667	0.157633	-3.87399	0.000107068	0.00129987
rna-XM_020988700.1	GNG5	2431.51	-0.831858	0.205237	-4.05315	5.0532e-05	0.000606012			rna-XM_020966376.1	FSD2	25.2951	-1.40338	0.362323	-3.87327	0.000107385	0.00130188
rna-XM_021004014.1	PLAUR	148.023	-1.21253	0.29919	-4.05272	5.06249e-05	0.000606632			rna-XM_020971994.1	PFDN2	1651.59	-0.402221	0.103847	-3.87321	0.00010741	0.00130188
rna-XM_020963938.1	QSER1	466.719	0.492158	0.12146	4.05201	5.07799e-05	0.000607993			rna-XM_021005592.1	POLR2J	2200.05	-0.47662	0.123066	-3.87288	0.000107556	0.00130259
rna-XM_020991556.1	ARHGEF2	183.78	0.698927	0.172612	4.04912	5.14099e-05	0.000615035			rna-XM_020966474.1	LOC110194276	28.0002	1.04605	0.270171	3.87182	0.000108026	0.00130722
rna-XM_020987975.1	LOC110209480	8417.91	-0.445615	0.110063	-4.04872	5.14984e-05	0.000615092			rna-XM_020987438.1	LOC110209164	1720.52	-0.660671	0.170646	-3.87159	0.000108127	0.00130737
rna-XM_020997772.1	CISD3	54.3205	-0.814401	0.201146	-4.04881	5.1478e-05	0.000615092			rna-XM_020976680.1	FOXQ1	73.9591	1.206	0.311604	3.87031	0.000108698	0.00131321
rna-XM_020966245.1	HDGFL3	140.78	0.868279	0.214514	4.04765	5.17334e-05	0.000617396			rna-XM_020965334.1	THUMPD1	1064.07	-0.364453	0.0942332	-3.86756	0.00010993	0.00132594
rna-XM_021007925.1	SUDS3	665.955	-0.432932	0.107077	-4.04317	5.27329e-05	0.000628814			rna-XM_020979941.1	NDUFB7	5042.82	-0.481984	0.12462	-3.86763	0.000109897	0.00132594
rna-XM_021001999.1	SCUBE2	42.1734	-0.93988	0.232809	-4.03714	5.41079e-05	0.000644687			rna-XR_002324850.1	LOC110209537	19.4731	1.6571	0.428518	3.86704	0.000110163	0.00132768
rna-XR_002323062.1	LOC110203712	28.5212	1.19528	0.296517	4.03108	5.55213e-05	0.000660992			rna-XM_020984509.1	GSAP	70.8063	-0.790489	0.204458	-3.86626	0.000110515	0.00132976
rna-XM_021009400.1	KNSTRN	1075.15	-0.433839	0.107688	-4.02866	5.60957e-05	0.000667289			rna-XM_020992120.1	SORCS2	117.625	0.913254	0.236202	3.8664	0.000110453	0.00132976
rna-XM_021009179.1	RGMB	707.427	0.472957	0.117457	4.02665	5.65769e-05	0.000672469			rna-XM_021004510.1	ECM1	727.656	1.10075	0.284795	3.86507	0.000111059	0.00133523
rna-XR_002327706.1	LOC110219640	256.291	0.484653	0.120405	4.0252	5.69269e-05	0.000676081			rna-XM_020976198.1	ZNF704	118.845	0.586788	0.151892	3.86319	0.000111915	0.00134442
rna-XM_020971717.1	LOC110197677	24.7585	2.1887	0.543819	4.02468	5.70527e-05	0.000676482			rna-XM_020973700.1	KIF21A	962.633	-0.405018	0.104857	-3.8626	0.000112189	0.00134663
rna-XM_020999149.1	KLHL40	44.9849	1.7926	0.445391	4.02477	5.70301e-05	0.000676482			rna-XM_021002148.1	EYA1	48.8008	1.106	0.286362	3.86226	0.000112343	0.00134739
rna-XM_020995942.1	HUNK	62.4903	0.70474	0.175139	4.02389	5.72441e-05	0.000678204			rna-XM_021008875.1	TIMM13	1781.56	-0.439779	0.113898	-3.86115	0.000112853	0.00135241
rna-XM_020982218.1	TAF1A	279.883	-0.531959	0.132214	-4.02347	5.73471e-05	0.000678877			rna-XR_002321238.1	LOC110196510	275.222	-0.758126	0.196415	-3.85982	0.000113472	0.00135873
rna-XM_020963493.1	IL16	66.5886	0.883888	0.21976	4.02206	5.76915e-05	0.000682404			rna-XM_020987927.1	CUNH2orf40	5555.51	0.85008	0.22028	3.85909	0.000113812	0.00136171
rna-XM_020978392.1	CPPED1	438.727	-0.59541	0.148053	-4.0216	5.78041e-05	0.000683185			rna-XM_021005435.1	NUCB2	1370.3	-0.493834	0.128007	-3.85788	0.000114373	0.00136733
rna-XM_020964758.1	CLDN1	2427.76	-0.603945	0.150213	-4.0206	5.80501e-05	0.000684724			rna-XM_020965082.1	RASSF8	315.731	0.696742	0.180677	3.85628	0.000115126	0.00137412
rna-XM_020966825.1	LOC110194459	18.1906	-1.09002	0.271124	-4.02039	5.81026e-05	0.000684724			rna-XM_020995942.1	HUNK	66.1404	1.0467	0.271415	3.85647	0.000115036	0.00137412
rna-XM_020990666.1	CSNK2A1	2177.12	-0.419664	0.104386	-4.02031	5.81207e-05	0.000684724			rna-XM_020999390.1	ITPR3	333.999	-0.516708	0.13402	-3.85545	0.000115519	0.00137769
rna-XM_020997025.1	ADIRF	184.495	0.830328	0.206529	4.02039	5.8101e-05	0.000684724			rna-XM_020976103.1	MMP23B	484.922	0.661676	0.171646	3.85488	0.000115787	0.00137979
rna-XM_020974112.1	MRPS18B	2143.79	-0.808127	0.201202	-4.01649	5.90725e-05	0.000694267			rna-XR_002327371.1	LOC110218611	175.592	-0.820062	0.212825	-3.85322	0.000116574	0.00138805
rna-XM_020981244.1	NUP210	142.538	0.716989	0.178508	4.01657	5.90512e-05	0.000694267			rna-XM_020968185.1	LOC110195421	6297.46	-1.69235	0.439306	-3.85232	0.000117004	0.00139206
rna-XM_021008472.1	LOC110223130	365.888	-0.442466	0.110161	-4.01653	5.90601e-05	0.000694267			rna-XM_020997387.1	TANC2	296.067	0.57422	0.149085	3.85164	0.000117331	0.00139483
rna-XM_020991212.1	JADE2	71.2621	0.775224	0.193232	4.01187	6.02395e-05	0.000707417			rna-XM_020997660.1	PHB	11921.7	-0.49394	0.128252	-3.85132	0.000117482	0.00139551
rna-XM_020966455.1	LOC110194258	70.9197	-1.34304	0.334821	-4.0112	6.04108e-05	0.000708861			rna-XM_020989494.1	THRSP	14.2035	-3.29816	0.856465	-3.8509	0.000117687	0.00139571
rna-XM_020987945.1	GPR45	10.6697	-1.93367	0.482395	-4.00847	6.1113e-05	0.000715957			rna-XM_020996677.1	PRR14L	197.967	0.544289	0.141337	3.85099	0.00011764	0.00139571
rna-XM_021009025.1	ISYNA1	210.622	0.906786	0.226207	4.00865	6.10674e-05	0.000715957			rna-XM_020971575.1	IGFBP1	36.1588	1.24273	0.322862	3.84912	0.000118543	0.00140475
rna-XM_021008366.1	LOC110223043	206.995	-0.635919	0.158664	-4.00796	6.12452e-05	0.000716935			rna-XM_020966280.1	TNS2	130.258	0.737322	0.191646	3.84731	0.000119421	0.00141402
rna-XM_020989089.1	SNTB2	217.482	0.460495	0.114979	4.00502	6.20119e-05	0.000725331			rna-XM_020993118.1	LEPROT	292.368	0.796295	0.207098	3.84501	0.00012055	0.00142625
rna-XM_020966213.1	BNC1	216.941	-0.684197	0.170909	-4.00328	6.24702e-05	0.000730111			rna-XM_020970696.1	MYL12B	19105.2	-0.527486	0.137252	-3.84319	0.000121445	0.00143547
rna-XM_020986378.1	PCNX1	129.778	0.667904	0.166866	4.00263	6.26423e-05	0.00073154			rna-XM_020992493.1	SPIDR	792.694	-0.494117	0.128575	-3.84303	0.000121523	0.00143547
rna-XM_021008376.1	METAP1	941.786	-0.492979	0.123177	-4.00219	6.27592e-05	0.000732323			rna-XM_021001140.1	ADRA1D	14.4213	1.85349	0.482394	3.84227	0.000121903	0.00143883
rna-XM_021006082.1	PPP3CB	693.024	0.318812	0.0797124	3.99952	6.34701e-05	0.000740031			rna-XM_020992974.1	LOC110212862	202.667	-0.609117	0.158616	-3.8402	0.000122936	0.00144986
rna-XM_020986619.1	ESR1	60.4186	1.3489	0.33751	3.99663	6.42496e-05	0.000748526			rna-XR_002324196.1	LOC110207501	1890.31	0.691201	0.180009	3.83981	0.000123129	0.00145099
rna-XM_021000494.1	DST	2094.1	0.586476	0.146789	3.99537	6.45946e-05	0.000751353			rna-XM_020974367.1	YPEL4	26.915	1.06308	0.276889	3.83939	0.00012334	0.00145232
rna-XM_021008363.1	UBE2D3	14347.4	-0.492612	0.123296	-3.99537	6.45937e-05	0.000751353			rna-XM_021000860.1	RAC3	103.946	0.622152	0.162059	3.83905	0.000123511	0.00145319
rna-XM_020977789.1	BBOX1	1647.03	-0.583361	0.146068	-3.99375	6.50359e-05	0.000755887			rna-XM_020984285.1	PAPPA2	46.6659	1.12303	0.292557	3.83869	0.000123692	0.00145417
rna-XM_020998125.1	ALG14	450.942	-0.552186	0.138347	-3.9913	6.57117e-05	0.000762932			rna-XM_020988747.1	COL24A1	230.116	0.813806	0.212029	3.83818	0.00012395	0.00145604
rna-XM_021007031.1	LOC110222160	86.9053	-1.03015	0.258106	-3.99118	6.57458e-05	0.000762932			rna-XM_020994231.1	SLC2A3	52.1629	1.14199	0.297555	3.8379	0.000124089	0.00145618
rna-XM_021006492.1	NUBP2	1051.94	-0.486541	0.12194	-3.98999	6.60765e-05	0.000766164			rna-XM_020996250.1	MTIF2	329.152	-0.404438	0.105384	-3.83777	0.000124158	0.00145618
rna-XM_020994842.1	ADGRL1	227.103	0.624958	0.15664	3.98977	6.61373e-05	0.000766264			rna-XM_020982269.1	USH2A	11.6308	2.01573	0.525422	3.83641	0.000124845	0.00146309
rna-XM_020988187.1	RAB11FIP2	315.953	0.617281	0.154819	3.98712	6.68796e-05	0.000774254			rna-XM_020963880.1	ELP4	235.516	-0.486713	0.126977	-3.83307	0.000126552	0.00148075
rna-XM_020999076.1	KLHDC8B	293.536	1.08406	0.271991	3.98566	6.72936e-05	0.000778433			rna-XM_020988926.1	DHX36	387.076	-0.348357	0.0908798	-3.83316	0.000126509	0.00148075
rna-XM_020968283.1	SDHAF2	2612.01	-0.572684	0.143694	-3.98543	6.73582e-05	0.000778567			rna-XM_020965189.1	GRTP1	52.9377	-1.14651	0.299182	-3.83215	0.000127028	0.001484
rna-XM_021008153.1	LAMA4	1091.48	0.622683	0.156261	3.98488	6.75131e-05	0.000779745			rna-XM_020968374.1	MRPL11	1948.69	-0.572754	0.14946	-3.83216	0.000127021	0.001484
rna-XM_020991076.1	GRB14	9.689	1.49618	0.375481	3.9847	6.75665e-05	0.000779748			rna-XM_020992230.1	FGFR3	898.509	0.871259	0.227383	3.83167	0.000127275	0.00148571
rna-XM_020986031.1	LOC110208160	313.001	0.541393	0.135929	3.98291	6.80772e-05	0.000785025			rna-XR_002320928.1	VWCE	33.4837	1.61569	0.421862	3.82991	0.000128192	0.00149524
rna-XM_020996784.1	ENTPD1	210.576	0.688052	0.172823	3.98124	6.85554e-05	0.00078992			rna-XM_021009495.1	SECISBP2	1208.08	-0.305894	0.079895	-3.8287	0.000128824	0.00150143
rna-XM_020976173.1	SLC24A5	120.147	-1.07073	0.268959	-3.98101	6.86225e-05	0.000790073			rna-XM_020988760.1	LMO4	709.953	-0.562351	0.146917	-3.82767	0.000129361	0.00150651
rna-XM_020972010.1	NFATC4	65.8659	0.929395	0.233593	3.97869	6.92962e-05	0.000797205			rna-XM_021000407.1	TOMM20	3076.48	-0.456896	0.1194	-3.82661	0.000129922	0.00151185
rna-XM_020996197.1	MMP27	65.0173	1.62561	0.408645	3.97803	6.94872e-05	0.000798777			rna-XM_020965949.1	MESDC1	114.947	0.622374	0.162698	3.82535	0.000130589	0.00151843
rna-XM_020969592.1	ATP6V1B2	3809.15	-0.75771	0.190515	-3.97717	6.97397e-05	0.000800426			rna-XM_020982467.1	HMOX1	443.687	0.667142	0.174428	3.82474	0.000130909	0.00152096
rna-XR_002322398.1	LOC110201139	136.223	0.745072	0.187334	3.97723	6.97213e-05	0.000800426			rna-XM_020983204.1	RPS6KA1	300.98	-0.584639	0.15293	-3.82293	0.000131877	0.00153101
rna-XM_020983182.1	ZNF593	542.294	-0.518771	0.130448	-3.97685	6.98355e-05	0.000800559			rna-XM_020965853.1	ADI1	912.35	-0.729075	0.19086	-3.81995	0.000133479	0.00154577
rna-XM_020989744.1	CLDN25	26.9366	2.36551	0.594833	3.97676	6.98602e-05	0.000800559			rna-XM_020972594.1	CNTNAP1	59.4635	0.970977	0.254179	3.82006	0.000133421	0.00154577
rna-XM_020987897.1	TMEM182	170.645	1.33041	0.334601	3.97612	7.00496e-05	0.000802103			rna-XM_020991388.1	PSMA6	18147.7	-0.481473	0.126047	-3.81979	0.000133565	0.00154577
rna-XM_020966953.1	NTRK2	30.3544	1.90898	0.480183	3.97553	7.02237e-05	0.00080347			rna-XR_002324623.1	MBP	353.554	-0.47227	0.123629	-3.82007	0.000133415	0.00154577
rna-XM_020981910.1	FAM69B	49.7733	-1.0699	0.269143	-3.97521	7.03178e-05	0.000803921			rna-XM_021001912.1	PARVA	964.452	0.575861	0.150767	3.81955	0.000133697	0.0015461
rna-XM_020965795.1	CUNH9orf16	308.159	-0.507722	0.127795	-3.97295	7.0988e-05	0.000810417			rna-XM_020970695.1	MYOM1	357.755	-0.739794	0.193805	-3.81721	0.000134967	0.00155957
rna-XM_020987185.1	LOC110208992	138.898	-0.477401	0.120164	-3.97292	7.09963e-05	0.000810417			rna-XM_021004889.1	SEMA6C	128.1	0.72354	0.189629	3.81555	0.000135878	0.00156888
rna-XM_020981254.1	FBLN2	305.223	0.754746	0.190012	3.9721	7.12405e-05	0.000812573			rna-XM_020969168.1	ERGIC1	591.573	0.716267	0.18779	3.81418	0.000136634	0.00157564
rna-XM_021004301.1	DTD2	1664.61	-0.593448	0.149477	-3.97018	7.18198e-05	0.000818545			rna-XM_020973940.1	ZFHX4	399.027	0.67291	0.176435	3.81392	0.000136782	0.00157564
rna-XM_020993773.1	PRSS23	1908.25	-0.484898	0.122151	-3.96967	7.1971e-05	0.000819633			rna-XM_020983609.1	MYCBP	4001.16	-0.526575	0.138062	-3.81406	0.000136702	0.00157564
rna-XM_021008510.1	OSTF1	714.369	-0.683396	0.172248	-3.9675	7.26296e-05	0.000826493			rna-XM_020965327.1	EEF2K	696.507	0.812789	0.213239	3.81162	0.000138056	0.00158909
rna-XM_020988599.1	PBX1	1262.02	0.393856	0.0993916	3.96267	7.41147e-05	0.00084274			rna-XM_020964239.1	G3BP1	7026.91	-0.419957	0.110205	-3.81069	0.000138578	0.00159386
rna-XM_020969787.1	FHL1	4852.54	0.927295	0.23409	3.96127	7.45527e-05	0.000846409			rna-XM_020967447.1	FITM1	89.5806	-1.24666	0.327325	-3.80864	0.000139736	0.00160593
rna-XM_020977675.1	SNRPD3	4886.53	-0.576907	0.145633	-3.96137	7.45221e-05	0.000846409			rna-XM_020997321.1	PIP4K2B	283.438	0.42509	0.111623	3.80825	0.000139953	0.00160719
rna-XM_020978969.1	AKAP4	28.2561	-1.17975	0.298119	-3.95732	7.57952e-05	0.000859851			rna-XM_020988611.1	DDR2	436.906	0.68935	0.181111	3.80623	0.000141103	0.00161789
rna-XM_020969339.1	NFIC	134.437	0.86862	0.219513	3.95703	7.58888e-05	0.000860043			rna-XM_020989445.1	CMTM3	1273.02	0.781766	0.205389	3.80627	0.000141081	0.00161789
rna-XM_020995478.1	THOC6	1457.76	-0.409668	0.103533	-3.9569	7.59292e-05	0.000860043			rna-XM_020976573.1	CCDC120	104.939	0.800577	0.210494	3.80333	0.000142761	0.00163565
rna-XM_020973497.1	PDPN	710.927	0.643046	0.162528	3.95652	7.60495e-05	0.000860742			rna-XM_020977955.1	CPOX	497.141	-0.503377	0.132369	-3.80282	0.000143057	0.00163777
rna-XM_021009645.1	DNAJB6	2857.33	-0.541973	0.137016	-3.95555	7.636e-05	0.000863591			rna-XM_021005404.1	SOX6	512.596	-0.553592	0.145597	-3.80221	0.000143412	0.00164057
rna-XM_020975966.1	WDR61	2831.09	-0.4277	0.108143	-3.95494	7.65542e-05	0.000865121			rna-XM_020989618.1	ARAP1	245.667	0.62595	0.164697	3.80062	0.000144337	0.00164988
rna-XM_020971538.1	TSC22D1	38.4013	0.88054	0.222666	3.95453	7.66864e-05	0.000865284			rna-XM_020995704.1	CUNH8orf59	4851.67	-0.49256	0.129626	-3.79985	0.000144782	0.00165369
rna-XR_002328083.1	LOC110221298	10.2411	1.57579	0.398469	3.95463	7.66547e-05	0.000865284			rna-XM_020975735.1	PBDC1	3495.73	-0.497307	0.130889	-3.79947	0.000145005	0.00165498
rna-XM_020977927.1	LOC110201980	555.311	-0.727297	0.183929	-3.95423	7.67809e-05	0.000865685			rna-XM_021008998.1	LOC110223452	6939.69	-0.471505	0.124118	-3.79885	0.00014537	0.00165786
rna-XM_020979722.1	CALB1	18.3895	2.66965	0.67567	3.95111	7.77881e-05	0.000876369			rna-XM_020976691.1	ROR2	188.763	0.744875	0.196106	3.79834	0.00014567	0.00166001
rna-XM_020970416.1	MPC1	2011.22	-0.587967	0.148879	-3.94929	7.83833e-05	0.000882397			rna-XM_020966641.1	NDUFB8	3604.93	-0.716997	0.188794	-3.79778	0.000145999	0.00166197
rna-XM_020988364.1	PAQR3	620.721	-0.457737	0.115935	-3.94822	7.87357e-05	0.000885686			rna-XM_021000870.1	FAM20A	49.1407	0.961362	0.253145	3.79766	0.000146066	0.00166197
rna-XR_002321413.1	LOC110197184	5784.03	1.02177	0.258861	3.94716	7.90848e-05	0.000888932			rna-XR_002323056.1	LOC110203695	241.579	-1.18686	0.312577	-3.797	0.000146459	0.00166517
rna-XM_020975301.1	KDR	235.738	-0.856988	0.217142	-3.94668	7.92438e-05	0.000890039			rna-XM_020964136.1	MYOF	949.752	0.549932	0.144859	3.79633	0.000146856	0.00166841
rna-XM_020978964.1	PIN4	790.666	-0.37196	0.0942532	-3.94639	7.9339e-05	0.000890428			rna-XM_020995579.1	ELOB	13705.9	-0.47096	0.124109	-3.79473	0.000147807	0.00167665
rna-XM_020966483.1	ALPK3	42.9901	1.27688	0.323632	3.94549	7.96383e-05	0.000893104			rna-XM_021004144.1	GPKOW	11.2201	-1.96341	0.517403	-3.79473	0.000147802	0.00167665
rna-XM_020997262.1	NXPH3	91.8586	0.854179	0.216769	3.9405	8.13111e-05	0.000911168			rna-XM_020968517.1	GIPC2	25.1331	-1.26645	0.333881	-3.79313	0.000148762	0.00168607
rna-XM_020990126.1	ARHGEF25	32.8957	1.19414	0.303087	3.93993	8.15059e-05	0.000912134			rna-XM_021002090.1	SULF1	624.94	0.760223	0.20043	3.79296	0.000148864	0.00168607
rna-XM_021005138.1	DICER1	1181.76	0.357013	0.0906151	3.93988	8.15215e-05	0.000912134			rna-XM_020977796.1	NUB1	2203.75	-0.471019	0.124235	-3.79135	0.000149828	0.00169569
rna-XM_020994140.1	GAPDH	3373.71	-0.714072	0.181322	-3.93814	8.21141e-05	0.000918066			rna-XM_020970243.1	P2RX4	25.5814	1.64709	0.434456	3.79115	0.000149951	0.00169579
rna-XM_020983697.1	TFAP2E	86.1266	-0.68611	0.174249	-3.93753	8.23259e-05	0.000919734			rna-XM_021005970.1	PEX12	119.242	1.01933	0.269006	3.78924	0.000151109	0.00170759
rna-XM_020999589.1	NUDT3	624.444	0.411893	0.104614	3.93726	8.24179e-05	0.000920062			rna-XM_020980309.1	LOC110203920	50.237	1.0227	0.269985	3.78799	0.00015187	0.00171489
rna-XM_021008664.1	PIKFYVE	233.618	0.520808	0.13234	3.93539	8.30619e-05	0.000926547			rna-XM_020988544.1	LOC110209826	49.0403	-1.19113	0.314614	-3.78602	0.000153081	0.00172486
rna-XM_020970944.1	SLC19A3	136.211	-1.13661	0.288835	-3.93516	8.31421e-05	0.000926738			rna-XM_020992045.1	LOR	3558.71	-0.78537	0.207441	-3.78598	0.000153101	0.00172486
rna-XM_020975118.1	SEPT6	315.099	0.610869	0.15525	3.93474	8.32853e-05	0.000926928			rna-XM_020998164.1	MYPN	119.458	-0.782683	0.206725	-3.7861	0.000153029	0.00172486
rna-XR_002328312.1	LOC110222211	72.2634	1.15089	0.292488	3.93484	8.32509e-05	0.000926928			rna-XM_021000774.1	SLC26A11	84.3422	0.628544	0.166052	3.78523	0.000153567	0.00172879
rna-XM_020972860.1	NRP2	147.351	0.813668	0.206801	3.93454	8.3356e-05	0.000927012			rna-XM_020964977.1	MRPL13	3298.76	-0.399455	0.10556	-3.78415	0.000154234	0.00173499
rna-XR_002324057.1	LOC110207040	4397.66	-0.49449	0.125703	-3.93378	8.36197e-05	0.000929242			rna-XM_021007018.1	LOC110222150	412.097	-1.57564	0.41699	-3.77862	0.000157702	0.00177265
rna-XM_020999765.1	TMEM243	91.198	0.62502	0.158905	3.9333	8.37878e-05	0.000930405			rna-XM_020964352.1	FAM174B	202.01	0.508676	0.134777	3.77421	0.000160518	0.00180295
rna-XM_020994254.1	CDCA3	565.395	-0.733259	0.186451	-3.93272	8.39886e-05	0.000931931			rna-XM_020965582.1	ZNF618	93.1966	0.626117	0.165936	3.77325	0.000161134	0.0018085
rna-XM_021007310.1	SLC25A29	146.819	0.485662	0.123505	3.93232	8.41291e-05	0.000932785			rna-XM_020998438.1	F2R	135.661	0.617084	0.163598	3.77195	0.000161978	0.0018166
rna-XM_020983096.1	SRSF10	3547.34	-0.523024	0.133023	-3.93182	8.43048e-05	0.000934028			rna-XM_020993937.1	TNFRSF21	120.25	0.701514	0.186	3.77158	0.000162217	0.00181791
rna-XM_020972292.1	TENM4	272.568	0.566992	0.14422	3.93143	8.44408e-05	0.0009345			rna-XM_020973229.1	MINOS1	4107.67	-0.562491	0.149185	-3.77043	0.000162969	0.00182305
rna-XR_002320639.1	LOC110194134	21.3861	-1.22762	0.312266	-3.93134	8.44746e-05	0.0009345			rna-XM_020991445.1	KPRP	465.901	1.69134	0.448588	3.77035	0.000163018	0.00182305
rna-XM_020992518.1	ADGRA3	336.946	0.481388	0.122462	3.93092	8.46208e-05	0.000935413			rna-XM_020991704.1	RPS27	7016.56	-0.493761	0.13096	-3.77031	0.000163044	0.00182305
rna-XR_002326120.1	LOC110213842	3116.55	-0.820183	0.208675	-3.93043	8.47925e-05	0.000936607			rna-XM_020969650.1	VDAC3	11804.9	-0.379097	0.100563	-3.76974	0.000163419	0.00182587
rna-XM_020982514.1	TST	1120.67	-0.606885	0.154493	-3.92825	8.55673e-05	0.000944454			rna-XM_020980823.1	FXR1	1816.93	-0.344242	0.0913408	-3.76877	0.000164057	0.00183162
rna-XM_020965082.1	RASSF8	277.673	0.674863	0.171879	3.92639	8.62303e-05	0.000951058			rna-XM_021001144.1	LRRTM1	29.7091	1.33632	0.354733	3.7671	0.000165154	0.00184248
rna-XM_021001416.1	MCUB	409.87	-0.544651	0.138787	-3.92436	8.69604e-05	0.000958392			rna-XM_020992936.1	SHOX	32.5335	1.08005	0.286756	3.76644	0.000165591	0.00184459
rna-XM_020986974.1	CD93	432.013	0.769211	0.196073	3.92308	8.74247e-05	0.000962786			rna-XM_021007588.1	GXYLT2	232.691	0.814383	0.216217	3.76651	0.000165542	0.00184459
rna-XM_020974816.1	NSUN3	273.328	-0.580074	0.147936	-3.92112	8.81366e-05	0.000969899			rna-XM_020971639.1	MAN1A1	514.712	0.3609	0.0958458	3.76542	0.000166269	0.00185076
rna-XM_020995028.1	TMED1	220.125	0.455372	0.116154	3.92043	8.83928e-05	0.000971472			rna-XM_020984502.1	TNFAIP8L3	92.4408	-0.988108	0.26246	-3.7648	0.000166684	0.00185308
rna-XM_021004119.1	RPL18	5951.69	-0.516052	0.131633	-3.92037	8.84119e-05	0.000971472			rna-XM_021001754.1	GRIN2B	9.68759	2.29521	0.60966	3.76473	0.000166728	0.00185308
rna-XM_020994363.1	CD9	9287.82	-0.911652	0.232575	-3.91982	8.86159e-05	0.000972986			rna-XM_021001043.1	HSPA12B	68.9767	1.00478	0.26705	3.76251	0.000168219	0.00186826
rna-XM_020984503.1	PHTF2	164.5	0.522961	0.133463	3.9184	8.91377e-05	0.000977985			rna-XM_021008990.1	ELL2	1803.22	-0.392483	0.104327	-3.76206	0.000168521	0.00187022
rna-XM_021000206.1	LOC110217703	77.4372	-4.39447	1.12237	-3.91536	9.0268e-05	0.000989647			rna-XM_020993026.1	JAK1	537.767	-0.565855	0.150455	-3.76097	0.000169255	0.00187696
rna-XM_020987443.1	CDK14	159.464	0.679385	0.173671	3.9119	9.15719e-05	0.00100319			rna-XM_021000473.1	AGT	56.0528	1.2641	0.336221	3.75974	0.000170092	0.00188483
rna-XM_020979932.1	DDX39A	2573.13	-0.664751	0.170001	-3.91027	9.21919e-05	0.00100923			rna-XM_020983016.1	LOC110206028	71.524	-1.64044	0.436582	-3.75746	0.00017165	0.00190068
rna-XM_020994872.1	ALPK2	44.0899	1.93157	0.494101	3.90926	9.25786e-05	0.00101271			rna-XM_020978935.1	CLCN5	234.931	0.544401	0.144951	3.75577	0.000172808	0.00191208
rna-XM_020983532.1	TMEM234	184.505	-0.580734	0.148592	-3.90826	9.29649e-05	0.00101599			rna-XM_021008362.1	PDLIM5	864.975	-0.469481	0.125014	-3.75544	0.000173037	0.00191319
rna-XR_002327894.1	LOC110220503	21.5085	1.26331	0.323254	3.90812	9.30165e-05	0.00101599			rna-XM_020966360.1	PTPRZ1	705.015	-0.386306	0.102898	-3.75426	0.000173852	0.00192
rna-XM_020963927.1	PAMR1	85.5378	1.38636	0.354897	3.90639	9.36872e-05	0.00102255			rna-XM_020989477.1	PLA2G15	84.8915	0.753471	0.200702	3.75418	0.000173911	0.00192
rna-XM_020993193.1	ZCWPW2	70.1867	0.881644	0.225801	3.90452	9.44109e-05	0.00102969			rna-XM_020987145.1	MAP7	369.13	-0.551427	0.146899	-3.75379	0.000174178	0.00192151
rna-XM_020988504.1	MOB1B	457.55	-0.427684	0.109556	-3.90378	9.47037e-05	0.00103212			rna-XM_020985878.1	LOC110208071	1829.72	-0.536603	0.142992	-3.75268	0.000174955	0.00192784
rna-XM_021003907.1	HFE2	39.3883	1.60797	0.411987	3.90297	9.50194e-05	0.00103479			rna-XM_020991968.1	EFNA1	2451.17	-0.596026	0.15883	-3.7526	0.00017501	0.00192784
rna-XM_020996468.1	EMID1	38.9896	1.2841	0.329256	3.9	9.61925e-05	0.00104679			rna-XM_020974688.1	RCSD1	82.9712	-1.13698	0.303064	-3.75161	0.000175704	0.00193283
rna-XM_021009095.1	TMEM59L	97.0813	1.59731	0.409933	3.89651	9.759e-05	0.00106121			rna-XM_020984846.1	POU2F3	556.487	-0.553245	0.14747	-3.75158	0.000175723	0.00193283
rna-XR_002323135.1	LOC110203940	131.353	-0.752605	0.19325	-3.89445	9.84203e-05	0.00106945			rna-XM_020999387.1	RPS18	19690.9	-0.452921	0.120815	-3.7489	0.000177613	0.00195217
rna-XM_020977772.1	TNS3	335.703	0.691187	0.177551	3.89289	9.90589e-05	0.00107559			rna-XM_021002691.1	USH1G	18.3561	1.28786	0.343683	3.74725	0.000178785	0.00196359
rna-XM_020996029.1	JAM2	512.817	0.92977	0.238896	3.89195	9.94433e-05	0.00107897			rna-XM_020966003.1	MEX3B	117.032	0.886385	0.23657	3.74682	0.000179089	0.00196548
rna-XM_020981276.1	ACVR2B	158.057	0.596913	0.153412	3.89092	9.9864e-05	0.00108193			rna-XM_021002765.1	ARPC2	3759.08	-0.297583	0.0794271	-3.74662	0.000179234	0.00196563
rna-XM_021005167.1	REEP2	9.96961	1.55369	0.399308	3.89097	9.98455e-05	0.00108193			rna-XM_020975612.1	GDI1	339.21	0.480644	0.128296	3.74637	0.000179414	0.00196614
rna-XM_020967057.1	DPCD	1072.78	-0.59651	0.153401	-3.88856	0.000100841	0.00109172			rna-XM_020966181.1	ATF7	211.921	0.566195	0.151142	3.74612	0.000179594	0.00196667
rna-XM_020990057.1	SCFD2	281.716	0.463798	0.119292	3.88794	0.000101099	0.0010937			rna-XM_020964301.1	SLC7A8	279.768	0.640023	0.170888	3.74527	0.000180202	0.00197187
rna-XM_021007010.1	TPST1	83.7701	0.856734	0.220407	3.88706	0.000101467	0.00109688			rna-XM_020969319.1	R3HDM4	1449.12	-0.315216	0.0841738	-3.74483	0.000180517	0.00197387
rna-XM_020977296.1	CLIP3	37.5697	1.32569	0.341135	3.88611	0.000101863	0.00110034			rna-XM_020973399.1	PTTG1IP	1195.59	0.29752	0.0794713	3.74374	0.000181298	0.00198094
rna-XM_020967802.1	ALG5	1408.96	-1.16038	0.298884	-3.88237	0.000103444	0.0011166			rna-XM_020991272.1	TRIM9	15.0674	1.41673	0.378472	3.74328	0.000181634	0.00198316
rna-XM_020966735.1	TMEM107	1055.15	-0.553542	0.142674	-3.87977	0.000104554	0.00112775			rna-XM_021006683.1	TMEM219	2581.78	-0.436764	0.116712	-3.74225	0.000182383	0.00198988
rna-XR_002325319.1	LOC110211242	20.217	-1.97785	0.509976	-3.87833	0.000105178	0.00113365			rna-XM_020985695.1	SLC39A6	1536.68	-0.411619	0.110011	-3.74163	0.000182828	0.00199326
rna-XM_020969507.1	MRPL35	1864.99	-0.726043	0.187226	-3.87789	0.000105366	0.00113484			rna-XM_020997258.1	TEX26	63.41	1.29233	0.345424	3.74129	0.000183077	0.00199452
rna-XM_020985622.1	FERMT1	899.65	-0.79354	0.204759	-3.87548	0.000106413	0.00114444			rna-XM_021006327.1	PLPP6	596.256	-0.335165	0.0896082	-3.74035	0.000183767	0.00200057
rna-XM_020997579.1	KRT12	43.3796	-1.44134	0.37191	-3.8755	0.000106407	0.00114444			rna-XM_020997504.1	SGCA	574.009	-1.0692	0.285895	-3.73984	0.000184137	0.00200313
rna-XM_020966276.1	PRR13	7459.11	-0.498889	0.128761	-3.87453	0.00010683	0.00114809			rna-XM_020999384.1	TAPBP	1815.63	-0.94422	0.252542	-3.73886	0.000184856	0.00200948
rna-XR_002328261.1	LOC110221924	4248.73	-0.455002	0.117505	-3.8722	0.000107856	0.00115827			rna-XM_021002495.1	SDK2	126.683	0.884345	0.236598	3.73775	0.000185675	0.00201691
rna-XM_021006691.1	MLST8	952.004	-0.508046	0.131255	-3.87068	0.000108533	0.00116469			rna-XM_020990024.1	RNF41	421.669	0.576031	0.154199	3.73564	0.000187241	0.00203243
rna-XM_020991610.1	KRTCAP2	3492.74	-0.514461	0.132986	-3.86853	0.000109495	0.00117416			rna-XM_020977009.1	DGKH	110.842	0.746539	0.199982	3.73302	0.000189196	0.00205216
rna-XM_020978930.1	SHROOM4	123.042	0.609386	0.157698	3.86425	0.000111432	0.00119405			rna-XM_020985254.1	PLPP5	194.528	0.551061	0.147628	3.73276	0.00018939	0.00205231
rna-XM_020985194.1	IRX5	69.8396	0.833296	0.215716	3.86294	0.000112032	0.00119927			rna-XM_021005755.1	EPHB3	167.823	0.696865	0.186695	3.73264	0.000189487	0.00205231
rna-XM_021007318.1	EML1	227.324	0.626909	0.162293	3.86283	0.000112082	0.00119927			rna-XM_020989234.1	LOC110210342	22979.6	-0.481642	0.129049	-3.73223	0.000189789	0.00205408
rna-XM_020972375.1	LGALS7	88595.4	-0.497104	0.128721	-3.86186	0.000112526	0.00120315			rna-XM_021006797.1	LOC110222002	14.4374	-3.17314	0.850331	-3.73165	0.000190229	0.00205736
rna-XM_020997768.1	PSMB3	7671.16	-0.427918	0.110873	-3.85954	0.000113601	0.00121375			rna-XM_021008297.1	MBLAC2	632.77	-0.735851	0.197244	-3.73067	0.000190971	0.00206388
rna-XM_020965766.1	DOLK	385.136	-0.430903	0.111652	-3.85934	0.000113693	0.00121385			rna-XM_020991097.1	LOC110211654	1297.58	-0.603682	0.161847	-3.72994	0.000191522	0.00206832
rna-XM_020966934.1	IL11RA	2305.62	0.703506	0.182309	3.85886	0.000113917	0.00121401			rna-XM_020965170.1	UPF3A	783.581	-0.401515	0.10771	-3.72775	0.000193199	0.00208492
rna-XM_020987869.1	IL1R2	1466.69	-0.49875	0.129251	-3.85878	0.000113955	0.00121401			rna-XM_020973795.1	SSUH2	11.3989	2.1498	0.576793	3.72716	0.000193651	0.00208828
rna-XM_020996827.1	CUNH10orf71	67.6332	1.3352	0.345987	3.8591	0.000113807	0.00121401			rna-XM_020994229.1	PDE3A	69.7024	0.791758	0.212444	3.7269	0.00019385	0.00208891
rna-XR_002325066.1	CHTF8	529.826	-0.480125	0.12444	-3.85828	0.000114186	0.00121558			rna-XM_021000994.1	CACNG4	48.3113	1.53969	0.413227	3.72601	0.000194533	0.00209475
rna-XM_020999101.1	PTH1R	244.244	-0.871791	0.225994	-3.85759	0.00011451	0.00121815			rna-XM_020967125.1	LOC110194652	59.2479	0.886734	0.238023	3.7254	0.000195003	0.00209829
rna-XM_020996497.1	SRRD	1174.14	-0.676141	0.175318	-3.85665	0.000114949	0.00122194			rna-XM_021001470.1	LOC110218667	15.9139	1.36212	0.365806	3.72361	0.000196391	0.00211171
rna-XM_020964088.1	CEP55	318.121	-0.44831	0.116429	-3.85051	0.00011787	0.00125118			rna-XM_020989782.1	CRYAB	1563.13	-0.749402	0.201294	-3.72292	0.000196929	0.00211596
rna-XM_020972017.1	UFC1	6046.7	-0.364382	0.0946289	-3.85064	0.00011781	0.00125118			rna-XM_020986874.1	BLOC1S4	1239.02	-0.412177	0.110723	-3.7226	0.000197181	0.00211713
rna-XR_002327888.1	LOC110220489	220.84	-0.585497	0.152118	-3.84897	0.000118614	0.00125816			rna-XM_020965235.1	KNOP1	310.449	-0.424471	0.114086	-3.72063	0.000198726	0.00213064
rna-XM_021001296.1	KCNA2	19.1795	1.72223	0.447747	3.84644	0.000119849	0.00127034			rna-XM_020988920.1	PINX1	803.418	-0.579462	0.155743	-3.72064	0.000198719	0.00213064
rna-XM_020984887.1	GRAMD1B	24.0405	1.41626	0.368268	3.84574	0.00012019	0.00127305			rna-XM_020990829.1	ERICH2	26.6797	1.0172	0.273423	3.72024	0.000199033	0.00213239
rna-XM_020991513.1	MEF2D	33.0443	0.915724	0.238177	3.84473	0.000120686	0.00127738			rna-XM_020977800.1	WDR86	89.0478	0.984922	0.264815	3.71929	0.000199787	0.0021383
rna-XM_020987506.1	ITGA8	276.891	0.982214	0.255483	3.84454	0.000120779	0.00127744			rna-XM_020999260.1	LOC110217098	11550.3	-0.862672	0.231952	-3.71918	0.000199872	0.0021383
rna-XM_020984509.1	GSAP	67.8596	-0.727599	0.189335	-3.84292	0.000121578	0.00128497			rna-XM_020973586.1	PTGES	1967.41	-0.636144	0.171089	-3.71821	0.000200637	0.00214494
rna-XM_020974587.1	LOC110199709	204.526	0.606092	0.157753	3.84204	0.000122015	0.00128866			rna-XM_020972097.1	PTMA	10222.1	-0.486473	0.130961	-3.71465	0.000203489	0.00217386
rna-XM_020967200.1	BIN1	534.213	0.65126	0.169524	3.84171	0.000122182	0.00128949			rna-XM_020966538.1	NMB	177.78	2.52425	0.680146	3.71134	0.000206166	0.00220088
rna-XM_021000269.1	TTC7B	123.774	0.491134	0.127854	3.84137	0.000122349	0.00129033			rna-XM_021006825.1	PRRT2	15.6917	1.32242	0.356425	3.71025	0.000207059	0.00220882
rna-XM_021004408.1	FAM173B	680.252	-0.759653	0.197968	-3.83725	0.000124417	0.0013112			rna-XM_020963207.1	TRAF4	172.506	0.593534	0.159996	3.70968	0.000207524	0.0022122
rna-XM_020963417.1	WDR44	126.247	0.486664	0.126889	3.83534	0.000125389	0.00132018			rna-XM_020995844.1	APP	3433.56	0.325114	0.0877196	3.70629	0.000210317	0.00224037
rna-XM_021008593.1	GABBR2	50.8498	-1.66244	0.433467	-3.83523	0.000125449	0.00132018			rna-XM_020985398.1	PROKR1	110.326	1.19013	0.321272	3.70443	0.000211866	0.00225525
rna-XM_020966918.1	TLE1	145.679	-0.557665	0.145452	-3.83402	0.000126066	0.00132573			rna-XM_020981720.1	MRPL41	1727.23	-0.421248	0.113772	-3.70256	0.000213434	0.00226707
rna-XM_020982183.1	DEGS1	8515.99	-0.636606	0.166074	-3.83326	0.000126455	0.00132886			rna-XM_020999875.1	ABI3BP	746.228	0.901127	0.243376	3.70261	0.00021339	0.00226707
rna-XM_020990515.1	MPP7	556.681	-0.425031	0.110918	-3.83193	0.00012714	0.00133511			rna-XM_021007579.1	PDZRN3	276.935	0.778269	0.210186	3.70276	0.000213265	0.00226707
rna-XM_020970355.1	NEB	949.138	1.4722	0.384399	3.82988	0.000128204	0.00134436			rna-XM_020999641.1	IP6K3	89.1136	-1.05054	0.283773	-3.70206	0.000213858	0.00226995
rna-XM_020971646.1	ENOX1	137.768	0.589668	0.153961	3.82997	0.000128159	0.00134436			rna-XM_021009416.1	MGAT5	907.223	-0.467868	0.126443	-3.70022	0.000215412	0.00228481
rna-XM_021005774.1	MAP3K13	19.3072	0.96785	0.253161	3.82306	0.000131805	0.00138114			rna-XM_020995586.1	LOC110214598	704.137	-0.744839	0.201371	-3.69885	0.000216581	0.00229557
rna-XM_020998429.1	BTF3	14412.6	-0.470614	0.123117	-3.8225	0.000132107	0.00138331			rna-XM_021007665.1	ANKRD37	925.284	-0.843701	0.228226	-3.69678	0.000218353	0.00231271
rna-XM_020972769.1	CROCC	96.1866	0.858159	0.224649	3.82	0.000133452	0.00139604			rna-XM_020974694.1	GPR161	236.654	0.540689	0.146294	3.6959	0.000219108	0.0023174
rna-XM_020985228.1	PLEKHA2	107.644	0.541978	0.141883	3.81989	0.000133513	0.00139604			rna-XM_020975375.1	TGFBR3	685.933	0.736902	0.199382	3.69593	0.000219079	0.0023174
rna-XM_020995460.1	FAM206A	1435.71	-0.52239	0.136772	-3.81941	0.000133771	0.00139774			rna-XM_021006641.1	ALDOA	11726	-0.570072	0.154269	-3.69533	0.000219606	0.00232101
rna-XM_020989998.1	IKZF4	54.1101	0.689373	0.180561	3.81796	0.000134559	0.00140498			rna-XM_021001403.1	ENPEP	75.3356	0.863437	0.233775	3.69345	0.000221234	0.00233656
rna-XM_020990487.1	SVIL	591.039	0.570475	0.149525	3.81524	0.000136051	0.00141954			rna-XM_020972695.1	NME2	13798.1	-0.562447	0.152306	-3.69288	0.00022173	0.00233682
rna-XM_020969926.1	TPBG	378.735	-0.597886	0.156741	-3.81449	0.000136465	0.00142285			rna-XM_020997024.1	MARVELD1	304.953	0.519052	0.140549	3.69302	0.000221604	0.00233682
rna-XM_020969397.1	TMEM38A	239.536	1.08372	0.284127	3.81422	0.000136612	0.00142338			rna-XM_021006790.1	LOC110221996	85.2311	1.47048	0.39817	3.6931	0.000221538	0.00233682
rna-XM_020975629.1	UBL4A	965.765	-0.43406	0.113842	-3.81282	0.000137389	0.00143047			rna-XM_020998594.1	NOP16	2805.68	-0.469415	0.127197	-3.69044	0.000223865	0.00235765
rna-XM_021009148.1	LSM7	2087.31	-0.600943	0.15762	-3.8126	0.00013751	0.00143071			rna-XM_021007860.1	LOC110222708	22871.1	-0.395356	0.107143	-3.68998	0.000224268	0.00236021
rna-XM_020994295.1	STARD6	169.82	-0.574988	0.150846	-3.81176	0.000137983	0.00143461			rna-XM_020978187.1	ADAMTS10	138.066	0.963538	0.261302	3.68745	0.000226513	0.00238215
rna-XM_020980907.1	COMMD2	4845.57	-0.460903	0.120941	-3.81096	0.000138429	0.00143824			rna-XM_020993416.1	FAM126A	305.032	0.460316	0.12484	3.68724	0.000226698	0.00238242
rna-XM_020972351.1	XDH	344.434	-0.541968	0.142226	-3.8106	0.000138632	0.00143924			rna-XM_020969170.1	RPL26L1	5461.19	-0.452174	0.122657	-3.6865	0.000227356	0.00238764
rna-XM_020985426.1	CEP68	132.219	0.536847	0.140889	3.81044	0.000138722	0.00143924			rna-XM_020990909.1	NOSTRIN	72.2762	1.33911	0.363619	3.68272	0.000230757	0.00242165
rna-XM_021006259.1	GPR143	10.6725	-1.63568	0.429289	-3.81021	0.00013885	0.00143955			rna-XM_020981836.1	PHPT1	4110.11	-0.396307	0.107618	-3.68252	0.000230937	0.00242183
rna-XM_020996833.1	CUNH10orf128	129.803	-1.2413	0.325831	-3.80964	0.000139169	0.00144184			rna-XM_021000715.1	PSMA5	8725.19	-0.550776	0.149617	-3.68122	0.000232116	0.00243247
rna-XM_020991037.1	HNRNPA3	3299.54	-0.27998	0.0735496	-3.80668	0.000140844	0.00145817			rna-XM_021008529.1	CARNMT1	694.512	-0.577636	0.156923	-3.68103	0.000232298	0.00243266
rna-XM_020965434.1	CSMD3	9.72826	1.7192	0.451663	3.80639	0.000141013	0.00145889			rna-XM_020992951.1	GABRB3	10.3619	2.50523	0.680642	3.68069	0.000232605	0.00243416
rna-XM_020977148.1	PFKM	119.069	0.812892	0.213614	3.80542	0.000141563	0.00146355			rna-XM_020978320.1	THOC7	5578.54	-0.534026	0.145197	-3.67794	0.000235121	0.00245876
rna-XM_021007375.1	GPM6B	343.334	0.666283	0.175147	3.80413	0.000142302	0.00147015			rna-XM_020964257.1	RPS14	16762.3	-0.383783	0.104376	-3.67691	0.000236073	0.00246524
rna-XM_020967677.1	PGAP2	1892.02	-0.879227	0.231166	-3.80344	0.000142698	0.00147321			rna-XM_020993385.1	LOC110213139	6570.11	-0.706332	0.192092	-3.67704	0.000235955	0.00246524
rna-XM_020992382.1	HMMR	999.456	-0.42454	0.111647	-3.80251	0.000143239	0.00147775			rna-XM_020975449.1	SMIM1	82.2071	-0.90486	0.246153	-3.676	0.00023692	0.00247235
rna-XM_020993798.1	RCBTB2	601.696	0.366846	0.0965005	3.8015	0.000143826	0.00148277			rna-XM_020996681.1	TRMT2A	132.052	-0.591475	0.161014	-3.67343	0.000239319	0.00249564
rna-XM_020991378.1	NFKBIA	1042.18	-1.04744	0.275597	-3.80061	0.000144338	0.001487			rna-XM_020994150.1	EMG1	486.048	-0.517249	0.140852	-3.67228	0.000240394	0.00250509
rna-XM_020981886.1	DNLZ	414.522	-0.446126	0.117415	-3.79958	0.000144941	0.00149191			rna-XR_002321353.1	LOC110196924	114.744	0.670341	0.182634	3.6704	0.000242172	0.00252185
rna-XM_021007868.1	NEK2	785.08	-0.478925	0.126051	-3.79945	0.000145017	0.00149191			rna-XM_020963667.1	TMEM231	242.74	0.577755	0.157491	3.66849	0.000243986	0.00253896
rna-XM_020983481.1	S100PBP	103.475	0.525436	0.138326	3.79852	0.000145561	0.00149541			rna-XM_020981845.1	TMEM141	1909.89	-0.439894	0.119961	-3.66698	0.000245432	0.00255162
rna-XM_021006797.1	LOC110222002	13.3117	-2.87334	0.756419	-3.7986	0.000145515	0.00149541			rna-XM_020995993.1	SOD1	8310.58	-0.511296	0.139437	-3.66686	0.000245546	0.00255162
rna-XM_020997524.1	LOC110215761	442.628	-1.03039	0.271291	-3.79809	0.000145813	0.00149591			rna-XM_020965108.1	ITIH2	24.7044	-1.56791	0.427685	-3.66605	0.000246324	0.00255792
rna-XM_020999728.1	OPTN	540.453	-0.366804	0.096574	-3.79817	0.000145768	0.00149591			rna-XM_020984356.1	IER5	310.051	-0.596261	0.162672	-3.66542	0.000246935	0.00256247
rna-XM_021000051.1	TAC1	13.1312	2.63084	0.692757	3.79764	0.000146083	0.00149763			rna-XM_021008648.1	TRIO	849.531	0.493491	0.134727	3.66291	0.000249366	0.00258589
rna-XM_021009855.1	HIVEP1	206.745	0.554588	0.146078	3.79652	0.00014674	0.00150332			rna-XM_020993711.1	CCDC90B	2012.17	-0.571812	0.15612	-3.66265	0.000249616	0.00258668
rna-XM_020969112.1	LOC110196037	6859.58	-1.73951	0.458251	-3.79596	0.000147071	0.00150566			rna-XM_021006102.1	LOC110221455	11.0313	-1.77578	0.484879	-3.66233	0.000249933	0.00258816
rna-XM_020975896.1	DCHS1	118.098	0.812414	0.214112	3.79434	0.00014804	0.00151452			rna-XM_020969497.1	REEP1	216.628	-0.582351	0.159091	-3.6605	0.000251728	0.00260312
rna-XM_020978122.1	CD320	354.064	0.633465	0.167007	3.79304	0.000148814	0.00152138			rna-XM_021008377.1	TSPAN5	94.9912	0.76336	0.208538	3.66052	0.0002517	0.00260312
rna-XM_020981960.1	TMEM8C	99.9057	2.01306	0.530952	3.79142	0.000149791	0.0015303			rna-XM_020963610.1	ST3GAL2	371.472	0.474172	0.129576	3.65941	0.0002528	0.00260739
rna-XM_020969105.1	SLMAP	464.875	0.403199	0.106382	3.79011	0.000150583	0.00153733			rna-XM_020990737.1	MAPRE1	12933.6	-0.382585	0.104536	-3.65984	0.000252372	0.00260739
rna-XM_020985289.1	ZNF703	419.849	-0.613995	0.162035	-3.78929	0.000151081	0.00154134			rna-XM_020997862.1	GALNTL6	26.3953	2.01792	0.551466	3.65918	0.000253019	0.00260739
rna-XM_020973663.1	MFN2	169.437	0.409437	0.108074	3.78849	0.000151566	0.00154522			rna-XM_021004214.1	GEMIN7	628.387	-0.583769	0.159532	-3.65927	0.000252939	0.00260739
rna-XM_020983640.1	ZC3H12A	730.853	-1.10093	0.290753	-3.78649	0.000152793	0.00155449			rna-XM_021008868.1	MAST3	80.2085	0.685614	0.187343	3.65967	0.000252543	0.00260739
rna-XM_020985355.1	SLC23A2	107.669	0.506211	0.133683	3.78666	0.000152687	0.00155449			rna-XM_020966951.1	CCL21	398.921	-0.650032	0.177665	-3.65876	0.000253441	0.00260813
rna-XM_021005906.1	IMPAD1	275.289	0.376906	0.0995373	3.78658	0.000152733	0.00155449			rna-XM_020994012.1	MAP9	630.724	-0.439996	0.120254	-3.6589	0.000253305	0.00260813
rna-XM_020991140.1	SLC22A4	30.3574	-1.29317	0.341674	-3.78481	0.000153827	0.00156393			rna-XM_020966503.1	POLR2A	574.673	0.564809	0.154437	3.65721	0.000254972	0.00262025
rna-XM_020969921.1	CEP162	192.779	0.471097	0.124513	3.78352	0.000154625	0.00157082			rna-XM_020977732.1	TAGLN2	6791.78	0.700479	0.191525	3.65737	0.000254819	0.00262025
rna-XM_020991946.1	LOC110212095	1023.47	-0.392299	0.10369	-3.78337	0.000154719	0.00157082			rna-XM_020994123.1	GATB	247.392	-0.482151	0.131961	-3.65374	0.00025845	0.00265416
rna-XM_020986074.1	RAB6B	9.11154	1.64825	0.436036	3.78007	0.000156781	0.00159066			rna-XM_021004037.1	RPL28	4440.37	-0.393486	0.107721	-3.65283	0.00025937	0.00266177
rna-XM_020967976.1	PRDX5	1664.02	-0.908544	0.240407	-3.77919	0.00015734	0.00159522			rna-XM_021004594.1	EXOSC3	852.228	-0.420651	0.115167	-3.65254	0.000259658	0.00266289
rna-XM_020971597.1	CEP85L	272.244	0.560904	0.148443	3.77858	0.000157723	0.00159801			rna-XM_020971432.1	PLIN5	29.1393	-1.19068	0.326076	-3.65154	0.000260677	0.00266965
rna-XM_020974085.1	APOM	120.976	-0.720187	0.19061	-3.77833	0.000157886	0.00159855			rna-XM_021009123.1	MEF2B	12.2038	1.79989	0.4929	3.65163	0.000260584	0.00266965
rna-XM_020983201.1	IGDCC3	40.9605	0.949254	0.251292	3.77749	0.000158415	0.00160276			rna-XM_020980834.1	LAMP3	70.4758	0.854338	0.233998	3.65105	0.000261172	0.00267288
rna-XM_020994273.1	EPS8	182.405	0.788999	0.208878	3.77733	0.00015852	0.00160276			rna-XM_021003637.1	NDUFA3	208.084	-0.514323	0.140909	-3.65004	0.000262199	0.00268154
rna-XM_021001550.1	TSPAN9	965.53	0.497744	0.131796	3.77664	0.000158959	0.0016061			rna-XM_020972693.1	MRPL27	3038.61	-0.465012	0.127436	-3.64899	0.000263272	0.00269066
rna-XM_020982145.1	SDE2	1149.37	-0.554327	0.146825	-3.77542	0.00015974	0.00161288			rna-XM_020964980.1	SQLE	925.573	-0.672272	0.184255	-3.64859	0.000263683	0.00269222
rna-XM_020971263.1	PTPRS	428.105	0.619166	0.164127	3.77248	0.000161633	0.00162976			rna-XM_020996259.1	RPS27A	53110.9	-0.433499	0.118816	-3.64849	0.000263787	0.00269222
rna-XM_020989291.1	LOC110210376	46.2517	-0.99512	0.263784	-3.77249	0.000161629	0.00162976			rna-XM_020997796.1	EPOP	16.7188	1.44918	0.397343	3.64717	0.000265148	0.00270426
rna-XM_021005671.1	YWHAG	946.157	0.424168	0.112445	3.77223	0.000161792	0.00163024			rna-XM_020986867.1	CARMIL1	280.535	-0.471881	0.129397	-3.64678	0.000265547	0.00270647
rna-XM_020971577.1	TNNC1	1720.04	1.79655	0.476594	3.76956	0.000163534	0.00164553			rna-XM_021004760.1	MDGA2	85.8164	0.965161	0.264686	3.64643	0.000265905	0.00270826
rna-XM_020972718.1	SDHB	2657.38	-0.410235	0.108826	-3.76964	0.000163482	0.00164553			rna-XM_020982188.1	LOC110205534	2679.58	-0.463835	0.12723	-3.64563	0.000266735	0.00271485
rna-XM_020987557.1	TMEM53	497.442	-0.621433	0.164866	-3.76932	0.000163695	0.00164603			rna-XM_020977336.1	GET4	2659.33	-0.344842	0.0946215	-3.64443	0.00026798	0.00272566
rna-XM_021005567.1	ECE2	422.634	-0.413134	0.109632	-3.76838	0.00016431	0.00165108			rna-XM_020969056.1	RIDA	392.653	-0.689385	0.189229	-3.64312	0.000269355	0.00273777
rna-XM_020975983.1	FBXO22	1478.03	-0.499286	0.1325	-3.76819	0.000164438	0.00165109			rna-XM_020988813.1	SLITRK3	25.6998	1.49833	0.411317	3.64277	0.000269725	0.00273965
rna-XM_020997941.1	NOP10	4774.62	-0.360549	0.0956861	-3.76804	0.000164536	0.00165109			rna-XM_021004299.1	NOVA1	55.6009	0.989743	0.271743	3.6422	0.00027032	0.00274382
rna-XM_020963043.1	ELOVL2	66.6244	-0.930236	0.246898	-3.76769	0.000164764	0.00165225			rna-XR_002320406.1	LOC110193189	13778.2	-0.361505	0.0992608	-3.64197	0.000270561	0.00274439
rna-XM_020997646.1	PCGF2	157.575	0.467267	0.124041	3.76704	0.000165196	0.00165545			rna-XM_020963811.1	ADAMTS8	74.6127	0.886709	0.243675	3.6389	0.000273805	0.00277406
rna-XM_020966327.1	KRT84	300.38	0.815844	0.216613	3.76637	0.000165638	0.00165875			rna-XM_020995949.1	MRPL39	2834.33	-0.4426	0.121632	-3.63885	0.000273859	0.00277406
rna-XM_020967141.1	LIMS2	59.8665	0.951478	0.252696	3.7653	0.000166347	0.00166358			rna-XM_020989202.1	SLC7A5	55.2238	1.31473	0.361429	3.63759	0.000275204	0.00278579
rna-XM_020982013.1	MAP1LC3C	25.8871	1.83798	0.488129	3.76537	0.000166306	0.00166358			rna-XM_020963902.1	CD59	3002.38	-0.779341	0.214365	-3.63558	0.000277351	0.0028056
rna-XM_021006282.1	RFX3	117.717	0.578095	0.153561	3.76461	0.00016681	0.00166708			rna-XM_021002171.1	LOC110219058	409.069	-0.538612	0.148218	-3.6339	0.000279164	0.00282202
rna-XM_020975177.1	KIF1BP	239.613	-0.594669	0.157991	-3.76395	0.000167253	0.00167037			rna-XM_020970271.1	ATP2A2	1207.66	-0.695318	0.191366	-3.63344	0.000279669	0.00282521
rna-XM_020999053.1	LAMB2	335.018	0.746383	0.198312	3.76368	0.00016743	0.001671			rna-XM_020993037.1	DOCK7	241.463	0.47645	0.131193	3.63168	0.000281581	0.00284259
rna-XM_020969152.1	LOC110196059	112.339	-3.09809	0.823353	-3.76277	0.000168042	0.00167597			rna-XM_020997373.1	GNGT2	42.0029	-1.01718	0.280123	-3.63119	0.000282116	0.00284606
rna-XM_020997904.1	NDRG1	2938.81	-0.837054	0.222474	-3.76247	0.000168242	0.00167682			rna-XM_020998093.1	LOC110216280	55.121	-1.18797	0.32727	-3.62993	0.000283498	0.00285806
rna-XM_020998599.1	FLT4	132.86	-0.720853	0.191656	-3.76119	0.000169106	0.0016843			rna-XM_020968816.1	GJB6	376.933	1.24917	0.344225	3.62892	0.000284604	0.00286532
rna-XM_020990039.1	CNPY2	1575.52	-0.502123	0.133552	-3.75975	0.00017008	0.00169285			rna-XM_020971700.1	HABP4	321.709	-0.429881	0.118458	-3.62897	0.000284555	0.00286532
rna-XM_020987976.1	CFAP58	63.0738	-0.799786	0.212738	-3.75948	0.000170264	0.00169353			rna-XR_002321961.1	LOC110199279	802.165	-0.631836	0.174138	-3.62836	0.000285231	0.0028697
rna-XM_020989950.1	ITGA7	20.6671	1.77012	0.470918	3.75888	0.000170675	0.00169418			rna-XM_020994942.1	MROH6	128.503	0.83937	0.231371	3.62781	0.000285832	0.00287379
rna-XM_020991904.1	CUEDC1	148.873	0.559023	0.148715	3.75903	0.000170572	0.00169418			rna-XM_020975645.1	FAM3A	310.048	0.487166	0.134363	3.62575	0.00028812	0.00289484
rna-XM_021004684.1	ERH	13488.6	-0.389209	0.103535	-3.7592	0.000170454	0.00169418			rna-XM_020971044.1	TMEM70	1158.43	-0.547574	0.151046	-3.62521	0.000288726	0.00289896
rna-XM_021004920.1	DAPL1	50.38	1.51737	0.403785	3.75787	0.000171368	0.00169991			rna-XM_020963927.1	PAMR1	104.53	1.34605	0.371516	3.62313	0.000291063	0.00292045
rna-XM_020986667.1	SCAF8	393.583	0.370488	0.0986039	3.75733	0.000171734	0.00170239			rna-XM_020963355.1	CDH24	40.5769	0.834131	0.230275	3.62232	0.000291969	0.00292757
rna-XR_002321193.1	GOLGA7	3775.91	-0.553964	0.147491	-3.75593	0.0001727	0.00171081			rna-XM_021002758.1	SPEG	39.4742	-0.832368	0.230012	-3.61881	0.000295965	0.00296564
rna-XM_020999620.1	APOBEC2	522.669	1.67444	0.446071	3.75376	0.000174202	0.00172453			rna-XM_020988114.1	AFAP1L2	303.504	-0.403817	0.111595	-3.61859	0.000296211	0.0029661
rna-XM_020994009.1	DCLK2	19.3827	1.14855	0.306149	3.75159	0.000175717	0.00173836			rna-XM_020963429.1	TMEM35A	13.0481	1.68909	0.466903	3.61764	0.000297297	0.00297497
rna-XM_020978195.1	FBN3	643.92	0.81216	0.216504	3.75125	0.000175958	0.00173957			rna-XM_020998822.1	TLDC2	77.3066	0.628125	0.173692	3.61632	0.000298827	0.00298827
rna-XM_020997286.1	SLC25A39	3889.21	-0.455754	0.121512	-3.75069	0.00017635	0.00174227			rna-XM_020964758.1	CLDN1	2522.05	-0.642349	0.177776	-3.61326	0.000302375	0.00302172
rna-XM_021008618.1	TMEM265	288.302	-0.6923	0.184609	-3.75009	0.000176771	0.00174526			rna-XM_020966043.1	FMNL3	95.667	0.680852	0.188461	3.6127	0.000303028	0.00302621
rna-XM_020988201.1	NANOS1	189.596	0.602095	0.160582	3.74945	0.000177224	0.00174856			rna-XM_020972351.1	XDH	383.078	-0.736747	0.203987	-3.61173	0.000304162	0.00303549
rna-XM_021007126.1	CFAP44	240.336	0.57836	0.15426	3.74926	0.000177354	0.00174866			rna-XM_021009142.1	SPPL2B	561.542	0.522683	0.144778	3.61023	0.000305929	0.00305107
rna-XM_021006413.1	FRZB	372.651	0.697236	0.185986	3.74885	0.000177646	0.00175037			rna-XM_020973337.1	COL6A2	2714.55	0.836212	0.231657	3.6097	0.000306556	0.00305528
rna-XM_020963377.1	TLCD1	511.273	-0.679594	0.181316	-3.74811	0.000178172	0.00175437			rna-XM_020967057.1	DPCD	1075.44	-0.539478	0.149527	-3.60789	0.000308694	0.00307251
rna-XM_020967585.1	PSMB7	6158.14	-0.579226	0.154573	-3.74726	0.000178779	0.00175826			rna-XM_021000832.1	RBFOX3	26.018	1.51186	0.419044	3.60789	0.000308698	0.00307251
rna-XM_021006457.1	MRPL42	2839.96	-0.599423	0.159965	-3.74722	0.000178806	0.00175826			rna-XM_020973164.1	PAX7	15.3504	1.46558	0.406274	3.60738	0.00030931	0.00307477
rna-XM_021009711.1	CUNH11orf94	11.6055	1.48511	0.396545	3.74513	0.0001803	0.00177177			rna-XM_020985759.1	PSTPIP2	67.0386	-0.69298	0.192102	-3.60735	0.000309339	0.00307477
rna-XM_020984905.1	SPATS2L	114.786	0.734091	0.196024	3.7449	0.000180468	0.00177223			rna-XM_020985280.1	PLPBP	544.597	-0.437123	0.121209	-3.60636	0.000310519	0.00308443
rna-XM_020986601.1	PLEKHG1	669.872	0.474116	0.126641	3.74377	0.000181279	0.001779			rna-XM_020972349.1	LTBP1	2000.11	0.612587	0.169939	3.60474	0.000312464	0.00310168
rna-XM_020994908.1	WDR83OS	1523.04	-0.361972	0.096697	-3.74337	0.00018157	0.00178067			rna-XM_020973670.1	IL15RA	97.8024	-0.883843	0.245226	-3.6042	0.000313113	0.00310605
rna-XM_020986017.1	IQCG	58.2759	-1.31607	0.351814	-3.74082	0.000183421	0.00179763			rna-XM_020993982.1	LOC110213619	236.045	0.575736	0.15975	3.60399	0.00031337	0.00310652
rna-XM_020997648.1	CNDP2	483.257	-0.451914	0.120824	-3.74026	0.000183829	0.00180042			rna-XM_020993232.1	MALSU1	813.624	-0.463856	0.12878	-3.60193	0.000315859	0.00312911
rna-XM_020989261.1	WFDC1	434.451	-1.14938	0.307339	-3.73978	0.000184183	0.00180268			rna-XR_002323869.1	LOC110206286	19.6511	1.57069	0.436314	3.59992	0.000318319	0.00315138
rna-XM_021001244.1	MTA3	733.475	-0.443158	0.118531	-3.73877	0.000184925	0.00180875			rna-XM_021005083.1	SELENBP1	1004.66	1.05134	0.292134	3.59883	0.00031965	0.00316245
rna-XM_021002811.1	DES	2155.06	1.68131	0.449942	3.73671	0.00018644	0.00182235			rna-XM_020972375.1	LGALS7	95390.5	-0.60454	0.168031	-3.59778	0.00032095	0.0031732
rna-XM_020964136.1	MYOF	846.856	0.52615	0.140849	3.73556	0.000187299	0.00182953			rna-XM_020966494.1	CNTROB	110.892	0.732168	0.203569	3.59666	0.000322334	0.00318476
rna-XM_020984369.1	DHX9	1138.56	0.315135	0.0843958	3.73402	0.00018845	0.00183955			rna-XM_020969516.1	VAMP5	287.046	-0.728988	0.202876	-3.59327	0.000326551	0.00322429
rna-XM_020989713.1	CADM1	497.271	0.522208	0.13988	3.73325	0.000189023	0.00184392			rna-XM_020976020.1	CIB2	183.191	0.700803	0.19515	3.59111	0.000329275	0.00324902
rna-XM_020989578.1	PGM2L1	13.0672	1.5801	0.42337	3.73219	0.000189822	0.00185048			rna-XM_021006848.1	LOC110222033	310.189	-1.07517	0.299418	-3.59088	0.000329563	0.00324971
rna-XM_020970770.1	ANO1	34.4817	-1.04474	0.280084	-3.73011	0.000191395	0.00186436			rna-XM_020977631.1	MMP11	59.7334	1.26297	0.351869	3.58932	0.000331538	0.00326363
rna-XM_020998594.1	NOP16	2726.93	-0.482799	0.129438	-3.72997	0.000191499	0.00186436			rna-XM_020997772.1	CISD3	56.947	-0.904382	0.251964	-3.58934	0.000331522	0.00326363
rna-XM_020974326.1	CLIC1	19761.4	-0.388191	0.104158	-3.72694	0.000193822	0.00188572			rna-XR_002320532.1	LOC110193705	18.6482	-1.12671	0.313911	-3.58925	0.000331634	0.00326363
rna-XM_020991026.1	HOXD3	26.329	-1.27206	0.341467	-3.72528	0.000195096	0.00189686			rna-XM_020984359.1	GLUL	5168.75	-0.611522	0.170522	-3.58617	0.000335566	0.00330014
rna-XM_020990573.1	C5	29.2341	1.31003	0.351739	3.72443	0.000195756	0.00190202			rna-XM_020987154.1	IL20RA	49.376	-1.48739	0.4148	-3.58581	0.000336032	0.00330253
rna-XM_020982391.1	TXNRD1	553.643	-0.459401	0.123423	-3.72217	0.000197516	0.00191666			rna-XM_020971409.1	LOC110197447	381.698	-0.608592	0.169759	-3.58503	0.000337042	0.00331028
rna-XM_020997349.1	PLCD3	62.4216	-0.763259	0.205058	-3.72216	0.000197524	0.00191666			rna-XM_020983430.1	PPCS	823.904	-0.42601	0.118859	-3.58416	0.00033816	0.00331687
rna-XM_020965189.1	GRTP1	48.2846	-0.942717	0.253376	-3.72062	0.000198737	0.00192715			rna-XM_020984520.1	ARMC10	298.464	-0.548025	0.152896	-3.58429	0.000337994	0.00331687
rna-XM_020977143.1	STOML2	3676.12	-0.385896	0.103724	-3.72043	0.000198882	0.0019273			rna-XM_020970275.1	ARPC3	20582.1	-0.413019	0.115301	-3.58209	0.000340852	0.00334107
rna-XM_020977981.1	GCFC2	47.7863	0.782914	0.210453	3.72014	0.00019911	0.00192823			rna-XM_020999855.1	RPL24	5401.55	-0.403357	0.112638	-3.58102	0.00034226	0.00335265
rna-XM_020984144.1	EYA2	19.5897	1.13206	0.30433	3.71985	0.000199344	0.00192923			rna-XM_020966908.1	ST8SIA6	13.359	2.12449	0.593351	3.5805	0.000342938	0.00335709
rna-XM_021006419.1	LOC110221730	94.6731	-1.4858	0.399561	-3.71857	0.000200351	0.00193769			rna-XM_021008950.1	MIER2	177.907	0.612291	0.171031	3.58	0.000343595	0.00336131
rna-XM_020994505.1	LOC110213925	24.651	-1.45148	0.390463	-3.71734	0.000201333	0.00194591			rna-XM_020995506.1	SEC61B	14334.8	-0.38534	0.107653	-3.57948	0.000344285	0.00336584
rna-XM_020976258.1	CXADR	757.144	-0.385782	0.103832	-3.71543	0.000202856	0.00195806			rna-XM_020973882.1	CSTB	11792.2	-0.524373	0.146504	-3.57923	0.000344603	0.00336674
rna-XM_020992709.1	MED28	2051.64	-0.454503	0.122324	-3.71556	0.000202755	0.00195806			rna-XM_020963580.1	IL1A	39.6339	1.28231	0.358496	3.57691	0.000347682	0.00339458
rna-XM_021008833.1	RPS15	12777.7	-0.306773	0.0825883	-3.71448	0.00020362	0.00196413			rna-XM_020976012.1	PSMA4	10340.4	-0.553774	0.154839	-3.57646	0.000348274	0.00339813
rna-XM_020976045.1	ST7	596.355	-0.58689	0.1581	-3.71216	0.000205501	0.00198098			rna-XM_020980991.1	JAGN1	2020.52	-0.324365	0.090709	-3.57588	0.000349046	0.00340342
rna-XM_021005928.1	CUNH17orf50	12.9743	1.27544	0.343737	3.71052	0.000206835	0.00199254			rna-XM_020987284.1	ACKR4	713.985	-0.807256	0.22601	-3.57177	0.000354583	0.00345484
rna-XM_020989574.1	LIPT2	67.4214	-0.890332	0.239976	-3.71008	0.000207192	0.00199467			rna-XM_021002187.1	GGH	3883.73	-0.448086	0.125457	-3.57162	0.000354784	0.00345484
rna-XR_002322345.1	APELA	10.7836	-2.26321	0.610126	-3.70942	0.000207737	0.0019986			rna-XM_020966666.1	DVL2	261.303	0.563722	0.15792	3.56966	0.000357449	0.00347851
rna-XM_020987980.1	SORCS1	9.64291	1.99564	0.538224	3.70782	0.000209048	0.0020099			rna-XM_020965550.1	SLC25A25	79.2695	0.879836	0.246501	3.56931	0.000357929	0.0034809
rna-XM_021002206.1	FSD1L	134.336	0.622788	0.168021	3.70661	0.000210056	0.00201827			rna-XM_020997883.1	WDR17	48.6821	-1.18508	0.332061	-3.56886	0.000358539	0.00348228
rna-XM_020963964.1	STK24	918.893	-0.299997	0.0809578	-3.7056	0.000210892	0.00202498			rna-XM_020999454.1	CNN3	9709.99	0.436302	0.122251	3.56889	0.000358491	0.00348228
rna-XM_020966027.1	PGS1	508.675	-0.482783	0.130445	-3.70103	0.000214722	0.00206041			rna-XM_020986024.1	LRCH3	172.011	0.484356	0.135726	3.56864	0.000358839	0.00348292
rna-XM_021005453.1	LDHA	32739.4	-0.800612	0.216552	-3.69709	0.000218087	0.00209133			rna-XM_020968025.1	ZNHIT2	20.8402	-1.49777	0.419729	-3.56842	0.000359141	0.00348357
rna-XM_021004037.1	RPL28	4279.67	-0.404241	0.10938	-3.69574	0.000219249	0.00209973			rna-XM_020992731.1	LOC110212727	102.89	-0.892824	0.250264	-3.56753	0.000360359	0.00349311
rna-XM_021007967.1	LOC110222788	54.9378	-1.46647	0.396798	-3.69576	0.000219229	0.00209973			rna-XM_020965378.1	RPS15A	15488.9	-0.47049	0.131889	-3.56733	0.000360634	0.00349349
rna-XR_002327224.1	LOC110218182	27.0356	0.887343	0.240288	3.69283	0.000221774	0.00212253			rna-XM_020985051.1	DPY19L3	150.683	0.77998	0.218707	3.56633	0.000362021	0.00350464
rna-XM_020976778.1	HES4	1218.09	-0.822096	0.222704	-3.69142	0.000223004	0.00213291			rna-XM_020981886.1	DNLZ	435.296	-0.477487	0.134047	-3.56208	0.000367934	0.00355957
rna-XM_020997129.1	SACS	124.364	0.620987	0.16832	3.68931	0.00022486	0.00214926			rna-XM_020989523.1	LRRC32	95.1098	-0.837262	0.235116	-3.56105	0.00036937	0.00357114
rna-XM_020979197.1	CNPY4	67.0823	0.620047	0.168091	3.68877	0.000225345	0.0021525			rna-XM_020997241.1	SHISA2	43.1505	0.995101	0.279479	3.56056	0.000370069	0.00357557
rna-XM_021005227.1	LOC110220929	312.725	-0.41271	0.111945	-3.68673	0.00022715	0.00216833			rna-XM_020972568.1	LOC110198365	1978.57	-0.445726	0.125251	-3.55867	0.000372738	0.00359665
rna-XM_020981791.1	NRARP	104.9	-0.788939	0.21401	-3.68646	0.000227393	0.00216924			rna-XM_020999273.1	WNT9A	14.2198	1.6774	0.471377	3.5585	0.000372977	0.00359665
rna-XM_020981410.1	FAM210B	322.259	-0.50709	0.137592	-3.68546	0.000228289	0.00217637			rna-XM_021008541.1	PDAP1	1703.95	-0.387613	0.108918	-3.55875	0.000372623	0.00359665
rna-XM_020994723.1	IMP3	1020.6	-0.475015	0.128912	-3.6848	0.000228883	0.00218062			rna-XM_020968689.1	KCTD1	1308.26	-0.527055	0.148211	-3.55612	0.000376376	0.0036228
rna-XM_020965936.1	USP36	448.293	0.361225	0.0980387	3.68452	0.000229134	0.0021816			rna-XM_020975215.1	STOX1	20.1249	1.45534	0.409253	3.55609	0.00037642	0.0036228
rna-XM_020992850.1	AFF3	31.894	1.08209	0.293739	3.68384	0.000229745	0.002186			rna-XM_020988410.1	SCD5	65.0848	1.19132	0.334981	3.55638	0.000376007	0.0036228
rna-XM_021009421.1	ACTR3	5544.97	-0.323673	0.0878717	-3.68347	0.000230081	0.00218778			rna-XM_020984121.1	PKIG	796.919	0.415873	0.11701	3.55417	0.00037917	0.0036469
rna-XM_020990069.1	SPRYD4	1002.14	-0.294381	0.0799527	-3.68194	0.000231464	0.0021995			rna-XM_020971618.1	RWDD1	3160.45	-0.39096	0.110034	-3.55309	0.000380736	0.0036596
rna-XM_020970563.1	ARHGEF3	114.83	0.615835	0.167311	3.68078	0.000232522	0.00220813			rna-XM_020991601.1	THBS3	543.845	0.643331	0.181074	3.55286	0.000381071	0.00365998
rna-XM_021002028.1	NRIP3	56.8758	0.892871	0.242617	3.68016	0.000233087	0.00221207			rna-XR_002324152.1	LOC110207421	94.2749	-0.644524	0.181417	-3.55272	0.000381269	0.00365998
rna-XM_020997170.1	SLC7A1	517.383	-0.490297	0.133252	-3.67946	0.000233731	0.00221674			rna-XM_020992877.1	LOC110212788	112.452	-0.557266	0.15688	-3.55218	0.000382057	0.00366519
rna-XM_020972078.1	PHF10	739.519	-0.321961	0.087509	-3.67917	0.000233991	0.00221778			rna-XM_020988481.1	LOC110209790	176.119	-2.62565	0.739478	-3.55069	0.000384229	0.00368293
rna-XM_020996863.1	ITGA2	274.216	-0.567711	0.154319	-3.67882	0.000234319	0.00221946			rna-XM_021005523.1	RPS13	10136	-0.352516	0.0992843	-3.55057	0.000384403	0.00368293
rna-XM_020964537.1	AKAP13	1023.2	0.47184	0.128319	3.67708	0.000235918	0.00223172			rna-XM_021006387.1	ITGA4	314.403	0.853392	0.240409	3.54976	0.000385589	0.00369192
rna-XM_020986589.1	GINM1	700.309	-0.661354	0.179852	-3.67722	0.000235794	0.00223172			rna-XM_020994170.1	PHC1	115.88	0.568056	0.160061	3.549	0.000386694	0.00370011
rna-XM_021002514.1	ABCA5	103.107	0.637035	0.173283	3.67626	0.000236678	0.00223748			rna-XM_020966856.1	SPAG7	1170.25	-0.316499	0.0891973	-3.5483	0.000387719	0.00370753
rna-XM_020967977.1	TRMT112	5353.4	-0.342655	0.0932254	-3.67555	0.000237338	0.00224228			rna-XM_020978161.1	CCL25	329.738	0.727439	0.205062	3.54741	0.000389035	0.00371534
rna-XM_020998762.1	ROMO1	1714.94	-0.308155	0.0838452	-3.67528	0.000237587	0.00224318			rna-XM_020986474.1	GPR135	80.0398	0.684942	0.193074	3.54756	0.000388816	0.00371534
rna-XM_020972560.1	CACNA1G	196.043	0.616481	0.167778	3.67439	0.000238421	0.00224961			rna-XM_020967442.1	FAM84A	987.508	-0.56918	0.160575	-3.54464	0.000393144	0.00375217
rna-XM_020976345.1	TMEM192	471.581	-0.403128	0.109727	-3.67393	0.000238846	0.00225217			rna-XM_020994831.1	PODNL1	34.2994	0.948654	0.267688	3.54387	0.000394295	0.00376073
rna-XR_002323134.1	LOC110203939	85.7859	-0.732525	0.199395	-3.67374	0.000239026	0.00225242			rna-XM_020985480.1	OTX1	66.3585	1.01773	0.287272	3.54272	0.000396026	0.0037724
rna-XM_020989311.1	NUTF2	5719.37	-0.377261	0.102714	-3.67292	0.000239794	0.00225821			rna-XM_021003746.1	CPT1C	73.479	0.871368	0.245953	3.54282	0.000395868	0.0037724
rna-XM_021001436.1	ARSJ	214.348	0.705239	0.192049	3.67218	0.000240489	0.00226331			rna-XM_021009619.1	ACTR3B	123.994	-0.477419	0.134784	-3.54209	0.000396964	0.00377891
rna-XM_021008090.1	TRAF3IP2	286.018	-0.983864	0.268009	-3.67101	0.000241598	0.00227229			rna-XM_021005022.1	LOC110220837	235.444	-0.532717	0.150456	-3.54068	0.00039909	0.00379673
rna-XM_020982264.1	PAQR5	1098.71	-0.498623	0.135916	-3.66861	0.000243871	0.0022922			rna-XM_021004664.1	CHURC1	870.058	-0.447889	0.126566	-3.53879	0.00040197	0.00382167
rna-XM_021005161.1	TMEM173	178.188	-1.17133	0.319421	-3.66706	0.000245358	0.0023047			rna-XM_020989249.1	CRISPLD2	49.9465	1.17983	0.333441	3.53833	0.000402668	0.00382586
rna-XM_020971548.1	NACAD	10.7488	1.21191	0.330512	3.66675	0.000245651	0.00230598			rna-XM_020968815.1	LOC110195885	143.675	-3.5629	1.00722	-3.53737	0.000404133	0.00383733
rna-XM_020995113.1	PYCR3	1328.03	-0.615732	0.167974	-3.66563	0.000246726	0.00231459			rna-XM_020976173.1	SLC24A5	109.214	-0.870293	0.246168	-3.53536	0.000407226	0.00386423
rna-XM_020977707.1	TMEM147	1446.34	-0.824244	0.224945	-3.6642	0.000248117	0.00232616			rna-XM_021000212.1	LOC110217711	397.315	-0.615438	0.17413	-3.53435	0.000408777	0.00387647
rna-XM_020978383.1	ECH1	942.382	-0.616719	0.168345	-3.66343	0.000248857	0.00233012			rna-XM_020989593.1	LOC110210596	448.811	-0.541919	0.153349	-3.5339	0.000409475	0.00388061
rna-XM_020985048.1	NUDT19	225.525	-0.480946	0.131282	-3.66344	0.000248847	0.00233012			rna-XM_020984994.1	LOC110207379	364.892	0.460553	0.130337	3.53355	0.000410021	0.00388331
rna-XM_020972936.1	TMEM186	628.809	-0.454051	0.123948	-3.66325	0.000249033	0.00233028			rna-XM_020967194.1	LOC110194702	2804.83	-0.598501	0.169429	-3.53246	0.000411708	0.0038968
rna-XM_020992294.1	CPZ	1774.09	-1.52393	0.416178	-3.66172	0.000250529	0.00234279			rna-XM_020985784.1	HDHD2	1152.88	-0.524932	0.148627	-3.53188	0.00041261	0.00390285
rna-XM_020967274.1	RNF128	263.219	-1.02602	0.280246	-3.66115	0.000251081	0.00234646			rna-XR_002323493.1	LOC110205053	14.5318	-1.5443	0.437306	-3.53141	0.000413357	0.00390744
rna-XM_020996819.1	SENP8	520.861	-0.39677	0.108424	-3.65944	0.000252769	0.00236073			rna-XM_021007749.1	TRIB2	41.0803	1.12189	0.317913	3.52893	0.000417242	0.00394165
rna-XM_020991064.1	LOC110211624	57.0604	1.70824	0.466861	3.65899	0.000253212	0.00236336			rna-XR_002324053.1	LOC110207018	55.6346	0.659498	0.18703	3.52616	0.000421635	0.00398062
rna-XM_020966479.1	KDM6B	153.863	0.462678	0.126516	3.65707	0.000255115	0.00237961			rna-XM_020986620.1	SYNE1	708.266	0.608412	0.172583	3.52532	0.000422964	0.00399064
rna-XM_021002470.1	CDK3	37.8994	0.663874	0.181564	3.65643	0.000255754	0.00238406			rna-XM_020980958.1	CUNH3orf58	1672.78	-0.422708	0.119913	-3.52511	0.000423301	0.00399128
rna-XR_002325014.1	LOC110210094	220.749	-0.436996	0.119587	-3.65423	0.000257959	0.00240309			rna-XM_020963641.1	SLC20A1	143.7	0.865154	0.245521	3.52375	0.000425478	0.00400926
rna-XM_020993050.1	NFIA	761.333	0.397305	0.108762	3.65296	0.000259231	0.00241341			rna-XM_020969769.1	LURAP1L	765.215	0.710423	0.201639	3.52324	0.000426302	0.00401448
rna-XM_020976260.1	RIPK4	886.484	-0.441818	0.120983	-3.65189	0.000260317	0.00242199			rna-XM_020968359.1	PYGM	187.9	-1.02039	0.289746	-3.52167	0.000428835	0.00403207
rna-XM_020988354.1	BMP3	23.8296	1.18004	0.32315	3.65167	0.000260545	0.00242257			rna-XM_020982366.1	STAB2	275.447	-1.21087	0.343842	-3.52158	0.000428984	0.00403207
rna-XM_021008511.1	NMRK1	251.712	-0.451433	0.12363	-3.65149	0.000260721	0.00242268			rna-XM_020998711.1	EIF2S2	3110.57	-0.396327	0.11254	-3.52164	0.000428878	0.00403207
rna-XM_020982175.1	LOC110205510	47.332	0.985548	0.269947	3.6509	0.000261326	0.00242677			rna-XM_020996883.1	TCTN3	100.28	0.62606	0.177844	3.52027	0.000431105	0.00404945
rna-XM_020979941.1	NDUFB7	4633.66	-0.36908	0.101178	-3.64784	0.00026445	0.00245267			rna-XM_020992703.1	KLF11	291.502	0.535494	0.152128	3.52003	0.000431493	0.00405052
rna-XM_020993363.1	GGCT	2139.66	-0.740173	0.202907	-3.64785	0.000264448	0.00245267			rna-XM_020969298.1	POLR2K	1304.76	-0.438978	0.12472	-3.51972	0.000431997	0.0040527
rna-XM_020982458.1	ITGA11	82.5397	-0.774937	0.21249	-3.64694	0.000265384	0.00245978			rna-XM_020963459.1	SYTL4	23.5287	1.217	0.345784	3.51954	0.000432299	0.00405298
rna-XM_020988287.1	LOC110209677	28399.8	-0.503556	0.13811	-3.64604	0.000266317	0.00246688			rna-XM_020965685.1	SNRPB	571.01	-0.467778	0.132953	-3.51837	0.000434201	0.00406824
rna-XM_020977631.1	MMP11	50.3539	1.20208	0.329832	3.64453	0.000267877	0.00247976			rna-XM_021003617.1	APOE	1975.56	0.698541	0.198675	3.516	0.0004381	0.00410218
rna-XM_020995847.1	IFNGR2	280.548	-0.453161	0.124463	-3.64094	0.000271641	0.00251302			rna-XM_020988232.1	MRPS5	939.527	-0.460367	0.131032	-3.5134	0.000442408	0.00413885
rna-XM_021006410.1	CERKL	78.037	0.736649	0.202346	3.64054	0.000272069	0.0025154			rna-XM_020999446.1	SRSF3	8872.25	-0.344893	0.0981677	-3.5133	0.000442573	0.00413885
rna-XM_021003277.1	CIC	59.4788	0.705329	0.193775	3.63994	0.000272704	0.00251969			rna-XM_020997896.1	FAM49B	1082	-0.399133	0.113652	-3.5119	0.000444915	0.00415814
rna-XM_020979299.1	LOC110202934	154.318	0.522634	0.143615	3.63913	0.000273558	0.00252599			rna-XM_021004143.1	LOC110220198	365.668	-0.503275	0.143373	-3.51026	0.000447672	0.00418127
rna-XM_021007234.1	NDUFAF2	540.156	-0.596609	0.163969	-3.63854	0.000274192	0.00253025			rna-XM_020983358.1	SDC3	606.924	0.55752	0.158838	3.50999	0.000448126	0.00418288
rna-XM_020995731.1	LOC110214697	79.2388	0.98436	0.270581	3.63795	0.000274817	0.00253443			rna-XM_020967183.1	PXYLP1	813.458	0.595479	0.169671	3.5096	0.000448774	0.00418631
rna-XM_021009266.1	TTBK2	51.0725	0.648028	0.178144	3.63767	0.00027512	0.00253563			rna-XM_020993954.1	LOC110213584	78.5015	-0.870155	0.248068	-3.50774	0.000451939	0.00421318
rna-XM_020982085.1	AKT3	101.964	0.700067	0.192489	3.63692	0.00027592	0.00253981			rna-XM_020965855.1	RPS7	23054	-0.397419	0.113325	-3.50688	0.000453389	0.00422405
rna-XM_021003936.1	LOC110220090	43.5344	0.75303	0.207051	3.63692	0.000275913	0.00253981			rna-XM_020988434.1	STBD1	184.597	-0.82831	0.236467	-3.50286	0.000460299	0.00428515
rna-XM_021001862.1	MUSK	134.958	2.06121	0.566969	3.63549	0.000277454	0.00255233			rna-XM_021002713.1	ABCB6	248.496	-0.51205	0.146186	-3.50273	0.000460524	0.00428515
rna-XM_020974633.1	POGK	329.857	0.376205	0.103496	3.63495	0.000278032	0.00255605			rna-XM_020972857.1	GPR1	82.8064	0.70341	0.200845	3.50226	0.000461333	0.00428739
rna-XM_021007766.1	TRAF3IP3	20.894	1.21307	0.333784	3.63429	0.00027875	0.00256105			rna-XM_020988494.1	CIAO1	2916.81	-0.33183	0.0947477	-3.50225	0.000461341	0.00428739
rna-XM_021004711.1	SPTB	39.6114	1.19177	0.328185	3.6314	0.000281886	0.00258824			rna-XM_021002028.1	NRIP3	65.7418	0.935633	0.26719	3.50176	0.000462197	0.0042905
rna-XM_020997231.1	FLT3	55.6788	-0.974744	0.268448	-3.63104	0.000282285	0.00259029			rna-XR_002324934.1	LOC110209830	15.6223	-1.44768	0.41342	-3.50173	0.000462254	0.0042905
rna-XM_020969832.1	BCORL1	48.8765	0.735914	0.202778	3.62917	0.000284337	0.00260423			rna-XM_020972341.1	TTC27	648.691	-0.500108	0.142833	-3.50134	0.000462916	0.00429397
rna-XM_020989893.1	PRDX4	5073.09	-0.659689	0.181767	-3.62932	0.000284171	0.00260423			rna-XR_002327888.1	LOC110220489	226.244	-0.583111	0.166561	-3.50089	0.000463711	0.00429866
rna-XM_020994341.1	AEBP2	410.533	0.552543	0.152246	3.62928	0.000284218	0.00260423			rna-XM_020985403.1	CNRIP1	416.655	0.821349	0.234724	3.49922	0.000466627	0.00432299
rna-XM_021009193.1	MAP1A	169.127	0.750914	0.207004	3.62753	0.00028615	0.00261921			rna-XM_020997938.1	ZYX	306.385	0.956583	0.273399	3.49886	0.000467253	0.00432609
rna-XM_020986874.1	BLOC1S4	1159.83	-0.353727	0.0975722	-3.62528	0.000288648	0.00264043			rna-XM_021003424.1	KCNA7	135.989	0.594848	0.170054	3.49799	0.000468776	0.00433749
rna-XM_020993434.1	MGAT4C	11.7953	1.51784	0.418865	3.62369	0.000290427	0.00265505			rna-XM_020993372.1	HOXA1	161.694	-0.579263	0.165642	-3.49708	0.000470389	0.00434971
rna-XM_021006382.1	SSFA2	378.941	-0.423384	0.116844	-3.6235	0.000290645	0.00265539			rna-XM_020964373.1	OGN	1900.82	0.782355	0.223785	3.49602	0.000472257	0.00436426
rna-XM_020972666.1	LOC110198404	302.834	0.346939	0.0957728	3.62252	0.000291747	0.0026638			rna-XM_020990126.1	ARHGEF25	40.0327	1.07619	0.30798	3.49434	0.000475228	0.00438899
rna-XR_002327642.1	AP1S3	650.11	-0.579504	0.160016	-3.62154	0.000292852	0.00267223			rna-XM_020971340.1	TNFAIP8L1	150.053	0.577632	0.165429	3.49171	0.000479933	0.00442969
rna-XM_020963128.1	CNTNAP5	87.0312	0.961203	0.265431	3.62129	0.000293143	0.00267322			rna-XM_020997135.1	MTIF3	772.67	-0.537324	0.15394	-3.49048	0.000482149	0.00444738
rna-XM_020972330.1	MAPK4	32.7066	0.963352	0.2662	3.6189	0.000295852	0.00269626			rna-XM_020963901.1	EIF3M	7359.74	-0.423071	0.121272	-3.48862	0.000485528	0.00447537
rna-XM_020966665.1	RNASEK	1846.19	-0.946684	0.261668	-3.61788	0.000297031	0.00270532			rna-XM_020971769.1	FGF13	59.3896	0.831163	0.23826	3.48847	0.000485786	0.00447537
rna-XR_002323120.1	LOC110203919	187.846	1.04464	0.288841	3.61667	0.000298422	0.00271631			rna-XM_020990753.1	TGM2	138.779	-0.779328	0.223462	-3.48752	0.000487531	0.00448589
rna-XM_020977773.1	LOC110201906	634.878	-1.21223	0.335255	-3.61584	0.000299379	0.00272333			rna-XM_021006255.1	TBL1X	409.722	0.413872	0.118667	3.48766	0.000487262	0.00448589
rna-XM_020990183.1	SRGAP1	116.576	0.633905	0.175334	3.61542	0.000299861	0.00272603			rna-XM_020998061.1	CREB3L2	268.476	0.576665	0.165362	3.48729	0.000487941	0.00448688
rna-XM_020975991.1	ADAMTS7	102.878	0.787752	0.217898	3.61523	0.000300082	0.00272635			rna-XM_020975176.1	PPA1	1330.4	-0.557189	0.159789	-3.48704	0.000488399	0.00448832
rna-XM_020963086.1	PM20D2	300.849	0.498954	0.138165	3.6113	0.000304661	0.00276598			rna-XM_021006453.1	SOCS2	120.588	0.79204	0.227191	3.48622	0.000489889	0.00449923
rna-XM_020984548.1	SRPK2	1333.37	-0.383815	0.10629	-3.61101	0.000305009	0.00276598			rna-XR_002325441.1	LOC110211576	118.611	-0.614929	0.176409	-3.48582	0.000490624	0.00450319
rna-XM_021003349.1	LOC110219738	248.127	0.594735	0.164699	3.61103	0.000304978	0.00276598			rna-XM_020965906.1	AFMID	253.02	-0.440825	0.126474	-3.48551	0.000491207	0.00450366
rna-XM_020996412.1	UBE2L3	3772.27	-0.628378	0.174049	-3.61035	0.00030579	0.00277135			rna-XM_020988603.1	RGS4	152.794	-0.972571	0.279049	-3.4853	0.000491584	0.00450366
rna-XM_020999666.1	MAPK13	1568.22	-0.51583	0.143011	-3.60692	0.00030985	0.00280642			rna-XR_002327446.1	LOC110218910	20.7203	1.23677	0.354849	3.48536	0.000491477	0.00450366
rna-XM_020990312.1	HMGA2	2702.41	-0.540996	0.150005	-3.60652	0.000310327	0.002809			rna-XM_020992664.1	CMC2	494.855	-0.485953	0.139482	-3.48398	0.000494013	0.00452312
rna-XM_020963207.1	TRAF4	155.107	0.532062	0.147564	3.60564	0.000311389	0.00281514			rna-XM_020986704.1	DYNLT1	6385.65	-0.516731	0.148351	-3.48317	0.000495514	0.00453262
rna-XM_020988481.1	LOC110209790	137.511	-2.05074	0.568738	-3.60578	0.000311216	0.00281514			rna-XM_021006014.1	DNAJC9	1405.6	-0.41094	0.117982	-3.48309	0.00049566	0.00453262
rna-XM_020992508.1	DTNA	61.4491	1.11132	0.308232	3.60547	0.000311585	0.00281518			rna-XR_002326113.1	LOC110213800	34.813	1.08139	0.310489	3.48286	0.000496089	0.00453375
rna-XM_020969209.1	USE1	258.892	-0.597657	0.165783	-3.60506	0.000312087	0.00281799			rna-XM_021000868.1	CEP131	52.6484	0.899585	0.258377	3.48168	0.000498282	0.004551
rna-XM_020975744.1	PEBP4	29.5688	-1.01266	0.280975	-3.6041	0.000313235	0.00282662			rna-XM_020973947.1	PKIA	3671.25	-0.486344	0.139743	-3.48027	0.000500901	0.00457211
rna-XM_020985960.1	SEMA5B	32.0828	1.49323	0.414381	3.60351	0.000313951	0.00283134			rna-XM_020973828.1	NRN1	291.98	0.901111	0.258973	3.47955	0.00050225	0.0045816
rna-XM_021002764.1	TNS1	1569.15	0.704551	0.195528	3.60332	0.000314178	0.00283165			rna-XM_021005681.1	ELN	199.064	0.935864	0.269056	3.47832	0.000504568	0.00459992
rna-XM_021004150.1	TTYH1	22.7144	1.18172	0.328095	3.60176	0.000316065	0.00284691			rna-XM_020999584.1	FANCE	66.7534	0.837931	0.241071	3.47587	0.000509202	0.00463932
rna-XM_020994420.1	LPAR5	311.569	-0.545687	0.151542	-3.6009	0.000317112	0.00285459			rna-XM_020971256.1	ALKBH7	220.941	-0.53913	0.155135	-3.47522	0.000510435	0.00464506
rna-XM_020979180.1	LTBP4	568.658	1.02063	0.28351	3.59996	0.000318263	0.0028632			rna-XM_020973927.1	ZC2HC1A	321.319	0.373394	0.107445	3.47521	0.000510457	0.00464506
rna-XM_020970168.1	ORAI1	120.007	-0.585183	0.162566	-3.59967	0.000318622	0.00286467			rna-XM_020985200.1	LOC110207506	14.1846	-2.35588	0.677946	-3.47502	0.000510814	0.00464547
rna-XM_021008970.1	MOB3A	584.189	-0.333668	0.0927103	-3.59904	0.000319394	0.00286986			rna-XM_020966305.1	WNT10B	70.5975	-1.11074	0.319664	-3.47471	0.000511401	0.00464797
rna-XM_020963994.1	SYNM	120.708	0.612073	0.170079	3.59877	0.000319729	0.00287111			rna-XM_021007614.1	DHFR	1684.81	-0.452138	0.130163	-3.47363	0.000513466	0.00466388
rna-XR_002325735.1	LOC110212692	255.652	-1.25215	0.347955	-3.5986	0.000319932	0.00287118			rna-XM_020990610.1	TNC	406.487	0.819099	0.235865	3.47275	0.000515163	0.00467643
rna-XM_020988905.1	SSR3	16712.6	-0.537805	0.14949	-3.59759	0.000321177	0.00288059			rna-XM_020964693.1	MED31	2149.14	-0.454218	0.130833	-3.47174	0.000517093	0.00469109
rna-XM_020982485.1	RBFOX2	1302.21	0.451718	0.125635	3.59547	0.0003238	0.00290235			rna-XR_002323134.1	LOC110203939	84.8517	-0.665318	0.191649	-3.47154	0.00051748	0.00469174
rna-XM_020987954.1	SH3PXD2A	641.41	0.397947	0.110708	3.59457	0.000324933	0.00291073			rna-XM_021006331.1	TMEM261	620.252	-0.488004	0.140652	-3.46957	0.000521283	0.00472334
rna-XM_020968472.1	CNTN4	33.5947	0.947136	0.263513	3.59426	0.000325311	0.00291233			rna-XM_021003615.1	LOC110219893	2060.31	-0.340004	0.0980023	-3.46935	0.00052172	0.00472441
rna-XM_020986861.1	RIPOR2	28.9221	1.13485	0.315774	3.59386	0.000325818	0.0029151			rna-XM_020964457.1	SFRP4	510.208	0.862276	0.24866	3.46769	0.000524946	0.00475073
rna-XM_020990900.1	XIRP2	266.214	1.25509	0.349259	3.59358	0.000326169	0.00291646			rna-XM_020988349.1	CDS1	555.307	-0.585161	0.168779	-3.46702	0.000526257	0.00475818
rna-XM_020982206.1	DISP1	164.676	0.616703	0.171635	3.5931	0.000326768	0.00292005			rna-XR_002324157.1	LOC110207428	89.2032	0.675296	0.194781	3.46694	0.00052641	0.00475818
rna-XM_020965612.1	ACOT8	468.572	-0.621908	0.173105	-3.59267	0.000327306	0.00292129			rna-XM_020985960.1	SEMA5B	40.063	1.34591	0.388277	3.46637	0.000527538	0.00476548
rna-XM_021003119.1	MAPKAPK2	289.892	0.373778	0.104036	3.59277	0.000327187	0.00292129			rna-XM_020972701.1	AOC3	31.9985	1.07468	0.310115	3.46542	0.000529396	0.00477936
rna-XM_021007094.1	NCOR1	944.931	-0.291353	0.0811311	-3.59114	0.000329233	0.00293671			rna-XM_020994531.1	LOC110213939	2058.82	-0.551406	0.159221	-3.46314	0.000533904	0.00481713
rna-XM_020995433.1	ARHGAP17	225.533	0.502004	0.139853	3.58952	0.000331294	0.0029533			rna-XM_021002787.1	STK36	68.0744	0.787644	0.227501	3.46215	0.000535881	0.00483203
rna-XM_020969654.1	DKK4	282.023	-0.88239	0.245912	-3.58824	0.000332918	0.00296598			rna-XR_002325009.1	LOC110210085	292.66	-0.523832	0.151323	-3.46167	0.00053683	0.00483766
rna-XM_020991159.1	TMCO5A	75.4408	0.607505	0.169333	3.58764	0.000333684	0.002971			rna-XM_020996656.1	PAIP1	763.732	-0.3178	0.0918129	-3.46139	0.000537401	0.00483987
rna-XR_002323444.1	LOC110204848	46.953	0.672921	0.187682	3.58543	0.00033652	0.00299444			rna-XR_002326223.1	LOC110214213	10.8356	-1.85904	0.537228	-3.46042	0.000539324	0.00485424
rna-XM_020996284.1	AVEN	211.3	0.789714	0.220411	3.58292	0.000339774	0.00302156			rna-XR_002324103.1	LOC110207251	22.0239	1.33082	0.38476	3.45884	0.00054251	0.00487996
rna-XM_020993402.1	ENTPD3	35.6791	1.28616	0.359231	3.58032	0.000343173	0.00304994			rna-XM_020968503.1	NEXN	533.18	-0.692977	0.200363	-3.45861	0.000542981	0.00488124
rna-XM_020990482.1	ZEB1	237.423	0.910144	0.254334	3.57854	0.00034552	0.00306895			rna-XM_020975284.1	SPRY2	523.134	0.517746	0.149766	3.45703	0.000546162	0.00490687
rna-XM_020981811.1	ADAM10	758.29	0.340823	0.0952809	3.57704	0.000347514	0.00308479			rna-XM_020977169.1	KANSL2	414.138	0.377948	0.109336	3.45677	0.000546693	0.00490868
rna-XM_021000890.1	ALYREF	1531.52	-0.848135	0.237222	-3.57527	0.000349861	0.00310361			rna-XM_021007035.1	TIMM22	728.886	-0.403793	0.116852	-3.4556	0.000549067	0.00492702
rna-XM_021007092.1	MRPS17	1731.58	-0.339346	0.0949186	-3.57513	0.000350057	0.00310361			rna-XM_021004731.1	GMFB	9450.16	-0.409735	0.118588	-3.45512	0.000550039	0.00493276
rna-XM_021001929.1	RHOC	1631.91	0.553131	0.154737	3.57466	0.000350681	0.00310727			rna-XM_020986033.1	TNK2	75.3717	0.805076	0.233083	3.45403	0.000552277	0.00494984
rna-XM_020966542.1	PLSCR3	1907.15	-0.540871	0.151412	-3.57217	0.000354029	0.00313505			rna-XM_020973497.1	PDPN	817.28	0.607404	0.175891	3.4533	0.000553768	0.00496021
rna-XM_020975515.1	HMGN3	3535.86	0.523619	0.146592	3.57194	0.000354343	0.00313593			rna-XM_020975896.1	DCHS1	139.856	0.715413	0.207191	3.45291	0.000554579	0.00496449
rna-XM_020968339.1	TMEM258	1125.45	-0.62154	0.174027	-3.57151	0.000354929	0.00313923			rna-XM_021007727.1	MOB1A	355.438	0.733522	0.212473	3.4523	0.00055583	0.00497269
rna-XM_020969396.1	PLVAP	781.067	0.776907	0.217667	3.56924	0.000358019	0.00316465			rna-XM_021005126.1	ECSCR	735.2	-0.765949	0.221886	-3.452	0.000556458	0.00497531
rna-XM_020984367.1	NPL	43.2755	-0.951195	0.266787	-3.56538	0.000363336	0.00320972			rna-XM_020970343.1	LOC110196894	97.0835	-0.676624	0.196091	-3.45055	0.000559441	0.00499897
rna-XM_020971722.1	NEK7	661.794	0.471705	0.132333	3.56452	0.000364519	0.00321824			rna-XM_020977978.1	BDNF	139.523	0.893617	0.259035	3.44979	0.000561015	0.00501002
rna-XM_020984027.1	LOC110206557	6069.32	-0.385272	0.108113	-3.56359	0.00036582	0.00322779			rna-XM_021009535.1	LOC110223842	49.7055	0.912646	0.264572	3.44952	0.000561589	0.00501214
rna-XM_020981804.1	SAPCD2	116.097	0.676587	0.189879	3.56325	0.000366295	0.00323004			rna-XM_020993307.1	CMC1	1327.54	-0.418609	0.121361	-3.44928	0.000562082	0.00501353
rna-XM_020986039.1	SLC51A	652.102	-1.19757	0.33629	-3.56112	0.000369275	0.00325436			rna-XM_020973738.1	CCDC28A	834.991	-0.537542	0.155868	-3.44869	0.000563307	0.00502039
rna-XM_020993346.1	RBMS3	525.138	0.510038	0.1433	3.55922	0.000371955	0.00327602			rna-XM_020978216.1	PRTFDC1	28.3869	1.23104	0.356971	3.44859	0.000563527	0.00502039
rna-XM_020986178.1	TMED8	137.189	0.41257	0.115943	3.5584	0.000373128	0.00328437			rna-XM_020972678.1	RPL27	22229.3	-0.358257	0.103898	-3.44815	0.000564432	0.00502243
rna-XM_020981767.1	ALDH1A2	24.0708	-1.62211	0.456026	-3.55705	0.000375042	0.00329898			rna-XM_021005214.1	PSMB4	4230.25	-0.398997	0.115711	-3.44821	0.000564308	0.00502243
rna-XM_020995494.1	GLIS2	111.44	0.612391	0.172169	3.55691	0.000375236	0.00329898			rna-XM_020974255.1	NRM	272.478	0.752992	0.218407	3.44765	0.00056549	0.00502884
rna-XM_021001912.1	PARVA	883.545	0.465304	0.130855	3.55588	0.000376716	0.00331001			rna-XM_021000048.1	TWIST1	965.358	0.789113	0.228903	3.44737	0.000566076	0.00503104
rna-XM_020983321.1	TAF12	941.169	-1.08761	0.305923	-3.55517	0.000377728	0.00331691			rna-XM_020968598.1	MPHOSPH10	2505.29	-0.39478	0.114539	-3.44668	0.000567529	0.00504093
rna-XM_020971772.1	VGLL1	601.712	-0.509611	0.143385	-3.55414	0.00037922	0.00332803			rna-XM_020968044.1	FAU	5110.08	-0.417973	0.121322	-3.44517	0.000570705	0.00506542
rna-XM_020997526.1	WIPF2	351.905	0.320655	0.0902522	3.55288	0.000381041	0.00334201			rna-XM_020992935.1	PDCL3	8044.68	-0.398895	0.115788	-3.44504	0.000570968	0.00506542
rna-XM_021001232.1	METTL17	562.283	-0.472858	0.133097	-3.55272	0.000381274	0.00334206			rna-XM_020970084.1	MYLK4	52.0432	-0.830227	0.241026	-3.44455	0.000572007	0.00507162
rna-XM_020963427.1	XKRX	221.413	-0.584741	0.164605	-3.55239	0.000381742	0.00334417			rna-XM_020976260.1	RIPK4	941.078	-0.503139	0.14608	-3.44428	0.000572585	0.00507371
rna-XM_020996885.1	CUTC	248.518	-0.660599	0.185976	-3.55207	0.000382216	0.00334633			rna-XM_020998106.1	FMC1	1115.66	-0.465868	0.135289	-3.4435	0.000574241	0.00508535
rna-XM_020966366.1	TMEM229A	536.664	-0.501278	0.141157	-3.55121	0.00038347	0.00335531			rna-XM_020969611.1	PLAT	230.749	-0.595976	0.173113	-3.4427	0.000575939	0.00509735
rna-XM_020965941.1	LOC110193899	6817.13	1.59563	0.449488	3.54988	0.000385408	0.00337026			rna-XM_020992699.1	MPHOSPH6	1886.13	-0.417536	0.121302	-3.44213	0.000577146	0.005105
rna-XM_020986901.1	PQLC1	212.636	0.508802	0.143379	3.54865	0.000387206	0.00338397			rna-XM_020998599.1	FLT4	134.433	-0.714912	0.207747	-3.44127	0.000578998	0.00511833
rna-XM_020993535.1	HECW2	76.3463	0.733489	0.20671	3.54839	0.000387592	0.00338532			rna-XM_021001400.1	CUNH4orf32	86.4084	-0.723084	0.210188	-3.44018	0.000581335	0.00513288
rna-XM_020988868.1	MFSD1	381.659	-0.526506	0.148389	-3.54814	0.000387961	0.00338653			rna-XM_021002252.1	KCP	139.49	0.93845	0.27279	3.44019	0.0005813	0.00513288
rna-XM_020973909.1	WDR4	996.733	-0.40712	0.114793	-3.54657	0.000390282	0.00340477			rna-XM_020990627.1	AKNA	42.1209	0.926913	0.269458	3.43992	0.00058189	0.00513473
rna-XM_020977928.1	FXYD3	12667.8	-0.453931	0.128028	-3.54557	0.000391759	0.00341563			rna-XM_020989804.1	ARHGAP20	175.372	0.813794	0.236586	3.43973	0.000582292	0.00513523
rna-XM_020993241.1	CMTM7	205.091	0.517925	0.146085	3.54537	0.000392059	0.00341621			rna-XM_020973040.1	LOC110198656	162.926	-0.845913	0.246078	-3.43758	0.000586946	0.0051732
rna-XM_020986994.1	LOC110208846	38.615	0.651624	0.18381	3.5451	0.000392468	0.00341775			rna-XM_020977627.1	LOC110201755	53.2752	1.46249	0.425512	3.43702	0.00058816	0.00518083
rna-XR_002324399.1	LOC110208110	131.757	-0.618074	0.174399	-3.54402	0.000394068	0.00342965			rna-XM_020973033.1	LOC110198644	475.555	0.788628	0.229482	3.43656	0.000589149	0.00518646
rna-XM_021005141.1	SYNE3	190.638	0.650271	0.183497	3.54377	0.000394449	0.00343094			rna-XR_002325812.1	LOC110212953	26.4679	-1.6208	0.471671	-3.4363	0.000589712	0.00518835
rna-XM_020992578.1	LOC110212570	7377.51	-0.70516	0.198997	-3.54358	0.000394734	0.00343139			rna-XM_020997186.1	HMGB1	37717.7	-0.319517	0.0930023	-3.43558	0.000591281	0.00519907
rna-XR_002321609.1	LOC110197946	4182.47	-0.349604	0.0986963	-3.54222	0.000396777	0.0034471			rna-XM_020973746.1	ABRACL	2388.13	-0.536577	0.156259	-3.43389	0.000594981	0.00522851
rna-XM_020969886.1	DOPEY1	220.968	0.539813	0.152428	3.54142	0.000397973	0.00345536			rna-XM_020963643.1	BCAR1	33.742	1.09274	0.318258	3.43351	0.000595818	0.00523225
rna-XM_021001765.1	SVEP1	222.91	-0.990296	0.279644	-3.54128	0.000398197	0.00345536			rna-XM_020986195.1	ESF1	557.151	-0.300022	0.087384	-3.43338	0.00059611	0.00523225
rna-XM_020989537.1	DGAT2	4023.63	-0.67827	0.191565	-3.54068	0.000399099	0.00346068			rna-XM_020971597.1	CEP85L	317.205	0.441109	0.128486	3.43313	0.000596664	0.00523402
rna-XM_020992664.1	CMC2	473.604	-0.463925	0.131032	-3.54056	0.000399282	0.00346068			rna-XM_021004419.1	SEMA5A	1268.11	0.540339	0.157407	3.43275	0.000597487	0.00523814
rna-XM_021001395.1	CASP6	474.686	-0.734902	0.207657	-3.53903	0.000401605	0.00347876			rna-XM_020982786.1	LOC110205873	479.21	0.463506	0.135063	3.43177	0.000599654	0.00525404
rna-XM_020983508.1	RASL12	95.3053	0.825442	0.233276	3.53848	0.000402443	0.00348191			rna-XM_020964267.1	RGMA	765.925	0.38315	0.111713	3.42977	0.000604092	0.00528981
rna-XM_020991749.1	S100A16	18474.1	-0.479424	0.135487	-3.53852	0.000402371	0.00348191			rna-XM_021002386.1	SIKE1	1899.46	-0.480031	0.13997	-3.42954	0.000604614	0.00529127
rna-XM_020969793.1	RBMX2	665.86	-0.397344	0.112301	-3.53819	0.000402879	0.00348363			rna-XM_020997714.1	LOC110215880	233.87	-0.482151	0.140622	-3.42871	0.000606461	0.00530431
rna-XM_020989450.1	TK2	613.484	-0.571845	0.16167	-3.5371	0.000404546	0.00349599			rna-XM_020977981.1	GCFC2	54.909	0.79453	0.231745	3.42847	0.000606992	0.00530582
rna-XM_020974795.1	AFF2	26.2656	1.17483	0.332198	3.53655	0.000405397	0.00349923			rna-XM_020986733.1	SLC24A3	59.5513	0.995167	0.29032	3.42783	0.000608426	0.00531523
rna-XM_021000018.1	THSD7A	16.6694	1.18953	0.336347	3.53661	0.000405296	0.00349923			rna-XM_020971576.1	SMIM4	1253.92	-0.425303	0.124083	-3.42755	0.000609049	0.00531755
rna-XM_020968150.1	EHBP1L1	71.345	0.765361	0.216502	3.53512	0.000407596	0.00351614			rna-XM_020966913.1	NUDT2	1178.28	-0.381815	0.11143	-3.4265	0.000611415	0.00533122
rna-XM_020974325.1	DDAH2	478.057	0.468185	0.132471	3.53425	0.000408927	0.00352556			rna-XM_020967372.1	NT5M	147.335	-0.477842	0.13946	-3.42638	0.000611691	0.00533122
rna-XM_020974507.1	LOC110199632	182.694	0.697779	0.197442	3.53409	0.000409186	0.00352572			rna-XM_020985622.1	FERMT1	865.6	-0.680094	0.198481	-3.42649	0.000611437	0.00533122
rna-XM_020964208.1	PDGFRB	227.154	0.758708	0.214711	3.53362	0.000409908	0.00352987			rna-XM_020985250.1	FGFR1	1486.6	0.52514	0.153273	3.42618	0.000612141	0.00533201
rna-XM_020978346.1	GLRX3	3173.46	-0.379287	0.107415	-3.53105	0.000413913	0.00356227			rna-XM_020987443.1	CDK14	190.864	0.511967	0.14953	3.42385	0.000617402	0.00537469
rna-XM_020987044.1	EPB41L2	1183.11	0.422256	0.119591	3.53083	0.000414251	0.00356309			rna-XM_020984202.1	LOC110206650	2453.34	-0.408949	0.119454	-3.4235	0.000618199	0.00537848
rna-XM_020966154.1	ITGA5	1165.27	0.699476	0.198186	3.5294	0.000416506	0.00358039			rna-XM_020991055.1	OSBPL6	47.7128	-0.821326	0.239938	-3.42308	0.00061916	0.00538368
rna-XM_021002218.1	ZNF462	262.581	0.613134	0.173751	3.52881	0.00041743	0.00358623			rna-XM_020984586.1	DUS4L	721.15	-0.427508	0.124991	-3.42032	0.000625486	0.00543551
rna-XM_021006825.1	PRRT2	13.5844	1.17077	0.331909	3.52739	0.000419683	0.00360348			rna-XM_020966389.1	KCND2	11.6321	1.69119	0.494573	3.4195	0.000627366	0.00544866
rna-XM_020999359.1	ABCD3	883.48	-0.309924	0.0878785	-3.52673	0.000420724	0.00361032			rna-XM_020974686.1	SELE	45.489	1.38822	0.406121	3.41824	0.000630274	0.00547072
rna-XM_020966888.1	HACD1	52.1407	0.90327	0.256403	3.52285	0.000426935	0.00365771			rna-XM_020998560.1	RAB24	1430.2	-0.30367	0.0888548	-3.4176	0.000631751	0.00548034
rna-XM_021004592.1	GRHPR	1128.42	-0.610556	0.173305	-3.52301	0.00042668	0.00365771			rna-XM_020964683.1	CAMKK1	95.5975	0.88387	0.25872	3.41632	0.00063474	0.00550305
rna-XR_002323551.1	LOC110205299	20.7542	0.988113	0.28049	3.52281	0.000426995	0.00365771			rna-XM_020994103.1	RPS3A	19334.5	-0.378813	0.110908	-3.41556	0.000636521	0.00551392
rna-XM_020982102.1	LOC110205486	1258.67	-0.479381	0.136097	-3.52234	0.000427752	0.00366207			rna-XR_002322896.1	YAF2	237.504	-0.43616	0.127702	-3.41546	0.000636735	0.00551392
rna-XM_020989854.1	TBC1D9	56.445	0.83492	0.237071	3.52181	0.000428604	0.00366722			rna-XM_020974719.1	ATP1B1	570.343	-0.728163	0.213323	-3.41343	0.0006415	0.00555194
rna-XM_020984098.1	STK4	1128.26	-0.44557	0.126634	-3.51856	0.000433888	0.00371028			rna-XM_020970582.1	CCDC66	263.161	0.398	0.116607	3.41316	0.000642143	0.00555428
rna-XM_021007404.1	RBBP7	857.318	-0.369892	0.105139	-3.51812	0.000434608	0.00371427			rna-XM_020968466.1	TRNT1	1121.11	-0.322954	0.0946351	-3.41262	0.000643405	0.00555872
rna-XM_020968373.1	POLR2G	2389.89	-0.532455	0.151401	-3.51685	0.000436693	0.00372991			rna-XM_020997816.1	KRT20	149.775	-1.06841	0.313073	-3.41266	0.000643331	0.00555872
rna-XM_020972058.1	SDHC	2952.05	-0.309619	0.0880666	-3.51574	0.000438536	0.00374215			rna-XM_020986378.1	PCNX1	151.084	0.593276	0.17386	3.41237	0.000644	0.00556062
rna-XM_020975597.1	CMC4	245.414	-0.581996	0.165543	-3.51568	0.000438635	0.00374215			rna-XM_021003345.1	RCN3	1983.15	0.724553	0.212341	3.41221	0.000644376	0.00556065
rna-XM_020990950.1	DCAF17	322.439	-0.280767	0.0798942	-3.51424	0.000441015	0.00376027			rna-XM_021003459.1	MYADM	1665.6	0.904302	0.265055	3.41175	0.000645465	0.00556681
rna-XM_021008377.1	TSPAN5	83.8946	0.718	0.204374	3.51317	0.000442795	0.00377326			rna-XM_020999088.1	CCDC12	1741.11	-0.367903	0.107884	-3.41017	0.000649228	0.00559601
rna-XM_021008351.1	CUNH4orf3	88.4861	-0.846225	0.240908	-3.51265	0.000443654	0.00377839			rna-XM_020970317.1	FMNL2	74.8472	0.676786	0.198532	3.40895	0.000652137	0.00561783
rna-XM_021007265.1	ADAMTS6	10.6373	1.23555	0.351852	3.51155	0.000445499	0.0037919			rna-XM_021000707.1	FUT4	42.0943	0.896563	0.263018	3.40876	0.000652597	0.00561854
rna-XM_020974690.1	CREG1	3020.93	-0.618394	0.176169	-3.51023	0.000447716	0.00380857			rna-XM_020976740.1	PCM1	254.427	0.466551	0.136882	3.40841	0.00065343	0.00562245
rna-XM_020982353.1	PARPBP	208.901	-0.515426	0.14687	-3.5094	0.000449121	0.0038183			rna-XM_020996281.1	ACYP2	552.32	-0.594284	0.174493	-3.40577	0.000659784	0.00567384
rna-XM_020963144.1	SCTR	11.3422	1.52691	0.435311	3.50762	0.00045213	0.00384166			rna-XM_020984098.1	STK4	1136.79	-0.365806	0.107425	-3.40522	0.000661098	0.00568185
rna-XM_020975043.1	HES2	105.655	-0.619814	0.176726	-3.5072	0.000452846	0.00384553			rna-XM_020996758.1	GOT1	984.669	-0.560415	0.164605	-3.4046	0.000662616	0.00569161
rna-XM_020983774.1	PLB1	125.088	1.11152	0.317034	3.50601	0.000454876	0.00386053			rna-XM_020983930.1	DTNB	249.883	0.695773	0.204414	3.40374	0.000664691	0.00569955
rna-XM_020981914.1	PPP1R26	424.232	0.516949	0.147463	3.50562	0.000455545	0.00386175			rna-XM_020992259.1	EVC2	218.273	0.455713	0.133878	3.40394	0.000664225	0.00569955
rna-XM_020997938.1	ZYX	267.998	0.877957	0.250435	3.50573	0.00045536	0.00386175			rna-XM_020994587.1	MAN2C1	179.502	0.758069	0.222711	3.40383	0.000664492	0.00569955
rna-XM_020978633.1	PSMD8	5121.4	-0.301355	0.0859817	-3.50487	0.000456836	0.00387046			rna-XM_020983723.1	LOC110206394	37.4426	1.38538	0.407088	3.40315	0.000666148	0.00570874
rna-XR_002322090.1	LOC110199925	108.094	-0.603855	0.172344	-3.50377	0.000458713	0.00388412			rna-XM_020977053.1	GRAMD1A	79.3152	0.704343	0.206994	3.40273	0.000667165	0.00571417
rna-XM_021000699.1	DCPS	926.073	-0.473107	0.135059	-3.50296	0.000460113	0.00389373			rna-XM_020999149.1	KLHL40	117.727	-0.910239	0.26752	-3.4025	0.000667713	0.00571556
rna-XM_020992045.1	LOR	3128.74	-0.536167	0.153078	-3.50257	0.00046079	0.0038946			rna-XM_021001525.1	LRP6	428.459	0.432653	0.127172	3.40211	0.000668674	0.0057205
rna-XM_020999403.1	SNRPC	781.439	-0.525514	0.150042	-3.50244	0.000461011	0.0038946			rna-XM_021008466.1	ORAI3	15.7938	1.32048	0.388154	3.40194	0.000669093	0.00572078
rna-XM_021000569.1	ANKRD49	510.195	-0.368373	0.105171	-3.50263	0.00046069	0.0038946			rna-XM_020974287.1	AGPAT1	277.804	0.682794	0.200752	3.40119	0.000670928	0.00573318
rna-XM_020998592.1	HIGD2A	1647.44	-0.388524	0.110941	-3.50209	0.000461629	0.00389758			rna-XM_020991030.1	MTX2	2077.7	-0.415667	0.122239	-3.40045	0.000672743	0.00574538
rna-XM_020993974.1	LOC110213608	1218.6	-0.355667	0.101575	-3.50151	0.000462625	0.00390375			rna-XM_020980989.1	ARPC4	6873.8	-0.316166	0.0929929	-3.39989	0.000674126	0.00575389
rna-XM_020980851.1	IGSF10	213.877	-0.971259	0.277427	-3.50095	0.000463603	0.00390976			rna-XM_020996534.1	PISD	156.756	0.731193	0.21519	3.39789	0.000679082	0.00579286
rna-XM_021008639.1	BASP1	3655.56	-0.384901	0.109983	-3.49964	0.000465891	0.00392679			rna-XM_020988236.1	PLPP4	12.5129	2.47311	0.728035	3.39697	0.000681368	0.00580903
rna-XM_020966509.1	FIS1	3091.33	-0.555133	0.158678	-3.4985	0.000467891	0.00393788			rna-XM_020963493.1	IL16	81.8635	0.649547	0.191291	3.39559	0.000684807	0.005835
rna-XM_020975663.1	PLXNA3	46.6907	0.61613	0.176116	3.49843	0.00046801	0.00393788			rna-XM_021000712.1	SMCO4	812.047	-0.395915	0.116631	-3.39461	0.000687261	0.00585255
rna-XM_020988859.1	LOC110210081	151.33	0.623527	0.178227	3.4985	0.000467888	0.00393788			rna-XM_021004622.1	LOC110220572	16136.7	-0.652256	0.192237	-3.39298	0.000691356	0.00588405
rna-XM_020977967.1	CCDC34	223.766	-0.470999	0.134681	-3.49714	0.000470269	0.00395462			rna-XM_020994494.1	CXCL12	484.103	0.642911	0.189569	3.39144	0.000695268	0.00591395
rna-XM_020971031.1	JPH1	121.375	0.558826	0.159816	3.49669	0.000471077	0.00395915			rna-XM_020976333.1	MXRA8	52.4679	1.04301	0.307738	3.38927	0.000700785	0.00595747
rna-XM_021006627.1	TMEM204	895.252	0.716235	0.204881	3.49587	0.000472523	0.00396903			rna-XM_020999590.1	RPS10	13105.9	-0.410427	0.121131	-3.3883	0.000703281	0.00597527
rna-XM_020963663.1	SNRPA1	1429.26	-0.387419	0.110871	-3.49431	0.000475293	0.00398774			rna-XM_020967950.1	PC	232.143	1.03256	0.304782	3.38786	0.000704398	0.00598134
rna-XM_021008894.1	UBA52	21959.7	-0.382483	0.109457	-3.49436	0.000475195	0.00398774			rna-XM_020991058.1	PRKRA	3927.86	-0.655135	0.193405	-3.38736	0.000705675	0.00598876
rna-XM_020992334.1	LOC110212325	82.5	0.718833	0.205765	3.49347	0.000476791	0.00399574			rna-XM_020977932.1	LOC110201983	71.9392	-1.54643	0.456573	-3.38704	0.000706511	0.00599244
rna-XM_021005075.1	LRRTM2	19.326	1.2615	0.361098	3.49352	0.000476705	0.00399574			rna-XM_020963502.1	MMP15	129.259	0.750577	0.22166	3.38617	0.000708765	0.00600813
rna-XM_020988349.1	CDS1	511.963	-0.465332	0.133222	-3.4929	0.00047781	0.004002			rna-XM_020970980.1	TRPC1	168.052	0.713227	0.210644	3.38593	0.000709376	0.00600988
rna-XM_020983695.1	KIAA0319L	174.472	0.512287	0.146677	3.49261	0.00047832	0.00400399			rna-XM_020963332.1	ERAL1	112.919	1.1511	0.339986	3.38572	0.000709921	0.00601107
rna-XM_020968505.1	GEM	69.8003	0.987004	0.282635	3.49215	0.000479145	0.00400861			rna-XM_020967976.1	PRDX5	2273.6	-1.58027	0.466854	-3.38493	0.000711955	0.00602486
rna-XM_020997816.1	KRT20	141.904	-0.931709	0.26682	-3.49191	0.000479588	0.00401003			rna-XM_021009622.1	RBM33	344.687	0.496769	0.146778	3.38448	0.000713122	0.0060313
rna-XR_002327375.1	LOC110218624	21.8887	1.15627	0.331166	3.4915	0.000480317	0.00401384			rna-XM_020968682.1	TTC39C	216.398	-0.603773	0.178406	-3.38426	0.00071371	0.00603284
rna-XM_020987154.1	IL20RA	43.1829	-1.1579	0.331667	-3.49115	0.000480946	0.00401453			rna-XM_020995573.1	BRIX1	2582.55	-0.417667	0.123431	-3.38381	0.00071488	0.00603929
rna-XM_021007842.1	RCOR3	305.31	0.5515	0.157966	3.49127	0.000480737	0.00401453			rna-XM_021003603.1	GJA5	105.504	1.26652	0.374425	3.38256	0.00071813	0.0060633
rna-XM_020975754.1	SFTPC	19.3054	-1.18364	0.339157	-3.48994	0.000483123	0.00403041			rna-XM_020996905.1	MOCS2	2569.37	-0.346253	0.102409	-3.38106	0.000722057	0.00609299
rna-XM_020976494.1	UXT	462.496	-0.396096	0.113565	-3.48784	0.00048694	0.00405995			rna-XM_020986469.1	LOC110208420	92.3992	-0.558863	0.16537	-3.37948	0.00072623	0.00612473
rna-XM_020991582.1	ASH1L	433.542	0.342068	0.0980931	3.48718	0.00048815	0.00406773			rna-XM_021006486.1	NTN4	26.3572	-1.0053	0.297525	-3.37888	0.000727813	0.0061346
rna-XM_020992580.1	LOC110212571	509.615	0.793161	0.227494	3.48652	0.000489355	0.00407546			rna-XM_021000135.1	COL12A1	4952.97	0.555808	0.164623	3.37624	0.000734837	0.00619029
rna-XM_020993448.1	NAV3	95.6143	0.939348	0.269492	3.48562	0.000491002	0.00408686			rna-XM_020976384.1	CUNH3orf14	2092.39	-0.628641	0.186386	-3.37279	0.000744103	0.00625914
rna-XM_020974889.1	BMP4	88.1823	0.935794	0.268489	3.48541	0.000491379	0.00408768			rna-XM_020981742.1	TMEM203	3977.17	-0.43801	0.129868	-3.37273	0.000744274	0.00625914
rna-XM_021009345.1	IVD	127.917	0.568492	0.163185	3.48372	0.000494493	0.00411126			rna-XM_020988735.1	CUNH1orf52	544.966	-0.406073	0.120396	-3.37281	0.000744061	0.00625914
rna-XM_020975284.1	SPRY2	469.246	0.480036	0.13781	3.48333	0.000495223	0.004115			rna-XM_020975991.1	ADAMTS7	125.001	0.581574	0.172471	3.372	0.000746234	0.0062705
rna-XM_020964281.1	FAT2	141.837	0.544596	0.156353	3.48312	0.000495601	0.00411581			rna-XM_020993738.1	LRRC63	62.0259	0.935741	0.27751	3.37192	0.000746468	0.0062705
rna-XM_020965905.1	TK1	1781.59	-0.508195	0.145981	-3.48123	0.000499113	0.00414264			rna-XM_020964548.1	ATP7A	635.788	0.37011	0.10977	3.37168	0.000747118	0.00627241
rna-XM_020963694.1	CHSY1	192.513	0.524845	0.150779	3.48088	0.000499763	0.00414569			rna-XM_021000244.1	ASB2	190.574	-0.543967	0.161353	-3.37128	0.000748185	0.00627783
rna-XM_020969499.1	VAMP8	8667.13	-0.394238	0.113378	-3.4772	0.000506679	0.00419917			rna-XM_020972710.1	LOC110198436	51.9739	-0.953839	0.283026	-3.37014	0.00075129	0.00630032
rna-XM_020969960.1	POSTN	6813.87	0.744198	0.214026	3.47715	0.000506781	0.00419917			rna-XM_020998950.1	AMT	58.8374	0.745592	0.221269	3.36962	0.000752722	0.00630877
rna-XM_020966489.1	KIF1C	869.192	0.354643	0.102005	3.47671	0.000507603	0.00420146			rna-XM_021006227.1	NLGN4X	210.077	0.649203	0.192721	3.36862	0.000755448	0.00632805
rna-XM_020990874.1	GALNT3	312.931	-0.526386	0.151404	-3.4767	0.00050763	0.00420146			rna-XM_020963333.1	NSRP1	633.487	-0.326492	0.0969497	-3.36764	0.000758137	0.006347
rna-XM_020992593.1	DSC1	13493	-0.297683	0.0856508	-3.47554	0.00050982	0.00421721			rna-XM_020976834.1	TJAP1	108.66	0.760951	0.225999	3.36705	0.000759767	0.00635706
rna-XM_020996503.1	SEPT5	75.2612	-0.501364	0.14433	-3.47373	0.000513278	0.00424342			rna-XM_020991556.1	ARHGEF2	209.253	0.713296	0.211868	3.3667	0.000760721	0.00636146
rna-XM_020985485.1	COMMD1	996.239	-0.436615	0.125711	-3.47317	0.000514356	0.00424994			rna-XM_020993285.1	HOXA11	21.983	1.56554	0.465245	3.36498	0.000765503	0.00639785
rna-XM_020969512.1	SMYD1	233.702	1.73891	0.500815	3.47217	0.00051627	0.00426336			rna-XM_020997429.1	HDAC5	368.325	0.549464	0.163301	3.36473	0.000766189	0.00639825
rna-XM_020973795.1	SSUH2	10.3639	1.45562	0.419291	3.47162	0.000517331	0.00426733			rna-XM_021002662.1	SMIM5	2505.71	-0.559012	0.166143	-3.36465	0.000766412	0.00639825
rna-XM_020996049.1	LIFR	224.737	-0.663023	0.190976	-3.47176	0.000517066	0.00426733			rna-XM_020987828.1	MRPL37	858.1	-0.361973	0.107638	-3.36286	0.000771407	0.00643633
rna-XM_020978767.1	SPINT2	1481.92	-0.844482	0.243265	-3.47145	0.000517653	0.00426758			rna-XM_021006874.1	RPS2	25436.4	-0.411434	0.122387	-3.36176	0.00077448	0.00645834
rna-XM_020997075.1	BLNK	261.545	-0.69978	0.201603	-3.47108	0.000518361	0.00427103			rna-XM_020992593.1	DSC1	14435.6	-0.347955	0.103519	-3.36125	0.000775894	0.00646651
rna-XM_021002285.1	CHCHD3	1427.32	-0.306581	0.0883508	-3.47005	0.00052037	0.00428518			rna-XM_020966209.1	SCN8A	32.4254	1.07964	0.321217	3.36109	0.000776354	0.00646672
rna-XM_020995492.1	VASN	160.592	0.774512	0.223291	3.46863	0.000523123	0.00430543			rna-XM_020995689.1	CTNNAL1	698.915	-0.468069	0.139285	-3.36052	0.000777956	0.00647643
rna-XM_020978948.1	NHSL2	43.8686	0.872756	0.251691	3.46756	0.000525203	0.00432013			rna-XM_021007402.1	MOSPD2	2108.98	-0.468813	0.139578	-3.35878	0.000782877	0.00651375
rna-XM_021004548.1	ZBTB5	188.227	0.3354	0.0968008	3.46485	0.000530524	0.00436146			rna-XM_020987509.1	TTL	415.668	-0.44031	0.131108	-3.35838	0.000783996	0.00651941
rna-XM_020991409.1	UGDH	2608.27	-0.342159	0.0987633	-3.46443	0.000531349	0.0043658			rna-XM_020963528.1	TXNL4B	988.878	-0.43416	0.129296	-3.35788	0.000785424	0.00652763
rna-XM_020986733.1	SLC24A3	50.78	1.00074	0.288918	3.46376	0.00053268	0.00437429			rna-XM_021006029.1	LOC110221431	917.862	-0.583333	0.173771	-3.3569	0.000788229	0.00654362
rna-XM_020972752.1	KRT19	9894.29	0.770788	0.222573	3.46307	0.000534041	0.00438302			rna-XM_021008809.1	SUGP2	144.745	0.522125	0.155537	3.35691	0.000788189	0.00654362
rna-XM_020977512.1	ZNF282	183.922	0.626325	0.18087	3.46284	0.000534497	0.00438431			rna-XM_021005141.1	SYNE3	215.675	0.681471	0.203038	3.35638	0.000789705	0.00655221
rna-XM_021001902.1	DENND5A	104.842	0.584608	0.168831	3.46268	0.000534827	0.00438457			rna-XM_020975481.1	CUL3	1096.14	-0.315912	0.0941525	-3.35532	0.000792725	0.00656627
rna-XM_020995813.1	LOC110214757	11116.6	-0.760815	0.219956	-3.45895	0.00054229	0.00444327			rna-XM_020997231.1	FLT3	59.4946	-1.12786	0.336123	-3.35551	0.000792187	0.00656627
rna-XM_020970010.1	TRPC4	17.6655	1.35744	0.392541	3.45808	0.000544031	0.00445505			rna-XR_002324621.1	NFATC1	131.775	-0.630842	0.188009	-3.35539	0.000792543	0.00656627
rna-XM_020975263.1	PSMG3	1809.89	-0.492481	0.142453	-3.45715	0.000545913	0.00446797			rna-XM_020990748.1	CDK5RAP1	469.01	-0.359539	0.107246	-3.35246	0.000800964	0.00663083
rna-XM_020966297.1	SMAGP	460.568	-0.744405	0.215383	-3.4562	0.000547852	0.00448134			rna-XM_020972077.1	WDR27	11.8145	-1.90802	0.569311	-3.35146	0.000803866	0.00665114
rna-XM_021002350.1	SMO	276.923	0.438096	0.126789	3.45533	0.000549629	0.00449337			rna-XM_021007862.1	LOC110222717	2010.62	-0.447926	0.133665	-3.35111	0.000804886	0.00665588
rna-XM_020982903.1	RPL4	12939.7	-0.250231	0.0724268	-3.45496	0.000550383	0.00449704			rna-XM_020968148.1	DRAP1	770.354	-0.430011	0.12836	-3.35003	0.000808035	0.00667078
rna-XR_002320759.1	LOC110194645	48.1877	-0.892962	0.258522	-3.45411	0.000552112	0.00450866			rna-XM_020997997.1	NDUFS4	11885.2	-0.397635	0.118686	-3.35032	0.00080718	0.00667078
rna-XM_020963758.1	DBNL	353.572	0.547157	0.158421	3.45382	0.000552702	0.00451097			rna-XM_021004495.1	MFAP4	1213.19	0.767882	0.229209	3.35014	0.000807697	0.00667078
rna-XM_020986253.1	FLRT3	1541.06	-0.39846	0.115385	-3.45332	0.00055373	0.00451685			rna-XM_020988470.1	PARM1	1142.83	0.633005	0.188972	3.34972	0.00080892	0.00667235
rna-XM_021005032.1	HDAC3	2355.82	-0.227784	0.0660091	-3.4508	0.000558927	0.00455671			rna-XM_020990924.1	PPIG	2937.06	-0.318968	0.0952242	-3.34965	0.000809123	0.00667235
rna-XM_020988834.1	KPNA4	1565.64	-0.238652	0.069178	-3.44983	0.000560941	0.00457059			rna-XM_021000297.1	SPATA7	357.769	-0.583898	0.174329	-3.34941	0.000809845	0.0066746
rna-XM_021006635.1	LOC110221915	184.531	0.399787	0.115901	3.4494	0.000561841	0.00457539			rna-XM_021000461.1	ACTN2	2385.39	-0.850369	0.253983	-3.34813	0.000813587	0.00670172
rna-XM_020977196.1	PTHLH	170.699	-1.01362	0.29393	-3.44851	0.000563685	0.00458786			rna-XM_020967373.1	COMMD10	2362.94	-0.424366	0.126762	-3.34774	0.000814733	0.00670744
rna-XM_020984195.1	RNF114	2292.82	-0.32579	0.0944814	-3.44819	0.000564355	0.00459077			rna-XM_020998390.1	MAP1B	323.586	0.677517	0.202455	3.34651	0.000818344	0.00672971
rna-XM_020973825.1	RPP40	423.463	-0.566111	0.164185	-3.448	0.000564751	0.00459145			rna-XM_021001902.1	DENND5A	123.937	0.432182	0.129143	3.34653	0.000818302	0.00672971
rna-XM_020980548.1	LOC110204302	454.391	-0.367385	0.106573	-3.44727	0.000566283	0.00460136			rna-XR_002320546.1	LOC110193772	89.8835	-1.04708	0.312966	-3.34567	0.000820853	0.00674662
rna-XM_020979920.1	PKN1	17.037	1.3039	0.378268	3.44701	0.000566823	0.00460321			rna-XM_020985845.1	LOC110208039	4074.23	-0.318217	0.0951527	-3.34427	0.000824983	0.00677306
rna-XM_020991022.1	HOXD10	67.6322	0.750213	0.217672	3.44652	0.00056785	0.004609			rna-XM_020988287.1	LOC110209677	28524	-0.430412	0.128699	-3.34433	0.000824815	0.00677306
rna-XM_020995953.1	ADAMTS1	246.876	0.442774	0.128498	3.44575	0.000569472	0.00461961			rna-XM_020968763.1	JAM3	655.053	0.626863	0.187606	3.34138	0.000833641	0.00682902
rna-XM_020974101.1	TNXB	171.116	-0.735089	0.213434	-3.44411	0.000572946	0.00464522			rna-XM_020974306.1	C2	84.4704	0.855901	0.256148	3.34143	0.000833475	0.00682902
rna-XM_020969351.1	CPAMD8	74.8712	-0.798848	0.231993	-3.44341	0.000574429	0.00465198			rna-XM_020992673.1	HPCAL1	34.6545	0.80241	0.240145	3.34135	0.000833713	0.00682902
rna-XM_020976982.1	HNRNPLL	239.997	0.459879	0.133559	3.44327	0.00057473	0.00465198			rna-XM_021000051.1	TAC1	17.4439	2.43567	0.728867	3.34172	0.000832618	0.00682902
rna-XM_021002223.1	MRPL50	978.554	-0.466208	0.135396	-3.44329	0.000574674	0.00465198			rna-XM_021004567.1	ENSA	2115.71	-0.435131	0.130231	-3.34122	0.000834097	0.00682902
rna-XM_021009557.1	SPIN1	888.15	0.316522	0.0919308	3.44305	0.000575192	0.00465316			rna-XM_020992954.1	CD38	38.5056	-1.51934	0.454967	-3.33944	0.000839473	0.00686926
rna-XM_020974946.1	LOC110199921	21.58	2.14774	0.62391	3.44238	0.000576609	0.00465992			rna-XM_020973887.1	CBS	133.005	-0.64896	0.194366	-3.33886	0.000841221	0.00687977
rna-XM_021005031.1	FCHSD1	50.0074	0.823185	0.239134	3.44236	0.000576662	0.00465992			rna-XM_020978195.1	FBN3	751.106	0.773305	0.231668	3.33799	0.000843881	0.00689773
rna-XM_020991055.1	OSBPL6	46.0292	-0.766032	0.222609	-3.44115	0.000579238	0.00467817			rna-XM_021001823.1	APBA1	13.8934	1.26754	0.3799	3.3365	0.000848395	0.00693082
rna-XR_002320406.1	LOC110193189	12739.6	-0.285048	0.0828393	-3.44098	0.000579615	0.00467864			rna-XM_020972088.1	F11R	4800.2	-0.352502	0.105663	-3.3361	0.000849626	0.00693325
rna-XM_020966592.1	LOC110194344	110.983	-0.649814	0.188878	-3.44038	0.0005809	0.00468542			rna-XM_020995271.1	ZC3H3	81.153	0.814497	0.244146	3.33611	0.000849594	0.00693325
rna-XM_021000659.1	ST3GAL4	293.355	0.679152	0.197411	3.44029	0.000581093	0.00468542			rna-XM_020998976.1	GJC2	63.9468	-1.00414	0.301036	-3.33563	0.00085107	0.00694122
rna-XM_021006866.1	CUNH16orf91	920.796	-0.388484	0.112936	-3.43985	0.000582036	0.00469045			rna-XR_002323535.1	LOC110205240	865.978	0.40676	0.121993	3.3343	0.000855141	0.0069706
rna-XM_020970058.1	IRS2	491.202	0.632482	0.183894	3.43937	0.000583061	0.00469558			rna-XM_021009382.1	CHST14	236.794	0.790333	0.237056	3.33394	0.00085624	0.00697572
rna-XR_002327823.1	LOC110220253	12.8262	-1.77357	0.515683	-3.43926	0.000583312	0.00469558			rna-XM_020976619.1	OGT	524.657	0.330357	0.0991468	3.332	0.000862245	0.0070208
rna-XM_021005409.1	ADAM33	159.999	1.1556	0.336018	3.4391	0.000583651	0.00469574			rna-XM_020982500.1	IFT27	1485.43	-0.364166	0.109352	-3.33023	0.000867738	0.00706166
rna-XM_020978166.1	LOC110202124	2138.99	-0.27132	0.0789092	-3.43839	0.000585191	0.00470555			rna-XM_020974795.1	AFF2	31.9713	1.05973	0.318254	3.32983	0.000868998	0.00706804
rna-XM_020978319.1	PSMD6	1765.09	-0.382476	0.111268	-3.43744	0.000587239	0.00471944			rna-XM_020982202.1	LOC110205539	53710.2	-0.479782	0.144183	-3.32758	0.000876027	0.00712131
rna-XM_020997428.1	FAM171A2	74.3194	1.14109	0.331978	3.43724	0.000587679	0.00472039			rna-XM_020997114.1	TLL2	103.673	0.841742	0.25302	3.32679	0.000878533	0.00713778
rna-XM_020968367.1	CD248	310.924	0.868022	0.252578	3.43664	0.000588969	0.00472817			rna-XM_020978508.1	CALM3	794.808	0.676319	0.203339	3.32606	0.000880817	0.00714816
rna-XM_020969395.1	ANKRD46	1141.32	0.388652	0.1131	3.43636	0.000589588	0.00473055			rna-XM_020979890.1	HECTD4	236.15	0.536223	0.161211	3.32622	0.000880329	0.00714816
rna-XM_021007253.1	ERBIN	435.336	0.432203	0.125805	3.4355	0.000591465	0.00474302			rna-XM_020990467.1	KIF5B	5127.63	-0.277746	0.0835093	-3.32593	0.000881254	0.00714816
rna-XM_020966280.1	TNS2	117.688	0.628599	0.183028	3.43443	0.000593799	0.00475696			rna-XM_021007037.1	CHCHD2	24721.1	-0.406828	0.122366	-3.32468	0.000885189	0.00717617
rna-XM_021007864.1	HHAT	69.3263	0.594558	0.173118	3.43441	0.00059385	0.00475696			rna-XM_020979827.1	LOC110203349	93.4616	-1.33794	0.402569	-3.32351	0.000888933	0.00720259
rna-XM_020971011.1	NIF3L1	845.159	-0.47672	0.138933	-3.43129	0.000600716	0.00480671			rna-XM_020974097.1	PEX14	204.416	0.522482	0.157278	3.32202	0.000893673	0.00723705
rna-XM_021007831.1	G0S2	319.732	0.829594	0.241772	3.4313	0.000600697	0.00480671			rna-XM_020965568.1	GNAO1	33.4004	0.729134	0.219597	3.32033	0.000899104	0.00727706
rna-XM_020963564.1	MTSS1L	291.688	0.444213	0.129466	3.43112	0.000601087	0.00480706			rna-XM_020978228.1	LOC110202189	364.353	-0.450195	0.135612	-3.31973	0.000901058	0.00728891
rna-XM_020972670.1	ANKRD40	176.037	0.37402	0.109021	3.43072	0.000601977	0.004811			rna-XM_020975172.1	RPL22	10912.5	-0.380867	0.114768	-3.31859	0.000904727	0.00730268
rna-XM_020979687.1	EEF2KMT	165.973	-0.593078	0.172878	-3.43061	0.000602234	0.004811			rna-XM_020985455.1	PELI1	596.148	0.404742	0.121957	3.31872	0.000904317	0.00730268
rna-XM_020976639.1	SLC7A3	16.6114	1.97013	0.574517	3.42919	0.00060538	0.0048335			rna-XM_020995696.1	SERPINB12	200.363	1.54583	0.465807	3.31861	0.000904652	0.00730268
rna-XM_020994597.1	CD276	312.512	0.756409	0.220674	3.42772	0.000608673	0.00485715			rna-XM_020998266.1	TFAM	410.125	-0.40687	0.122599	-3.3187	0.000904361	0.00730268
rna-XM_020978159.1	LOC110202122	771.617	0.456368	0.133153	3.42738	0.00060943	0.00486055			rna-XM_020975301.1	KDR	230.229	-0.795913	0.239851	-3.31836	0.000905465	0.00730278
rna-XM_020998801.1	SNTA1	101.6	0.810933	0.236761	3.42512	0.000614538	0.00489719			rna-XR_002324399.1	LOC110208110	136.932	-0.663973	0.200095	-3.31828	0.000905722	0.00730278
rna-XM_021001163.1	LOC110218442	175.82	-0.75478	0.220371	-3.42505	0.000614691	0.00489719			rna-XM_020985625.1	DOK6	90.1334	1.20534	0.363463	3.31628	0.00091225	0.00735143
rna-XM_020991419.1	S100A8	166.181	1.65336	0.483049	3.42276	0.000619888	0.00493592			rna-XM_021003942.1	LOC110220092	637.089	-1.06053	0.319862	-3.31558	0.000914538	0.00736587
rna-XM_020997951.1	NDUFB2	2517.5	-0.364066	0.106391	-3.42196	0.000621714	0.00494778			rna-XM_020989110.1	VPS9D1	51.8782	0.841417	0.253852	3.3146	0.000917739	0.00738765
rna-XM_020969642.1	GINS4	375.904	-0.448955	0.131204	-3.4218	0.00062208	0.00494801			rna-XM_020966479.1	KDM6B	174.379	0.43852	0.132356	3.31318	0.000922414	0.00742127
rna-XM_020964611.1	LPAR4	197.916	0.495999	0.145013	3.42036	0.000625372	0.00497151			rna-XM_020972932.1	ABAT	41.8225	0.96789	0.292163	3.31284	0.000923548	0.00742636
rna-XM_020979467.1	AKT1	406.433	0.36709	0.107363	3.41915	0.00062817	0.00499105			rna-XM_020991815.1	BCAS3	214.356	0.596709	0.180147	3.31235	0.000925167	0.00743536
rna-XM_020999183.1	RPL29	5460.76	-0.999932	0.292482	-3.41878	0.00062902	0.0049924			rna-XM_020969621.1	POMK	121.932	0.547703	0.165372	3.31195	0.00092647	0.00744181
rna-XM_021005083.1	SELENBP1	912.714	0.823192	0.240776	3.41891	0.00062872	0.0049924			rna-XM_021006924.1	SPECC1	151.116	0.625207	0.188787	3.31171	0.000927287	0.00744435
rna-XM_021005895.1	RAB2A	2709.94	-0.26787	0.0783559	-3.41863	0.000629363	0.00499242			rna-XM_020999735.1	AGL	666.451	-0.712273	0.215095	-3.31144	0.000928184	0.00744753
rna-XM_021007672.1	CENPU	630.83	-0.467475	0.136798	-3.41728	0.000632507	0.00501466			rna-XM_020965870.1	SH3YL1	730.134	-0.513898	0.155256	-3.31001	0.000932941	0.00746956
rna-XM_020980084.1	TRPM7	478.79	0.357981	0.104795	3.416	0.000635491	0.00503288			rna-XM_020987383.1	LOC110209133	57.4954	-0.838664	0.253368	-3.31007	0.000932736	0.00746956
rna-XM_020993954.1	LOC110213584	82.3226	-0.96306	0.281918	-3.4161	0.000635244	0.00503288			rna-XM_020988383.1	SHROOM3	83.5784	0.770604	0.232794	3.31024	0.000932151	0.00746956
rna-XM_020991287.1	SAMD4A	217.293	0.607396	0.177836	3.41548	0.000636698	0.00503759			rna-XM_021003848.1	LIX1L	175.23	0.698844	0.211107	3.31038	0.000931695	0.00746956
rna-XM_020992303.1	C1QTNF2	1779.4	-0.621347	0.181923	-3.41545	0.000636771	0.00503759			rna-XM_020983128.1	CLIC4	650.199	0.385432	0.116467	3.30937	0.000935074	0.00747483
rna-XR_002323183.1	LOC110204066	296.505	0.880371	0.257802	3.41492	0.000638015	0.00504471			rna-XM_020993974.1	LOC110213608	1302.02	-0.414407	0.125223	-3.30936	0.000935108	0.00747483
rna-XM_021005823.1	COPS9	1626.95	-0.367968	0.107799	-3.41347	0.000641409	0.00506882			rna-XM_020996003.1	GDNF	63.0112	0.749178	0.226369	3.30955	0.000934458	0.00747483
rna-XM_020979811.1	CPA3	25.7483	1.38339	0.405298	3.41326	0.000641896	0.00506994			rna-XM_020992006.1	S100A2	3122.4	-0.556735	0.168298	-3.30803	0.000939543	0.00750624
rna-XM_021007713.1	IRF2	399.202	-0.337158	0.0987836	-3.4131	0.000642294	0.00507036			rna-XM_020998012.1	LOC110216226	653.609	-0.534893	0.161709	-3.30775	0.000940499	0.00750984
rna-XM_020986144.1	SPTLC3	1594.77	-0.526062	0.154172	-3.41218	0.000644454	0.00508195			rna-XM_020979751.1	TOMM6	5554.94	-0.387484	0.117194	-3.30634	0.000945227	0.00754354
rna-XM_020988747.1	COL24A1	207.927	0.687865	0.201591	3.41219	0.000644439	0.00508195			rna-XM_020973812.1	F13A1	3006.19	0.854428	0.25846	3.30585	0.000946902	0.00755285
rna-XM_020997606.1	MRPL10	901.298	-0.619353	0.181603	-3.41048	0.000648497	0.00511109			rna-XM_021009047.1	SHC2	19.6325	1.08996	0.329814	3.30476	0.000950567	0.00757802
rna-XM_021004579.1	MLLT3	546.312	0.408323	0.119756	3.40963	0.000650507	0.00512418			rna-XM_021002539.1	SLC22A15	189.357	0.615601	0.186295	3.30444	0.000951648	0.00758257
rna-XM_020982833.1	KIAA1644	83.5483	1.23014	0.360837	3.40913	0.000651713	0.00513093			rna-XM_020986539.1	NRXN3	30.4037	1.0769	0.325957	3.30381	0.00095379	0.00759557
rna-XM_021002025.1	ADM	79.9368	-0.923015	0.270783	-3.40869	0.000652762	0.00513644			rna-XM_020997495.1	SAMD14	10.183	1.62101	0.491035	3.30121	0.000962695	0.00766237
rna-XM_020996598.1	KREMEN1	104.282	0.780404	0.229007	3.40777	0.000654954	0.00515092			rna-XM_020979019.1	TNFAIP8	1312.26	-0.401429	0.121626	-3.3005	0.000965116	0.00767434
rna-XM_020999963.1	NXPH1	46.2794	-1.23635	0.362846	-3.40737	0.000655915	0.00515573			rna-XM_020989828.1	APOA4	72.0677	2.02606	0.613871	3.30047	0.000965231	0.00767434
rna-XM_020974880.1	FERMT2	904.877	0.463606	0.136079	3.4069	0.000657056	0.00516193			rna-XM_020963440.1	TNMD	4016.58	0.72234	0.218882	3.30014	0.000966372	0.0076793
rna-XM_020968292.1	PPP1CA	374.627	-0.37484	0.110044	-3.40627	0.000658573	0.00517108			rna-XM_020991581.1	LOC110211944	4811.18	-0.400333	0.121326	-3.29963	0.000968115	0.00768904
rna-XM_021006243.1	ANOS1	79.5047	-0.846218	0.248582	-3.40417	0.000663649	0.00520815			rna-XM_020996657.1	CRYBB1	31.36	1.56438	0.474229	3.29878	0.000971055	0.00770827
rna-XM_020980380.1	TNIK	30.2283	-0.940817	0.276384	-3.40402	0.000664012	0.00520822			rna-XM_020977602.1	LOC110201748	165.33	0.588052	0.178348	3.29721	0.00097651	0.00774743
rna-XM_020999021.1	LOC110216943	108.734	0.395002	0.116053	3.40363	0.000664971	0.00521296			rna-XM_020974800.1	SLITRK2	52.0568	1.01389	0.307579	3.29635	0.000979496	0.00776417
rna-XM_020977966.1	LOC110202014	5756.78	-0.383582	0.11273	-3.40267	0.000667313	0.00522853			rna-XM_020992464.1	SOD3	166.653	-1.26452	0.383617	-3.2963	0.000979665	0.00776417
rna-XM_021006029.1	LOC110221431	888.969	-0.568497	0.167081	-3.40252	0.000667686	0.00522866			rna-XM_020969487.1	KCMF1	308.481	-0.439516	0.133365	-3.2956	0.000982129	0.00777955
rna-XM_020967238.1	RBM41	295.761	0.390402	0.114751	3.40218	0.000668517	0.00523005			rna-XM_020963496.1	URGCP	19.6999	1.04298	0.316596	3.29434	0.000986514	0.00781012
rna-XM_020967294.1	LOC110194773	36.0635	1.04591	0.307427	3.40215	0.000668575	0.00523005			rna-XM_020973480.1	USP20	278.746	0.435945	0.132431	3.29185	0.000995301	0.00786766
rna-XM_020995809.1	SERPINB10	169.006	-1.55699	0.457708	-3.40172	0.000669637	0.00523557			rna-XM_020991807.1	ZNHIT3	1293.08	-0.332649	0.101058	-3.29168	0.0009959	0.00786766
rna-XM_020964935.1	NUDT7	256.394	-0.576362	0.169458	-3.4012	0.000670906	0.00524222			rna-XM_020992582.1	ASXL3	188.355	0.714642	0.217105	3.29169	0.000995878	0.00786766
rna-XR_002326904.1	LOC110216897	32.9945	0.799648	0.235116	3.40108	0.000671201	0.00524222			rna-XR_002322885.1	LOC110203225	11.4979	-2.32024	0.704814	-3.292	0.000994789	0.00786766
rna-XM_021004078.1	RPS11	47.0881	-0.596124	0.175305	-3.4005	0.000672636	0.00524785			rna-XM_020967238.1	RBM41	331.337	0.376399	0.114366	3.29117	0.00099772	0.00787785
rna-XM_021009848.1	PHF21A	141.523	0.401711	0.118131	3.40056	0.000672481	0.00524785			rna-XM_020996494.1	ASPHD2	21.7257	1.30224	0.395734	3.29069	0.000999416	0.00788705
rna-XM_020980477.1	LOC110204196	478.739	-0.401225	0.118	-3.40021	0.000673352	0.00525065			rna-XM_020978318.1	MRPS12	1760.72	-0.529701	0.160982	-3.29043	0.00100033	0.00789008
rna-XM_020967360.1	AP3S1	3005.33	-0.445742	0.131127	-3.39932	0.000675548	0.00526497			rna-XM_020969481.1	ST3GAL5	263.841	-0.698953	0.212479	-3.28951	0.0010036	0.00790094
rna-XM_020966430.1	CTDNEP1	1419.29	-0.657942	0.193566	-3.39906	0.000676177	0.00526708			rna-XM_020969972.1	NEDD8	5249.99	-0.479933	0.145896	-3.28956	0.00100343	0.00790094
rna-XM_020964608.1	PABPN1	1020.01	-0.291372	0.0857321	-3.39863	0.000677244	0.0052726			rna-XM_021001401.1	RPL34	18207.8	-0.47492	0.144373	-3.28954	0.00100352	0.00790094
rna-XM_020968836.1	GADD45G	24.3227	1.69414	0.498503	3.39846	0.00067766	0.00527304			rna-XM_021005923.1	MRPL15	1448.36	-0.524749	0.159525	-3.28945	0.00100383	0.00790094
rna-XM_020965104.1	GATA3	1639.98	-0.52733	0.155181	-3.39816	0.000678407	0.00527606			rna-XM_020990069.1	SPRYD4	1069.02	-0.334157	0.101602	-3.28887	0.0010059	0.00791304
rna-XM_020993743.1	RUBCNL	46.292	-0.854016	0.251353	-3.39767	0.000679612	0.00528264			rna-XM_020985679.1	CCDC127	700.425	-0.444328	0.135172	-3.28714	0.00101211	0.00794997
rna-XM_020974543.1	RERE	197.119	0.497544	0.146502	3.39616	0.000683396	0.00530644			rna-XM_020989611.1	ARHGEF17	197.916	0.455701	0.138633	3.28711	0.0010122	0.00794997
rna-XM_020991809.1	USP32	350.251	0.39168	0.115329	3.39621	0.000683261	0.00530644			rna-XM_020994980.1	THEM6	10.0053	-1.53556	0.467127	-3.28724	0.00101174	0.00794997
rna-XM_020977217.1	MRPS35	1036.79	-0.591156	0.174164	-3.39425	0.000688173	0.00533782			rna-XM_020988781.1	LRRC8C	78.1127	0.578567	0.17613	3.28489	0.00102021	0.00800863
rna-XM_020979327.1	LOC110202953	81.3089	0.830404	0.244647	3.3943	0.000688044	0.00533782			rna-XM_020963348.1	SLC6A4	57.382	1.10786	0.337351	3.284	0.00102345	0.00802984
rna-XM_020982790.1	LOC110205874	1581.41	0.410473	0.120937	3.39411	0.000688528	0.00533782			rna-XM_021006704.1	PKD1	741.925	0.432	0.131553	3.28384	0.00102404	0.00803022
rna-XM_020998784.1	UIMC1	163.334	0.46066	0.135734	3.39383	0.000689221	0.00534037			rna-XM_020981318.1	PIGBOS1	490.714	-0.411078	0.125215	-3.28298	0.00102718	0.00805056
rna-XM_021003763.1	HRC	51.2196	0.976313	0.287707	3.39343	0.00069024	0.00534545			rna-XM_020995902.1	SON	4290.95	-0.334667	0.10199	-3.28139	0.00103299	0.00809181
rna-XM_020991193.1	SKP1	15445.7	-0.350085	0.103194	-3.39251	0.000692558	0.00536057			rna-XM_021003804.1	RBM8A	1763.49	-0.50019	0.152445	-3.28112	0.00103397	0.00809524
rna-XM_021002591.1	LOC110219340	334.014	0.558455	0.164709	3.39054	0.000697541	0.0053963			rna-XM_021003907.1	HFE2	98.4352	-0.903115	0.27527	-3.28083	0.00103501	0.00809915
rna-XM_021006836.1	SYNGR3	51.1959	0.827286	0.244021	3.39023	0.000698347	0.00539969			rna-XR_002320057.1	LYRM2	981.75	-0.489282	0.149152	-3.28043	0.0010365	0.00810653
rna-XM_020986727.1	ACAT2	3434.78	-0.481101	0.141927	-3.38977	0.000699508	0.00540298			rna-XM_020995047.1	CCBE1	64.2386	1.40282	0.427724	3.27974	0.00103904	0.00812214
rna-XM_020990725.1	POFUT1	1449.32	-0.316903	0.093486	-3.38985	0.000699315	0.00540298			rna-XM_021005733.1	BCL7B	49.2884	-0.761161	0.232091	-3.27959	0.00103959	0.00812215
rna-XM_020978545.1	EIF3K	5046.98	-0.42271	0.124707	-3.38962	0.000699905	0.0054032			rna-XM_020977217.1	MRPS35	981.619	-0.382733	0.116721	-3.27905	0.00104159	0.00813347
rna-XM_020973137.1	PQLC2	218.609	-0.894595	0.263969	-3.38901	0.000701444	0.00541225			rna-XM_020982331.1	LOC110205634	199.055	-0.948947	0.289495	-3.27794	0.00104569	0.00816123
rna-XM_020967313.1	MPRIP	356.115	0.453253	0.133757	3.38862	0.000702443	0.00541711			rna-XM_020994745.1	TIMM29	124.324	-0.661436	0.201833	-3.27714	0.00104866	0.00818009
rna-XM_020969689.1	ATP6V1C1	1843.9	-0.424969	0.125472	-3.38697	0.000706684	0.00544696			rna-XM_020990000.1	RPS26	1026.39	-0.380039	0.115974	-3.27694	0.00104938	0.00818144
rna-XM_020967466.1	TTC32	501.625	-0.509255	0.15037	-3.38669	0.000707418	0.00544975			rna-XM_020988974.1	ERFE	42.1228	1.22413	0.37363	3.27632	0.00105169	0.00819515
rna-XM_021008329.1	DCTN6	942.83	-0.600073	0.177273	-3.38502	0.000711735	0.00548013			rna-XM_020966246.1	HOXC5	41.0748	0.845649	0.258174	3.2755	0.00105475	0.00821033
rna-XM_021001783.1	CUNH9orf85	1110	-0.377372	0.111492	-3.38475	0.000712419	0.00548253			rna-XM_020998418.1	NSA2	4078.34	-0.413978	0.126386	-3.27552	0.00105469	0.00821033
rna-XM_020981208.1	CNBP	8812.21	-0.45301	0.133864	-3.38411	0.000714083	0.00548671			rna-XM_020976258.1	CXADR	774.224	-0.333075	0.101716	-3.27457	0.00105822	0.00823307
rna-XM_020989252.1	USP10	1688.8	-0.331996	0.0980968	-3.38437	0.000713422	0.00548671			rna-XM_020988103.1	VWA2	78.3903	-0.798629	0.24391	-3.27428	0.00105932	0.00823733
rna-XM_021003913.1	U2AF2	461.642	-0.573424	0.169441	-3.38421	0.000713842	0.00548671			rna-XM_020972824.1	NOP58	2374.64	-0.394731	0.120587	-3.27341	0.00106258	0.00825831
rna-XM_020987948.1	BUB1	538.973	-0.547753	0.161902	-3.38324	0.000716349	0.00550125			rna-XM_021006487.1	SNRPF	783.484	-0.426787	0.130407	-3.27273	0.00106515	0.00827401
rna-XM_020989260.1	ATP2C2	130.136	-0.659101	0.194984	-3.38029	0.000724102	0.00555788			rna-XM_020998595.1	FAM193B	171.092	0.414499	0.126703	3.27142	0.00107008	0.00830794
rna-XM_020993416.1	FAM126A	277.874	0.40545	0.119957	3.37997	0.000724947	0.00556127			rna-XM_020977555.1	ZC3H15	2963.77	-0.308334	0.0943241	-3.26887	0.00107976	0.00837434
rna-XM_020995176.1	TMEM205	1884.44	-0.714805	0.211491	-3.37983	0.000725301	0.00556127			rna-XM_021009866.1	BMP6	218.457	-0.393356	0.120332	-3.26893	0.00107956	0.00837434
rna-XM_020968976.1	ERICH5	16.6023	1.25472	0.371357	3.37876	0.000728148	0.00558019			rna-XM_020995382.1	SYCE2	285.639	-0.699447	0.214079	-3.26723	0.00108605	0.00841433
rna-XM_020979829.1	LOC110203352	595.203	-0.44031	0.13033	-3.37843	0.000729018	0.00558395			rna-XM_021007019.1	LOC110222151	25.7139	-1.64407	0.503198	-3.26724	0.00108601	0.00841433
rna-XM_020982558.1	LOC110205763	1209.09	-0.34716	0.102779	-3.37775	0.000730812	0.00559477			rna-XM_020971565.1	LOC110197553	91.3009	0.599765	0.183652	3.26577	0.00109168	0.00845355
rna-XM_020995040.1	RFX1	50.739	0.698574	0.206888	3.37659	0.00073391	0.00561555			rna-XM_021003151.1	PPFIA4	60.2715	0.898532	0.275169	3.26539	0.00109315	0.00846052
rna-XM_020972055.1	LOC110197969	25.3058	-1.47812	0.437834	-3.37598	0.000735521	0.00562496			rna-XM_021007991.1	BICDL1	42.8781	-0.893129	0.273716	-3.26298	0.00110248	0.00852832
rna-XM_020965579.1	CMTM5	20.0432	1.12941	0.334605	3.37536	0.000737196	0.00563484			rna-XM_020983644.1	MRPS15	2874.99	-0.447597	0.137192	-3.26256	0.00110411	0.00853647
rna-XM_020977932.1	LOC110201983	61.4888	-1.18362	0.350695	-3.37507	0.000737972	0.00563783			rna-XM_020976039.1	CTTNBP2	556.939	0.3643	0.111673	3.26221	0.00110547	0.00854251
rna-XM_020995980.1	CLDN14	21.4004	2.1143	0.626627	3.3741	0.000740571	0.00565475			rna-XM_021002591.1	LOC110219340	383.503	0.503226	0.154321	3.2609	0.00111059	0.0085776
rna-XM_020974384.1	CLSTN1	210.314	0.445908	0.132191	3.37321	0.000742972	0.00567013			rna-XM_020998457.1	LOC110216575	589.565	-0.45743	0.140319	-3.25991	0.00111446	0.00860304
rna-XM_021007564.1	LMOD3	163.408	1.53313	0.454563	3.37275	0.000744203	0.00567658			rna-XM_020977037.1	HS3ST2	48.113	0.996963	0.305884	3.25928	0.00111694	0.00861327
rna-XM_021005922.1	TCEA1	1676.17	-0.281571	0.08354	-3.3705	0.000750326	0.00572031			rna-XM_020985998.1	HEG1	71.4166	0.929333	0.285121	3.25943	0.00111636	0.00861327
rna-XM_020995497.1	PAM16	947.231	-0.331107	0.0983	-3.36833	0.000756242	0.00576242			rna-XM_020974540.1	TIMM10	1722.75	-0.432661	0.132818	-3.25754	0.00112382	0.00865728
rna-XM_020967447.1	FITM1	32.5589	1.34449	0.399332	3.36685	0.000760331	0.00579057			rna-XM_021000289.1	DDX24	1083.3	-0.271569	0.0833638	-3.25764	0.00112343	0.00865728
rna-XM_020975176.1	PPA1	1307.75	-0.578639	0.171878	-3.36658	0.000761075	0.00579324			rna-XM_020963677.1	IL34	27.1121	-1.21946	0.374496	-3.25626	0.00112891	0.00868959
rna-XM_020966360.1	PTPRZ1	679.541	-0.399215	0.11861	-3.36578	0.000763268	0.00580692			rna-XM_020975139.1	MCTS1	905.141	-0.314769	0.0966746	-3.25596	0.0011301	0.00868959
rna-XM_020964681.1	P2RX5	168.327	0.694181	0.206289	3.36509	0.000765179	0.00581845			rna-XM_020981224.1	RAB27A	47.0491	-0.917188	0.281701	-3.2559	0.00113035	0.00868959
rna-XM_020988781.1	LRRC8C	68.0712	0.609051	0.181155	3.36205	0.000773663	0.00587821			rna-XM_021007830.1	CENPF	3478.44	-0.425988	0.130826	-3.25615	0.00112933	0.00868959
rna-XM_020989356.1	SSTR4	12.6384	1.17948	0.350827	3.36199	0.000773838	0.00587821			rna-XM_020978467.1	ERICH4	276.391	-0.448926	0.137898	-3.25549	0.00113198	0.00869314
rna-XM_020993009.1	SERBP1	2421.39	-0.321863	0.0957458	-3.36164	0.000774806	0.00588252			rna-XM_020991138.1	IRF1	351.169	-0.527287	0.161968	-3.25549	0.00113196	0.00869314
rna-XM_021004618.1	CAVIN4	327.376	1.8498	0.550392	3.36087	0.000776968	0.00589589			rna-XM_020973820.1	PPP1R3G	21.2039	1.21771	0.374122	3.25484	0.00113456	0.00870848
rna-XM_020970213.1	PPTC7	245.167	0.43855	0.130516	3.36013	0.000779063	0.00590874			rna-XM_020970090.1	RMDN1	1352.94	-0.490172	0.150627	-3.25421	0.00113706	0.00872231
rna-XR_002327371.1	LOC110218611	165.022	-0.706801	0.210465	-3.35828	0.000784292	0.00594532			rna-XM_020995833.1	PIGP	3183.4	-0.514115	0.15799	-3.2541	0.00113754	0.00872231
rna-XM_021000929.1	CBX2	245.885	0.442882	0.131939	3.35673	0.000788703	0.00597567			rna-XR_002320181.1	LOC110192530	78.144	1.24443	0.382609	3.25248	0.00114402	0.00876749
rna-XM_020980748.1	LOC110204588	563.769	-0.390548	0.11637	-3.3561	0.00079049	0.00598304			rna-XM_020970366.1	AFDN	741.323	-0.47079	0.144761	-3.25218	0.00114522	0.0087676
rna-XM_020993849.1	FBXO9	669.22	-0.335728	0.100033	-3.35617	0.000790302	0.00598304			rna-XM_021002735.1	FN1	4373.61	0.643616	0.197898	3.25227	0.00114488	0.0087676
rna-XM_021002915.1	MDM4	227.613	0.44182	0.131654	3.35591	0.000791054	0.00598423			rna-XM_020988442.1	ART3	57.1533	-1.34891	0.414812	-3.25186	0.00114651	0.00877296
rna-XM_020973535.1	ABL1	293.31	0.464005	0.138306	3.35491	0.000793912	0.0059988			rna-XM_021000960.1	AXIN2	585.468	0.569563	0.175179	3.25132	0.0011487	0.00878072
rna-XM_021000120.1	SOSTDC1	390.797	-0.762141	0.22717	-3.35494	0.000793829	0.0059988			rna-XM_021006492.1	NUBP2	1044.51	-0.377821	0.116202	-3.25141	0.00114836	0.00878072
rna-XM_021008835.1	LOC110223364	21.385	0.950854	0.28343	3.35481	0.000794205	0.0059988			rna-XM_020970222.1	RABGGTA	220.445	0.809807	0.249097	3.25097	0.0011501	0.00878688
rna-XM_020996814.1	ITGA1	121.925	0.616743	0.183982	3.3522	0.000801716	0.00605242			rna-XM_020992848.1	EIF5B	2412	-0.374658	0.11528	-3.24998	0.00115412	0.00881306
rna-XM_020991063.1	TTN	7729.32	1.49822	0.446986	3.35182	0.000802831	0.0060566			rna-XM_020973672.1	PLOD1	885.154	0.747978	0.230202	3.24922	0.00115721	0.00883211
rna-XM_020992404.1	SEPSECS	76.1646	-0.570695	0.170269	-3.35173	0.000803095	0.0060566			rna-XM_020993460.1	TMTC2	114.282	0.582109	0.179258	3.24733	0.00116494	0.00888658
rna-XM_020975526.1	LOC110200296	23.5456	-1.28987	0.384945	-3.3508	0.000805778	0.00607372			rna-XM_020989427.1	FAM96B	1082.6	-0.419478	0.129194	-3.24687	0.00116681	0.00889622
rna-XM_020973747.1	PERP	37689.4	-0.420166	0.125403	-3.35051	0.000806615	0.00607691			rna-XM_020991817.1	TBX2	15.7798	1.39665	0.430197	3.24653	0.00116821	0.00890238
rna-XM_021009523.1	PRR16	57.1283	0.880687	0.262918	3.34966	0.000809106	0.00609255			rna-XM_020975043.1	HES2	111.057	-0.690673	0.212762	-3.24622	0.00116947	0.00890296
rna-XM_020964227.1	LOC110192833	37228	-0.521885	0.155842	-3.3488	0.000811624	0.00610839			rna-XM_020999605.1	CPNE5	23.8349	1.22806	0.378305	3.24622	0.00116949	0.00890296
rna-XM_021007382.1	RAB9A	3132.09	-0.566019	0.169039	-3.34845	0.00081266	0.00611305			rna-XM_021007059.1	ABR	161.006	0.582922	0.179668	3.24443	0.00117685	0.0089544
rna-XM_021000239.1	LOC110217725	7937.85	-1.03955	0.310473	-3.34827	0.000813172	0.00611377			rna-XM_021000437.1	TBCE	834.344	-0.366368	0.112962	-3.24328	0.0011816	0.00898597
rna-XM_020966696.1	TMEM102	263.912	-0.466779	0.139454	-3.3472	0.000816311	0.00613423			rna-XM_020984400.1	FAM129A	317.572	0.691576	0.213268	3.24275	0.0011838	0.0089981
rna-XM_020992422.1	EFCAB9	19.2831	1.00849	0.301434	3.34563	0.00082095	0.00616594			rna-XM_020993244.1	NOD1	111.388	0.646665	0.199434	3.2425	0.00118488	0.0090017
rna-XM_021004617.1	TMEFF1	44.9031	0.9334	0.279096	3.34437	0.000824694	0.0061909			rna-XM_020971039.1	PI15	199.808	0.867056	0.267426	3.24223	0.00118598	0.00900331
rna-XM_020972225.1	LOC110198087	23.2446	1.51938	0.454371	3.34391	0.000826055	0.00619597			rna-XM_021007702.1	DCTD	573.27	-0.456081	0.140672	-3.24215	0.0011863	0.00900331
rna-XM_020989405.1	CBFB	1134.7	-0.351165	0.105018	-3.34386	0.000826214	0.00619597			rna-XM_020975844.1	APBB1	509.472	0.555938	0.171518	3.24127	0.00118997	0.00902655
rna-XM_020998509.1	RNF44	75.9156	0.503602	0.150623	3.34347	0.00082739	0.00620163			rna-XM_021006153.1	RET	117.446	0.565428	0.174477	3.2407	0.00119239	0.00904023
rna-XM_021007059.1	ABR	143.094	0.558403	0.167053	3.34267	0.000829773	0.00621632			rna-XM_020977174.1	LRFN3	26.0121	0.952067	0.293996	3.23837	0.00120216	0.00910037
rna-XM_020966470.1	EFNB3	76.6704	0.73366	0.219518	3.34215	0.000831327	0.00622415			rna-XM_020990874.1	GALNT3	323.132	-0.530434	0.163791	-3.23849	0.00120166	0.00910037
rna-XM_020968212.1	RTN3	1002.38	-0.828632	0.247942	-3.34203	0.000831666	0.00622415			rna-XR_002328485.1	LOC110222779	97.9695	0.825551	0.254917	3.2385	0.00120159	0.00910037
rna-XM_020998390.1	MAP1B	278.573	0.727387	0.217663	3.3418	0.000832357	0.00622615			rna-XM_020966060.1	LARP4	1048.84	-0.389095	0.120195	-3.2372	0.0012071	0.00912847
rna-XM_020969593.1	SFRP1	389.558	-1.01195	0.302842	-3.34149	0.000833288	0.00622994			rna-XM_020967363.1	ATG12	1616.66	-0.534033	0.164964	-3.23727	0.00120678	0.00912847
rna-XM_020981260.1	PTPDC1	35.409	0.769677	0.230353	3.3413	0.000833873	0.00623115			rna-XM_020974619.1	MRPL22	1917.72	-0.458605	0.1417	-3.23646	0.00121023	0.00914604
rna-XM_020988143.1	ATRNL1	55.7263	0.846734	0.253465	3.34063	0.000835881	0.00624297			rna-XM_020978649.1	ANKS3	121.938	0.690447	0.21335	3.23621	0.00121127	0.00914604
rna-XM_020999908.1	NIT2	317.988	-0.680998	0.20398	-3.33855	0.000842166	0.00628672			rna-XM_020988699.1	RPF1	2657.53	-0.347626	0.107416	-3.23627	0.00121102	0.00914604
rna-XM_020970851.1	DHCR7	610.324	-0.49878	0.149421	-3.33809	0.000843559	0.00629084			rna-XM_020966361.1	AASS	130.527	-0.741424	0.229127	-3.23586	0.00121277	0.00915272
rna-XM_020991850.1	PRR11	376.176	-0.35399	0.106046	-3.33809	0.000843575	0.00629084			rna-XM_020978633.1	PSMD8	5435.34	-0.330722	0.102248	-3.23452	0.00121849	0.00919121
rna-XM_021006101.1	LOC110221454	72.7902	-0.565934	0.169793	-3.33308	0.000858911	0.00640196			rna-XM_020992125.1	AFAP1	193.354	0.561347	0.173627	3.23306	0.00122471	0.00922884
rna-XM_020997705.1	LOC110215873	13.5803	1.1081	0.332477	3.33287	0.000859547	0.00640345			rna-XM_021003192.1	TNNI1	6486.62	-0.688347	0.212909	-3.23306	0.00122471	0.00922884
rna-XM_020976906.1	PRKAA2	14.2986	1.19756	0.359481	3.33136	0.000864235	0.00643511			rna-XM_020964943.1	SNTB1	133.473	-0.606852	0.187759	-3.23207	0.00122895	0.00925607
rna-XM_020985397.1	PQLC3	259.187	-0.594854	0.178639	-3.32992	0.000868716	0.0064652			rna-XM_020963892.1	PRR5L	12.0214	1.70064	0.526511	3.23003	0.00123779	0.00929616
rna-XM_020987092.1	SLC18B1	462.337	-0.373679	0.112233	-3.32949	0.000870054	0.00647188			rna-XM_020969318.1	MAU2	464.381	0.4881	0.151093	3.23045	0.00123594	0.00929616
rna-XM_020966528.1	SLC2A4	51.0649	0.811637	0.243922	3.32744	0.00087647	0.00650482			rna-XM_020973908.1	PSMG1	2286.01	-0.463135	0.143373	-3.23028	0.00123668	0.00929616
rna-XM_020976159.1	MRPL16	832.513	-0.470724	0.14147	-3.32737	0.000876696	0.00650482			rna-XM_020976405.1	SYNPR	15.6028	1.58803	0.49163	3.23014	0.00123729	0.00929616
rna-XM_020976573.1	CCDC120	93.7466	0.695539	0.209034	3.32739	0.000876632	0.00650482			rna-XM_020995394.1	LOC110214451	34.2683	0.727391	0.225197	3.23002	0.0012378	0.00929616
rna-XM_020993606.1	INPP1	295.352	0.609232	0.183074	3.32779	0.000875394	0.00650482			rna-XM_020995556.1	LCMT1	3233.06	-0.388447	0.120263	-3.22997	0.00123803	0.00929616
rna-XM_021002540.1	KCNJ2	60.9547	0.762463	0.22912	3.32779	0.00087537	0.00650482			rna-XM_020976729.1	SLC6A3	104.231	0.805462	0.249608	3.22691	0.00125136	0.00937729
rna-XM_020990362.1	LARP4B	363.151	0.361015	0.108521	3.32667	0.00087891	0.00651795			rna-XM_020991725.1	GATAD2B	452.009	0.35353	0.109555	3.22697	0.00125107	0.00937729
rna-XM_020980072.1	MCC	600.801	0.365367	0.109859	3.32577	0.000881744	0.00653567			rna-XM_020998228.1	CISD1	757.27	-0.39927	0.123731	-3.22692	0.00125132	0.00937729
rna-XM_020971920.1	CHMP2A	2747.54	-0.446834	0.134445	-3.32355	0.000888785	0.00658454			rna-XM_021006375.1	LOC110221670	221.852	-1.05993	0.328436	-3.2272	0.00125007	0.00937729
rna-XM_021006364.1	NTN3	37.2866	0.970988	0.292187	3.32317	0.000890006	0.00659026			rna-XR_002321296.1	LOC110196731	21.0874	1.22986	0.381168	3.22656	0.00125288	0.00938023
rna-XM_020970357.1	RBM43	2668.05	0.503177	0.151484	3.32166	0.000894827	0.00662262			rna-XR_002323562.1	LOC110205357	159.194	-0.497502	0.154191	-3.22653	0.00125301	0.00938023
rna-XM_020976869.1	SRF	383.528	0.493562	0.148623	3.32091	0.000897255	0.00663725			rna-XM_021009730.1	ACCS	76.2307	0.745318	0.231056	3.2257	0.00125665	0.00940273
rna-XM_020980457.1	FNDC3B	349.412	0.516593	0.155596	3.32008	0.000899914	0.00665357			rna-XM_020979901.1	RPL6	6891.2	-0.357721	0.110903	-3.22553	0.00125741	0.00940367
rna-XM_020974619.1	MRPL22	1848.36	-0.454624	0.13695	-3.31963	0.000901362	0.00665778			rna-XM_020977909.1	ATP6V0E2	78.6208	0.560579	0.173854	3.22442	0.00126226	0.00943523
rna-XM_020979555.1	NCSTN	587.371	-0.64149	0.193257	-3.31935	0.000902264	0.00665778			rna-XM_020970403.1	RNASET2	628.319	0.538675	0.167108	3.22351	0.00126628	0.00946048
rna-XM_020983352.1	CILP	537.117	0.862659	0.2599	3.3192	0.00090275	0.00665778			rna-XM_020977153.1	HDAC7	271.399	0.471732	0.146367	3.22294	0.00126883	0.00947476
rna-XM_020988577.1	SPP1	94.2156	0.930522	0.280345	3.3192	0.000902744	0.00665778			rna-XM_020971195.1	APOPT1	532.69	-0.476202	0.147767	-3.22266	0.00127008	0.00947937
rna-XM_021008779.1	ACADL	1128.37	-0.524935	0.158135	-3.31953	0.000901678	0.00665778			rna-XM_020975001.1	TMEM200C	71.92	0.800384	0.24839	3.22229	0.0012717	0.00948669
rna-XM_020989427.1	FAM96B	1019.64	-0.372892	0.11236	-3.31872	0.00090431	0.0066626			rna-XM_020998848.1	GGT7	18.5908	1.27883	0.396918	3.22192	0.00127337	0.00949436
rna-XM_020996198.1	CUNH11orf65	42.6874	-0.609798	0.18374	-3.3188	0.000904058	0.0066626			rna-XM_020973117.1	USP48	435.109	0.331291	0.102834	3.22162	0.00127469	0.00949947
rna-XM_020982159.1	EPHX1	486.599	-0.531408	0.160147	-3.31824	0.000905863	0.00666455			rna-XM_020964974.1	NSMCE2	4615.51	-0.445069	0.138246	-3.2194	0.00128459	0.00954971
rna-XM_020985963.1	PDIA5	753.613	-0.489956	0.147656	-3.31822	0.000905936	0.00666455			rna-XM_020965682.1	CD40	28.4222	-1.01914	0.316588	-3.21913	0.00128581	0.00954971
rna-XM_020991994.1	SLC50A1	808.853	-0.677452	0.204157	-3.31829	0.000905715	0.00666455			rna-XM_020967752.1	TAF5	289.552	-0.430957	0.133861	-3.21943	0.00128447	0.00954971
[truncated: 226 more rows]
