# Supplementary material for: Emx2 underlies the development and evolution of marsupial gliding membranes
Source: Nature. 2024 Apr 24;629(8010):127–35. doi: 10.1038/s41586-024-07305-3 (PMC11062917; doi:10.1038/s41586-024-07305-3)
Supplement: Supplementary file 5 — DEGs between different skin regions from P6–10 and P11–15 joeys. [file 41586_2024_7305_MOESM5_ESM.xlsx]

## Sheet: Supplementary Data 3
Supplementary Data 3: Differentially-expressed genes between the sugar glider patagium and shoulder skin during postnatal (P) days 6-10 (left) and 11-15 (right)
P6-P10									P11-P15
transcriptID	Gene Name	Base Mean	log2FoldChange	lfcSE	stat	pvalue	padj		transcriptID	Gene Name	Base Mean	log2FoldChange	lfcSE	stat	pvalue	padj
rna-XM_020980141.1	SERPINI1	438.412	3.73964	0.158158	23.6449	1.33111e-123	1.98961e-119		rna-XM_021006363.1	MLANA	565.626	-3.57651	0.204376	-17.4996	1.44248e-68	2.18349e-64
rna-XM_021000241.1	NTNG1	102.749	3.69103	0.165217	22.3405	1.49278e-110	1.11563e-106		rna-XM_020965823.1	DCT	1889.93	-3.4338	0.198545	-17.2948	5.14438e-67	3.89353e-63
rna-XM_020970603.1	WNT5A	89.6343	2.28069	0.109395	20.8482	1.58198e-96	7.88195e-93		rna-XM_020997623.1	HOXB9	66.4294	6.2862	0.430745	14.5938	3.07525e-48	1.55167e-44
rna-XM_020984598.1	NRCAM	165.84	3.51718	0.173648	20.2546	3.23294e-91	1.20807e-87		rna-XM_020980141.1	SERPINI1	264.956	2.7645	0.193985	14.2511	4.41258e-46	1.66983e-42
rna-XM_021007970.1	TBX3	69.5881	3.11162	0.162808	19.1122	1.99902e-81	5.97586e-78		rna-XM_020971148.1	TNFAIP2	280.685	2.98978	0.211842	14.1133	3.14584e-45	9.52373e-42
rna-XM_021006363.1	MLANA	343.365	-2.98661	0.164327	-18.1748	8.17161e-74	2.03568e-70		rna-XM_020964249.1	CD74	3053.27	-2.64243	0.203552	-12.9816	1.55607e-38	3.92571e-35
rna-XM_020998220.1	LRRTM3	97.5523	4.99693	0.281154	17.7729	1.14515e-70	2.44521e-67		rna-XM_020991504.1	NES	646.386	2.01061	0.162265	12.3909	2.92818e-35	6.33197e-32
rna-XM_020987906.1	POU3F3	130.778	2.82724	0.160084	17.6609	8.38197e-70	1.56607e-66		rna-XM_020989990.1	PMEL	451.702	-2.3384	0.203418	-11.4956	1.38874e-30	2.62767e-27
rna-XM_020965841.1	ALKAL2	500.371	6.58599	0.373346	17.6404	1.20532e-69	2.00177e-66		rna-XM_020993647.1	TYR	321.569	-2.62735	0.229137	-11.4663	1.94844e-30	3.27707e-27
rna-XM_020988183.1	EMX2	315.946	1.33711	0.0758969	17.6175	1.8098e-69	2.70511e-66		rna-XM_021007970.1	TBX3	57.8386	3.29771	0.296532	11.1209	9.92387e-29	1.50218e-25
rna-XM_020985625.1	DOK6	75.3823	3.89869	0.225221	17.3105	3.918e-67	5.32385e-64		rna-XM_020993286.1	HOXA9	55.3352	3.98904	0.359973	11.0815	1.54262e-28	2.12278e-25
rna-XM_020997071.1	GDF10	309.17	3.5588	0.206021	17.2739	7.39386e-67	9.20967e-64		rna-XM_020976173.1	SLC24A5	308.968	-1.84569	0.171912	-10.7363	6.87649e-27	8.67412e-24
rna-XM_021000583.1	KIAA1324	46.465	3.39105	0.19892	17.0473	3.65914e-65	4.20717e-62		rna-XR_002325319.1	LOC110211242	207.931	-3.3945	0.31686	-10.7129	8.85194e-27	1.03071e-23
rna-XM_020986943.1	PAX1	45.0215	3.8986	0.230118	16.9417	2.21475e-64	2.36456e-61		rna-XM_021004421.1	MRPS21	1802.44	-0.798064	0.0754599	-10.576	3.8504e-26	4.16311e-23
rna-XM_020965823.1	DCT	929.267	-2.74385	0.162277	-16.9084	3.89996e-64	3.88618e-61		rna-XM_020997360.1	ABI3	153.755	-1.64923	0.156915	-10.5104	7.73625e-26	7.8069e-23
rna-XM_020988470.1	PARM1	948.034	1.77088	0.110242	16.0635	4.59563e-58	4.04064e-55		rna-XM_020976663.1	BPHL	2556.52	-0.780986	0.0753161	-10.3694	3.41508e-25	3.23087e-22
rna-XM_020989990.1	PMEL	292.241	-2.17805	0.135564	-16.0666	4.37337e-58	4.04064e-55		rna-XM_021009330.1	ZNF106	2955.01	1.69139	0.164593	10.2762	9.02001e-25	8.03153e-22
rna-XM_020970614.1	CACNA2D3	59.1998	3.06862	0.193353	15.8706	1.01318e-56	8.41331e-54		rna-XM_020968619.1	TRPM1	43.3168	-2.96549	0.289607	-10.2397	1.31665e-24	1.10723e-21
rna-XM_020964656.1	NTRK3	177.4	2.76365	0.175209	15.7735	4.7382e-56	3.72746e-53		rna-XM_021004711.1	SPTB	85.2479	3.06735	0.301759	10.1649	2.84418e-24	2.26591e-21
rna-XM_020971148.1	TNFAIP2	200.098	2.29419	0.14667	15.6418	3.77631e-55	2.82222e-52		rna-XM_020965626.1	WFDC3	64.4206	-2.67114	0.268671	-9.94206	2.73115e-23	2.06707e-20
rna-XM_020963072.1	LOC110192040	52.8342	3.46323	0.226307	15.3032	7.27361e-53	5.17708e-50		rna-XM_020987509.1	TTL	323.204	0.942387	0.0958144	9.83555	7.91343e-23	5.70408e-20
rna-XM_021001217.1	SIX2	53.226	3.13923	0.208633	15.0466	3.63372e-51	2.46878e-48		rna-XM_020970677.1	TGIF1	284.684	-1.03032	0.106418	-9.68181	3.60293e-22	2.43645e-19
rna-XR_002328488.1	LOC110222792	23.7196	3.58757	0.239191	14.9988	7.4809e-51	4.86161e-48		rna-XM_020987043.1	TMEM200A	56.2861	2.40081	0.248042	9.67903	3.70207e-22	2.43645e-19
rna-XM_020975537.1	ENPP2	522.28	3.89353	0.259875	14.9823	9.58388e-51	5.96876e-48		rna-XM_020986138.1	RBP1	838.01	-1.6696	0.172756	-9.6645	4.26709e-22	2.69129e-19
rna-XM_020993455.1	KITLG	618.81	-1.60529	0.108316	-14.8204	1.08166e-49	6.467e-47		rna-XM_021000396.1	LOC110217802	64.1409	4.45898	0.461975	9.652	4.8205e-22	2.91871e-19
rna-XM_020970708.1	CADM2	61.0585	3.72574	0.252604	14.7494	3.10642e-49	1.78583e-46		rna-XM_021003349.1	LOC110219738	350.022	1.53903	0.160386	9.59582	8.32526e-22	4.8469e-19
rna-XM_020998079.1	PTN	1115.39	1.97329	0.134706	14.6489	1.36866e-48	7.5768e-46		rna-XM_020982538.1	CALML4	289.606	3.52891	0.367964	9.59036	8.77797e-22	4.92119e-19
rna-XM_020964119.1	CPXM2	41.8645	3.1632	0.220671	14.3345	1.33254e-46	7.1134e-44		rna-XM_020995529.1	GCNT1	1060.63	-1.70233	0.177803	-9.57425	1.02598e-21	5.54653e-19
rna-XM_020993286.1	HOXA9	70.7529	3.35045	0.2339	14.3243	1.54376e-46	7.95673e-44		rna-XM_020968777.1	FGF9	44.037	3.0272	0.316534	9.5636	1.13734e-21	5.93654e-19
rna-XM_021001334.1	DKK2	325.411	2.86073	0.200019	14.3023	2.11746e-46	1.05499e-43		rna-XM_021005919.1	LOC110221363	228.318	-2.48745	0.262865	-9.46285	2.99658e-21	1.51197e-18
rna-XM_020993647.1	TYR	161.975	-2.12884	0.149164	-14.2718	3.27981e-46	1.5814e-43		rna-XM_020986039.1	SLC51A	409.262	-1.87083	0.198078	-9.44492	3.55677e-21	1.73673e-18
rna-XM_020974820.1	EPHA3	311.302	2.69456	0.189579	14.2133	7.57213e-46	3.5369e-43		rna-XM_020997516.1	SMARCE1	2754.11	-0.965553	0.102668	-9.40462	5.2219e-21	2.47012e-18
rna-XM_020963589.1	ZFHX3	297.06	1.0918	0.0773114	14.1221	2.77547e-45	1.25712e-42		rna-XM_020970497.1	METTL11B	41.074	3.18417	0.339669	9.37435	6.96029e-21	3.19267e-18
rna-XM_020966271.1	HOXC9	26.0081	5.42626	0.387151	14.0159	1.24619e-44	5.47847e-42		rna-XM_020997883.1	WDR17	21.4829	3.72309	0.397582	9.36433	7.65314e-21	3.40722e-18
rna-XM_020995944.1	LOC110214856	53.3003	2.42367	0.173524	13.9674	2.46617e-44	1.02394e-41		rna-XM_020987906.1	POU3F3	101.713	3.30798	0.356628	9.27572	1.76418e-20	7.62984e-18
rna-XM_021009330.1	ZNF106	4190.89	1.39874	0.100136	13.9684	2.43051e-44	1.02394e-41		rna-XM_020970603.1	WNT5A	62.3719	1.98497	0.214968	9.23378	2.61256e-20	1.09851e-17
rna-XM_020996276.1	EFEMP1	2944.94	-1.59971	0.115638	-13.8338	1.59348e-43	6.43724e-41		rna-XM_020967200.1	BIN1	718.046	1.65115	0.17906	9.22124	2.93672e-20	1.20144e-17
rna-XM_020992416.1	GABRA1	44.858	6.55929	0.480204	13.6594	1.77497e-42	6.98172e-40		rna-XR_002327406.1	LOC110218787	164.542	-3.70306	0.405347	-9.13554	6.50823e-20	2.5925e-17
rna-XM_021001819.1	PGM5	298.648	1.24612	0.0912666	13.6536	1.9205e-42	7.36045e-40		rna-XM_020966271.1	HOXC9	18.6534	4.40724	0.482819	9.12813	6.96909e-20	2.64631e-17
rna-XM_021000512.1	KHDRBS2	93.4354	1.90265	0.139812	13.6087	3.55531e-42	1.32853e-39		rna-XM_020984502.1	TNFAIP8L3	140.12	-2.12589	0.232903	-9.12776	6.99295e-20	2.64631e-17
rna-XM_020997887.1	SLA	171.01	1.77854	0.133862	13.2864	2.77779e-40	1.01267e-37		rna-XM_020984598.1	NRCAM	134.384	3.37425	0.371358	9.08623	1.02529e-19	3.78533e-17
rna-XM_020978347.1	EBF3	155.132	1.85544	0.140507	13.2054	8.17168e-40	2.90814e-37		rna-XM_021002758.1	SPEG	37.6406	2.88238	0.318579	9.04763	1.46101e-19	5.26553e-17
rna-XM_020985617.1	CDH19	51.5138	2.01537	0.153044	13.1685	1.33186e-39	4.62959e-37		rna-XM_020964656.1	NTRK3	152.413	2.9182	0.325572	8.96328	3.15175e-19	1.10949e-16
rna-XR_002324807.1	LOC110209409	42.1619	3.19459	0.245501	13.0125	1.03823e-38	3.52693e-36		rna-XM_020982108.1	KIF26B	99.0441	1.9076	0.213084	8.95237	3.47946e-19	1.19701e-16
rna-XM_020983477.1	FNDC5	27.0614	3.59714	0.276675	13.0013	1.20244e-38	3.99398e-36		rna-XM_021001217.1	SIX2	35.2256	4.94518	0.557824	8.86512	7.6419e-19	2.57056e-16
rna-XM_020975685.1	LOC110200389	503.525	1.42879	0.110069	12.9809	1.56962e-38	4.99171e-36		rna-XM_020989744.1	CLDN25	27.0305	4.09837	0.463825	8.83603	9.91833e-19	3.26378e-16
rna-XM_021009332.1	CAPN3	604.899	1.36924	0.10547	12.9823	1.54176e-38	4.99171e-36		rna-XM_020988760.1	LMO4	952.396	-1.12092	0.127203	-8.81201	1.22921e-18	3.95885e-16
rna-XM_020989916.1	MAP7D2	1040.86	-1.0259	0.0792701	-12.9418	2.61511e-38	7.97714e-36		rna-XM_020993455.1	KITLG	827.642	-1.2855	0.145991	-8.80535	1.30449e-18	4.11375e-16
rna-XR_002325319.1	LOC110211242	67.3829	-3.28595	0.253884	-12.9427	2.58225e-38	7.97714e-36		rna-XM_020972762.1	VPS25	1737.25	-0.76586	0.0871867	-8.78414	1.57567e-18	4.86754e-16
rna-XM_020972631.1	ETV4	51.8031	2.09474	0.162232	12.912	3.85178e-38	1.15145e-35		rna-XM_020971644.1	SLC35F1	170.062	1.61149	0.184268	8.74535	2.22325e-18	6.73068e-16
rna-XM_020976729.1	SLC6A3	100.939	1.79745	0.139559	12.8794	5.87589e-38	1.7221e-35		rna-XM_020974851.1	CUNH14orf166	5185.01	-0.859432	0.0984733	-8.72756	2.60215e-18	7.72327e-16
rna-XM_020970638.1	ERC2	68.6318	1.93766	0.15093	12.8381	1.00259e-37	2.88186e-35		rna-XM_020998949.1	OBSCN	227.965	3.52947	0.40453	8.72487	2.66498e-18	7.75766e-16
rna-XM_020992408.1	GABRB2	289.658	1.8489	0.145403	12.7157	4.83495e-37	1.36355e-34		rna-XM_020984098.1	STK4	1233.88	-0.75094	0.0864124	-8.69018	3.61866e-18	1.0335e-15
rna-XM_020976899.1	PLPP3	1188.84	1.20254	0.0950663	12.6495	1.1261e-36	3.117e-34		rna-XM_020986901.1	PQLC1	200.721	1.04839	0.121375	8.63758	5.74161e-18	1.60946e-15
rna-XM_020992426.1	PCDH9	619.121	1.57461	0.124725	12.6246	1.54446e-36	4.19729e-34		rna-XM_020966942.1	FRMD3	44.8767	2.87869	0.333405	8.6342	5.91382e-18	1.62759e-15
rna-XM_020967248.1	LOC110194733	275.169	1.53811	0.12305	12.4999	7.47204e-36	1.99437e-33		rna-XM_020991764.1	DUSP14	468.058	-1.22746	0.142421	-8.61849	6.78445e-18	1.83386e-15
rna-XM_020978671.1	ZNF804A	30.5103	3.73266	0.299221	12.4746	1.0269e-35	2.69282e-33		rna-XM_020984748.1	LYPD6B	751.284	-1.04461	0.12127	-8.61393	7.06001e-18	1.87487e-15
rna-XM_020995554.1	SCG5	372.204	1.44709	0.116041	12.4705	1.08137e-35	2.78678e-33		rna-XM_020993377.1	HOXA7	228.069	2.28788	0.265928	8.60341	7.73827e-18	2.01955e-15
rna-XM_020982108.1	KIF26B	96.4535	1.4479	0.116177	12.4629	1.18984e-35	3.01432e-33		rna-XM_021003197.1	LOC110219651	283.082	-1.19479	0.139414	-8.57005	1.03443e-17	2.65391e-15
rna-XM_020990942.1	GAD1	18.8184	3.5524	0.285085	12.4608	1.22078e-35	3.04117e-33		rna-XM_021001912.1	PARVA	839.62	0.601049	0.0701626	8.56651	1.0667e-17	2.69112e-15
rna-XM_021003197.1	LOC110219651	267.292	-1.61139	0.129412	-12.4517	1.36914e-35	3.35483e-33		rna-XM_020984137.1	JPH2	47.5338	3.50921	0.410752	8.54338	1.30353e-17	3.23469e-15
rna-XM_020996068.1	SIM2	29.0499	3.11016	0.251399	12.3714	3.73402e-35	9.00199e-33		rna-XM_021004337.1	PGAM5	940.584	-0.732171	0.0857612	-8.53733	1.37363e-17	3.35365e-15
rna-XM_020996285.1	C7	136.678	2.68824	0.21953	12.2454	1.77717e-34	4.21641e-32		rna-XM_020986943.1	PAX1	24.536	3.97607	0.467002	8.51401	1.68015e-17	4.03688e-15
rna-XM_020974967.1	DKK1	45.4427	-3.0546	0.249498	-12.243	1.8312e-34	4.27671e-32		rna-XM_020994785.1	LOC110214099	838.518	0.792	0.093656	8.45649	2.75555e-17	6.5173e-15
rna-XM_020976173.1	SLC24A5	207.906	-1.72939	0.141583	-12.2147	2.59519e-34	5.96773e-32		rna-XM_020988728.1	WDR63	237.884	-3.70485	0.438637	-8.44628	3.0074e-17	7.00355e-15
rna-XM_020997114.1	TLL2	62.8431	2.40286	0.197161	12.1873	3.6344e-34	8.23083e-32		rna-XM_020985625.1	DOK6	58.442	3.41933	0.405874	8.42461	3.61963e-17	8.30156e-15
rna-XM_020984469.1	HGF	188.061	1.96265	0.161598	12.1453	6.07936e-34	1.35624e-31		rna-XM_020991969.1	MRPS23	1147.17	-0.868382	0.10316	-8.41781	3.83597e-17	8.66643e-15
rna-XM_020982453.1	TIMP3	1559.44	1.11539	0.0921209	12.1079	9.59268e-34	2.10856e-31		rna-XM_020983539.1	KHDRBS1	916.689	-0.639179	0.0759896	-8.4114	4.05134e-17	9.01841e-15
rna-XM_021009168.1	SLITRK5	34.0299	2.50843	0.207414	12.0938	1.13832e-33	2.46588e-31		rna-XM_021001144.1	LRRTM1	22.7542	3.09747	0.368429	8.40723	4.19811e-17	9.20967e-15
rna-XM_020997884.1	HAND2	57.5996	2.06591	0.170874	12.0902	1.18957e-33	2.54007e-31		rna-XM_020973220.1	LOC110198751	742.208	1.38835	0.16578	8.37466	5.53847e-17	1.19765e-14
rna-XM_021000120.1	SOSTDC1	549.45	-1.46704	0.121625	-12.062	1.67617e-33	3.52869e-31		rna-XM_020982013.1	MAP1LC3C	28.7036	4.39087	0.525862	8.34984	6.83547e-17	1.4573e-14
rna-XM_020993377.1	HOXA7	260.879	2.08265	0.172758	12.0553	1.81843e-33	3.77502e-31		rna-XM_020997428.1	FAM171A2	60.4926	2.24118	0.268491	8.34734	6.9815e-17	1.46776e-14
rna-XM_020963220.1	MYO1D	258.752	-1.00798	0.08364	-12.0514	1.90721e-33	3.90508e-31		rna-XR_002328488.1	LOC110222792	17.0906	3.19533	0.385665	8.28524	1.17867e-16	2.44404e-14
rna-XM_020988472.1	EPGN	195.096	4.48011	0.372657	12.0221	2.72065e-33	5.49534e-31		rna-XM_020986807.1	CAP2	505.252	2.38778	0.28857	8.2745	1.28992e-16	2.6034e-14
rna-XM_021000154.1	LOC110217676	52.5934	-4.61774	0.386228	-11.956	6.04019e-33	1.20377e-30		rna-XM_021000512.1	KHDRBS2	98.8405	2.40066	0.290095	8.27542	1.28006e-16	2.6034e-14
rna-XM_020982785.1	A4GALT	26.0552	2.3547	0.197361	11.9309	8.16888e-33	1.60658e-30		rna-XM_020978561.1	RYR1	264.568	2.75068	0.335213	8.20575	2.29159e-16	4.56419e-14
rna-XM_020972667.1	PTGES3L	661.513	0.784324	0.0663352	11.8236	2.94619e-32	5.71906e-30		rna-XM_020984782.1	CD3G	77.7541	-2.31626	0.283046	-8.18334	2.76086e-16	5.35783e-14
rna-XM_020986807.1	CAP2	692.781	1.88684	0.159698	11.815	3.26561e-32	6.25783e-30		rna-XM_020991028.1	HOXD4	150.204	-1.94052	0.237092	-8.18467	2.73062e-16	5.35783e-14
rna-XM_020963834.1	BARX2	1225.08	1.56338	0.132599	11.7903	4.38198e-32	8.29081e-30		rna-XM_020996285.1	C7	72.3802	2.54433	0.311048	8.17987	2.84149e-16	5.44451e-14
rna-XM_020999358.1	GLP1R	29.6573	3.03122	0.259068	11.7005	1.26769e-31	2.36853e-29		rna-XM_020965612.1	ACOT8	511.904	-1.03067	0.126177	-8.16848	3.12295e-16	5.90143e-14
rna-XM_020988685.1	TTLL7	55.7703	1.84976	0.158265	11.6877	1.47238e-31	2.717e-29		rna-XM_020980868.1	GPR87	1178.56	-1.33091	0.162959	-8.16714	3.15793e-16	5.90143e-14
rna-XM_020971197.1	KIF26A	220.542	-0.984478	0.0842836	-11.6805	1.60269e-31	2.92139e-29		rna-XM_021002102.1	ASPH	1044.44	0.771433	0.095256	8.09853	5.56269e-16	1.02686e-13
rna-XM_020983490.1	SYNC	171.541	1.2727	0.109046	11.6712	1.78897e-31	3.22165e-29		rna-XM_020982453.1	TIMP3	1578.66	0.994707	0.123101	8.08038	6.45642e-16	1.16346e-13
rna-XM_020994112.1	GRIA2	319.942	1.72745	0.148266	11.651	2.26699e-31	4.0339e-29		rna-XR_002322345.1	APELA	72.6109	-3.21872	0.398322	-8.08071	6.43887e-16	1.16346e-13
rna-XM_020987043.1	TMEM200A	96.4844	2.17434	0.186806	11.6396	2.59295e-31	4.55963e-29		rna-XM_020974196.1	LOC110199389	895.989	-2.52894	0.31392	-8.056	7.88299e-16	1.40382e-13
rna-XM_021004430.1	CTNND2	75.6811	1.97112	0.169602	11.622	3.18482e-31	5.5353e-29		rna-XM_021009168.1	SLITRK5	22.4598	4.12971	0.515124	8.01691	1.08436e-15	1.89136e-13
rna-XM_020993259.1	GPNMB	318.369	-1.51695	0.130702	-11.6062	3.83316e-31	6.58554e-29		rna-XM_021009225.1	B2M	80138.8	-1.26549	0.157859	-8.01661	1.08706e-15	1.89136e-13
rna-XM_020995779.1	GREM1	14.7676	3.6188	0.312393	11.5841	4.9602e-31	8.42502e-29		rna-XM_020983096.1	SRSF10	4145.15	-0.619947	0.0773664	-8.01312	1.11831e-15	1.92362e-13
rna-XM_020967264.1	IRS4	492.65	-0.924269	0.0798855	-11.5699	5.85394e-31	9.83132e-29		rna-XM_020973243.1	LOC110198772	78.7409	2.87473	0.359148	8.00431	1.20134e-15	2.02198e-13
rna-XM_020991817.1	TBX2	13.9906	3.33836	0.288847	11.5575	6.76134e-31	1.12291e-28		rna-XM_020974139.1	LOC110199339	116.077	-1.80205	0.225137	-8.00423	1.20221e-15	2.02198e-13
rna-XM_020979961.1	DCX	87.4371	1.55356	0.134439	11.5558	6.89793e-31	1.133e-28		rna-XR_002324807.1	LOC110209409	34.5008	3.46412	0.433301	7.99472	1.29867e-15	2.16021e-13
rna-XM_020991504.1	NES	697.95	1.53275	0.132794	11.5424	8.06803e-31	1.31079e-28		rna-XM_020965661.1	COL27A1	136.555	1.87545	0.234821	7.98674	1.38559e-15	2.27974e-13
rna-XM_020998780.1	FGFR4	126.512	2.39087	0.208238	11.4814	1.63578e-30	2.62904e-28		rna-XM_020967585.1	PSMB7	6911.82	-0.977418	0.122647	-7.96933	1.59536e-15	2.59667e-13
rna-XM_020992264.1	DOK7	75.3706	1.66854	0.145955	11.4319	2.89704e-30	4.60661e-28		rna-XM_020975844.1	APBB1	271.914	1.59078	0.200089	7.95033	1.8601e-15	2.99536e-13
rna-XM_020991058.1	PRKRA	2632.88	1.54801	0.135853	11.3948	4.43812e-30	6.9828e-28		rna-XM_020963589.1	ZFHX3	224.857	1.23626	0.15566	7.942	1.98942e-15	3.16988e-13
rna-XM_020965480.1	PLLP	277.231	-1.05339	0.0925892	-11.377	5.44162e-30	8.47249e-28		rna-XM_020998124.1	TMEM213	65.4015	-4.45071	0.560654	-7.93842	2.04769e-15	3.22874e-13
rna-XM_020999846.1	DBT	545.637	0.970927	0.0856983	11.3296	9.36351e-30	1.44285e-27		rna-XR_002322877.1	LOC110203167	29.4838	3.38777	0.42762	7.92239	2.32983e-15	3.63574e-13
rna-XM_020966394.1	WNT16	415.306	-0.939065	0.0830507	-11.3071	1.20985e-29	1.84526e-27		rna-XM_020979413.1	AP2A2	270.037	1.1457	0.144657	7.9201	2.3732e-15	3.66563e-13
rna-XM_020969878.1	HS6ST2	332.502	1.97771	0.175599	11.2627	2.00625e-29	3.02904e-27		rna-XM_021008297.1	MBLAC2	383.052	1.7355	0.219285	7.91437	2.48514e-15	3.79976e-13
rna-XM_020968619.1	TRPM1	26.3485	-2.92739	0.259993	-11.2595	2.07981e-29	3.1087e-27		rna-XM_020999254.1	MRPL55	3163.75	-0.783469	0.0991605	-7.90102	2.76624e-15	4.18725e-13
rna-XM_020982366.1	STAB2	198.51	-1.62188	0.144205	-11.2471	2.39451e-29	3.54364e-27		rna-XR_002326670.1	LOC110216043	19.8743	3.47354	0.441051	7.87559	3.39147e-15	5.08285e-13
rna-XM_020968763.1	JAM3	526.584	0.778143	0.0693281	11.2241	3.10655e-29	4.55232e-27		rna-XM_020969787.1	FHL1	6376.2	1.88056	0.238886	7.87221	3.48439e-15	5.1709e-13
rna-XM_020972932.1	ABAT	42.7595	2.12362	0.189681	11.1958	4.27611e-29	6.20535e-27		rna-XM_020988472.1	EPGN	55.5985	3.89184	0.496685	7.83563	4.66491e-15	6.8556e-13
rna-XM_021000551.1	FAT3	139.442	-1.24476	0.111232	-11.1906	4.53113e-29	6.51219e-27		rna-XM_020969493.1	TMSB10	3974.6	-1.24463	0.159163	-7.81985	5.28865e-15	7.69752e-13
rna-XM_021000994.1	CACNG4	26.8662	2.66727	0.238588	11.1794	5.14357e-29	7.322e-27		rna-XM_020976720.1	IRX4	520.299	-0.831958	0.106431	-7.81687	5.41541e-15	7.80696e-13
rna-XM_020985630.1	CBLN2	313.224	2.2279	0.199315	11.1778	5.23765e-29	7.38557e-27		rna-XR_002326611.1	LOC110215816	27.0581	-2.57589	0.330817	-7.78645	6.89204e-15	9.84197e-13
rna-XM_020986032.1	MUC20	557.171	3.23706	0.290129	11.1573	6.59627e-29	9.21443e-27		rna-XM_020974748.1	NPNT	116.216	1.16909	0.150575	7.76416	8.21906e-15	1.16273e-12
rna-XM_020963070.1	RRAGD	163.651	1.1206	0.100687	11.1295	9.01587e-29	1.24778e-26		rna-XM_021003897.1	TXNIP	3421.02	-1.03994	0.134085	-7.75585	8.77538e-15	1.22993e-12
rna-XM_020970776.1	IGF2	3197.9	1.20235	0.108129	11.1196	1.00743e-28	1.38148e-26		rna-XM_020963564.1	MTSS1L	354.604	0.926514	0.119528	7.75143	9.08668e-15	1.26188e-12
rna-XM_020963435.1	KLHL13	288.303	1.11752	0.100541	11.1151	1.05959e-28	1.43889e-26		rna-XM_020987954.1	SH3PXD2A	1030.6	1.0604	0.137336	7.72121	1.1523e-14	1.58567e-12
rna-XM_020993283.1	HOXA10	17.6221	3.24233	0.291725	11.1143	1.06855e-28	1.43889e-26		rna-XM_020992068.1	MSX1	18.8855	3.993	0.518454	7.70174	1.34221e-14	1.83036e-12
rna-XR_002326670.1	LOC110216043	21.0863	3.007	0.270658	11.11	1.12197e-28	1.49733e-26		rna-XR_002321413.1	LOC110197184	7311.04	2.17559	0.282563	7.69947	1.36631e-14	1.84659e-12
rna-XM_020966367.1	ASB15	85.4251	2.59514	0.234035	11.0887	1.42373e-28	1.88322e-26		rna-XM_020977805.1	ASB10	12.3521	3.79992	0.493699	7.69682	1.3949e-14	1.86854e-12
rna-XM_020963743.1	ALDH1A3	782.67	1.80504	0.163101	11.067	1.81357e-28	2.37784e-26		rna-XM_020967455.1	OSR1	69.2344	2.27749	0.29611	7.69136	1.45574e-14	1.93295e-12
rna-XM_020964302.1	GPX3	156.598	-3.26433	0.295614	-11.0426	2.38156e-28	3.09541e-26		rna-XM_020993141.1	ROR1	79.1558	1.31636	0.171205	7.68879	1.48528e-14	1.95502e-12
rna-XM_020987917.1	FHL2	319.939	1.44103	0.131053	10.9958	4.00197e-28	5.15667e-26		rna-XM_021003151.1	PPFIA4	41.8433	2.11516	0.27552	7.67697	1.62899e-14	2.10753e-12
rna-XM_021005653.1	ETV5	214.739	1.08522	0.0988635	10.977	4.9307e-28	6.29907e-26		rna-XM_021009332.1	CAPN3	432.303	1.52187	0.198219	7.67773	1.61932e-14	2.10753e-12
rna-XM_020965990.1	PIRT	188.614	1.98561	0.181281	10.9532	6.4114e-28	8.12129e-26		rna-XM_020999286.1	MYL3	25.5654	3.17253	0.414302	7.65752	1.89557e-14	2.43163e-12
rna-XM_020980965.1	BARX1	15.2131	4.8677	0.445681	10.922	9.0522e-28	1.1356e-25		rna-XM_020982833.1	KIAA1644	154.698	2.23906	0.292613	7.65195	1.97947e-14	2.51792e-12
rna-XM_020992339.1	TENM2	1367.23	-0.947814	0.0867857	-10.9213	9.11702e-28	1.1356e-25		rna-XM_020983767.1	ALK	30.5253	2.69012	0.352785	7.62536	2.43358e-14	3.06976e-12
rna-XM_020965737.1	KIAA1024	22.1731	3.75288	0.344131	10.9054	1.08647e-27	1.34211e-25		rna-XM_020971658.1	CUNH9orf3	1431.56	-1.17408	0.154015	-7.62316	2.47531e-14	3.09659e-12
rna-XR_002326611.1	LOC110215816	19.4562	-3.0197	0.277359	-10.8873	1.32472e-27	1.623e-25		rna-XM_020986251.1	CUNH14orf1	1405.44	-0.74972	0.0985241	-7.60951	2.75146e-14	3.39211e-12
rna-XM_020989126.1	LOC110210289	210.76	-1.32237	0.121583	-10.8762	1.49596e-27	1.8179e-25		rna-XM_021001365.1	LARP7	1998.61	-0.723462	0.0950763	-7.60928	2.75636e-14	3.39211e-12
rna-XM_021006153.1	RET	145.495	1.2857	0.118386	10.8603	1.78233e-27	2.14842e-25		rna-XM_020979808.1	DMPK	59.3554	2.44578	0.321574	7.60566	2.83456e-14	3.46022e-12
rna-XM_020999646.1	MDFI	146.177	1.24056	0.114271	10.8562	1.86286e-27	2.22753e-25		rna-XM_020968789.1	SAP18	3308.34	-0.834162	0.10971	-7.60331	2.88651e-14	3.49545e-12
rna-XM_021005919.1	LOC110221363	116.784	-2.13489	0.19722	-10.825	2.62187e-27	3.11025e-25		rna-XM_020970284.1	CLIP1	914.503	0.832701	0.109764	7.58632	3.29127e-14	3.95397e-12
rna-XM_020990350.1	VIPR2	36.012	3.47127	0.320787	10.8211	2.73463e-27	3.21847e-25		rna-XM_020966847.1	ENO3	3147.07	2.5036	0.330149	7.58326	3.36981e-14	4.01644e-12
rna-XM_021007807.1	VASH2	454.805	1.41527	0.131018	10.8021	3.36435e-27	3.92866e-25		rna-XM_020998780.1	FGFR4	80.7346	2.7687	0.365454	7.57607	3.56186e-14	4.21218e-12
rna-XM_020980917.1	LOC110204790	102.804	-1.52804	0.141963	-10.7637	5.11045e-27	5.92138e-25		rna-XM_021007122.1	LSAMP	307.741	1.24746	0.164745	7.57206	3.6734e-14	4.31041e-12
rna-XM_020966697.1	CHRNB1	236.019	1.55076	0.144088	10.7626	5.16889e-27	5.94303e-25		rna-XM_020993259.1	GPNMB	501.488	-1.65903	0.21925	-7.56686	3.82354e-14	4.41809e-12
rna-XR_002325885.1	HOXA3	134.901	-1.15466	0.10752	-10.739	6.67572e-27	7.61694e-25		rna-XM_020998429.1	BTF3	11927	-0.753125	0.0995261	-7.56711	3.81615e-14	4.41809e-12
rna-XM_020976319.1	TSHR	16.1624	3.12949	0.292836	10.6868	1.17296e-26	1.3282e-24		rna-XR_002324809.1	LOC110209411	31.3486	3.55494	0.470177	7.56086	4.00424e-14	4.59183e-12
rna-XM_020968883.1	SDC2	1789.01	0.795216	0.0744172	10.6859	1.18474e-26	1.33146e-24		rna-XM_020992578.1	LOC110212570	8478.3	-1.04266	0.137987	-7.5562	4.1502e-14	4.72343e-12
rna-XM_021002120.1	TRIM55	177.652	2.12638	0.199125	10.6786	1.28171e-26	1.42969e-24		rna-XM_020968432.1	RAB3IL1	109.497	1.57649	0.208894	7.54683	4.45979e-14	5.0379e-12
rna-XM_020997845.1	PALLD	1648.29	0.650005	0.060976	10.66	1.56565e-26	1.73347e-24		rna-XM_020979578.1	ATP1A2	50.7635	2.46377	0.328161	7.50781	6.01248e-14	6.69198e-12
rna-XM_020989437.1	RRAD	222.971	1.16008	0.109806	10.5648	4.33668e-26	4.76621e-24		rna-XM_020982136.1	ITPKB	188.433	0.967073	0.128805	7.50803	6.00256e-14	6.69198e-12
rna-XM_020993108.1	AK4	578.827	-1.24558	0.11802	-10.554	4.8695e-26	5.31273e-24		rna-XM_020983532.1	TMEM234	220.997	-0.946571	0.126171	-7.50226	6.27249e-14	6.93041e-12
rna-XM_020978659.1	SLITRK4	144.779	1.48276	0.14106	10.5116	7.64193e-26	8.27709e-24		rna-XM_020990752.1	KIAA1755	44.5203	1.77061	0.237003	7.47084	7.96851e-14	8.74054e-12
rna-XM_020977319.1	PRKAR1B	334.082	1.40384	0.133601	10.5077	7.95925e-26	8.55877e-24		rna-XM_020997877.1	ASB5	201.782	3.1279	0.419509	7.45611	8.91138e-14	9.70443e-12
rna-XM_021006259.1	GPR143	19.8823	-3.02884	0.289306	-10.4693	1.19516e-25	1.276e-23		rna-XM_020998079.1	PTN	859.535	2.22762	0.29938	7.44079	1.00087e-13	1.08216e-11
rna-XM_020985622.1	FERMT1	941.915	-0.919559	0.0878493	-10.4675	1.21878e-25	1.29199e-23		rna-XM_020964014.1	TMTC4	1400.03	-1.0024	0.135236	-7.4122	1.24222e-13	1.33358e-11
rna-XM_020974748.1	NPNT	154.42	1.16276	0.111847	10.3959	2.58743e-25	2.72355e-23		rna-XM_020986780.1	NOL7	1911.73	-0.772305	0.104464	-7.39303	1.43522e-13	1.51922e-11
rna-XM_021008020.1	TBX5	33.5777	2.35547	0.226741	10.3883	2.80168e-25	2.92844e-23		rna-XM_021001164.1	STC1	152.332	-1.93152	0.261249	-7.3934	1.43123e-13	1.51922e-11
rna-XM_021001992.1	LYVE1	670.897	-1.30221	0.125405	-10.3841	2.93009e-25	3.0414e-23		rna-XM_020991065.1	CCDC141	152.845	2.10939	0.285867	7.37894	1.59559e-13	1.66569e-11
rna-XM_020996136.1	CNTN5	21.127	2.15352	0.207514	10.3777	3.13242e-25	3.22899e-23		rna-XM_021008475.1	SPN	58.2305	-2.33645	0.316631	-7.3791	1.59368e-13	1.66569e-11
rna-XM_020988760.1	LMO4	763.762	-0.725327	0.0700346	-10.3567	3.9024e-25	3.99515e-23		rna-XM_021004328.1	MMP17	40.2522	2.74842	0.372724	7.37389	1.65723e-13	1.71819e-11
rna-XM_020989749.1	NCAM1	489.359	1.09769	0.106044	10.3512	4.13222e-25	4.20165e-23		rna-XM_020964251.1	CAMK2A	193.196	1.78466	0.242999	7.34429	2.06852e-13	2.13002e-11
rna-XM_021009623.1	CNPY1	51.5524	-2.14894	0.207755	-10.3436	4.47392e-25	4.51836e-23		rna-XM_020973851.1	HMGN1	5170.91	-0.797955	0.108814	-7.33317	2.24771e-13	2.29889e-11
rna-XM_020993631.1	TMEFF2	203.14	2.08707	0.201917	10.3363	4.82955e-25	4.84479e-23		rna-XM_020963834.1	BARX2	987.62	1.80241	0.245861	7.33102	2.28414e-13	2.31671e-11
rna-XM_020991065.1	CCDC141	242.367	1.72753	0.167315	10.325	5.43281e-25	5.41361e-23		rna-XM_020978393.1	RSL1D1	2659.74	-0.747457	0.101968	-7.33034	2.29574e-13	2.31671e-11
rna-XM_020963564.1	MTSS1L	334.212	0.697885	0.0676165	10.3212	5.6501e-25	5.59285e-23		rna-XM_020997618.1	HOXB2	172.599	-2.30718	0.315918	-7.30309	2.81237e-13	2.81927e-11
rna-XM_020993285.1	HOXA11	12.182	3.9985	0.387567	10.3169	5.90924e-25	5.81089e-23		rna-XM_020965841.1	ALKAL2	386.577	6.27358	0.859947	7.29531	2.97972e-13	2.94797e-11
rna-XR_002322756.1	PPP1R14A	55.0687	2.0615	0.200474	10.2831	8.39828e-25	8.20452e-23		rna-XM_020974694.1	GPR161	318.418	0.808319	0.110796	7.29559	2.97355e-13	2.94797e-11
rna-XM_020978365.1	FGF7	990.461	1.89943	0.184897	10.273	9.33054e-25	9.05608e-23		rna-XM_020982352.1	NUP37	473.556	-1.41033	0.193373	-7.29334	3.02367e-13	2.97203e-11
rna-XM_020998911.1	PCBP4	201.165	1.22183	0.119639	10.2126	1.74082e-24	1.67871e-22		rna-XM_020989916.1	MAP7D2	1526.12	-1.34772	0.184995	-7.28514	3.21347e-13	3.11809e-11
rna-XM_020997623.1	HOXB9	84.6258	3.60601	0.353398	10.2038	1.90591e-24	1.82613e-22		rna-XM_020999873.1	LRRC39	102.775	1.38141	0.189604	7.28575	3.19874e-13	3.11809e-11
rna-XM_020966942.1	FRMD3	61.2562	1.81694	0.178265	10.1923	2.14612e-24	2.04319e-22		rna-XM_020976671.1	TUBB2B	385.669	1.09176	0.150121	7.27256	3.52733e-13	3.40084e-11
rna-XM_020985647.1	NKD2	622.49	-1.24797	0.122589	-10.1801	2.4326e-24	2.30127e-22		rna-XM_021006082.1	PPP3CB	847.596	0.491199	0.0675543	7.27117	3.56388e-13	3.41433e-11
rna-XM_020965691.1	CPNE2	509.662	0.782337	0.0769506	10.1667	2.79066e-24	2.6234e-22		rna-XM_021006513.1	LOC110221851	38.4471	1.61043	0.221549	7.26894	3.62309e-13	3.44923e-11
rna-XM_021004424.1	UBE2QL1	54.9236	1.5325	0.150819	10.1612	2.95395e-24	2.75954e-22		rna-XM_020967512.1	LHX2	37.369	-3.32146	0.458654	-7.24177	4.42867e-13	4.1898e-11
rna-XM_021006895.1	SOX8	131.767	1.15466	0.113662	10.1587	3.03064e-24	2.8136e-22		rna-XM_020997845.1	PALLD	1346.71	0.937224	0.129438	7.2407	4.46389e-13	4.19688e-11
rna-XM_020984465.1	CACNA2D1	147.803	1.78748	0.176123	10.149	3.3472e-24	3.08831e-22		rna-XM_020981061.1	VGLL4	765.781	-1.1344	0.157047	-7.2233	5.07407e-13	4.74113e-11
rna-XM_020987254.1	COL6A6	1304.68	1.2941	0.127965	10.1129	4.84052e-24	4.43872e-22		rna-XM_020978392.1	CPPED1	514.838	-0.846111	0.117207	-7.21894	5.23925e-13	4.86543e-11
rna-XM_020989744.1	CLDN25	56.2481	2.82617	0.2816	10.0361	1.05788e-23	9.64151e-22		rna-XM_021006730.1	DNASE1L2	1994.14	-0.760008	0.105469	-7.20601	5.76155e-13	5.31784e-11
rna-XM_020981072.1	TIMP4	981.583	1.92869	0.192353	10.0269	1.16159e-23	1.05226e-21		rna-XM_020964788.1	SMTNL2	63.7477	3.57288	0.496874	7.19071	6.44534e-13	5.91292e-11
rna-XM_020973008.1	FAM110C	213.921	1.10255	0.11022	10.0032	1.47555e-23	1.32861e-21		rna-XM_020989854.1	TBC1D9	84.9658	1.39174	0.193615	7.1882	6.56502e-13	5.98643e-11
rna-XM_020969933.1	TBX18	46.5247	1.63651	0.164328	9.9588	2.30839e-23	2.06608e-21		rna-XM_020988685.1	TTLL7	45.7519	2.37698	0.331052	7.18008	6.96723e-13	6.31515e-11
rna-XM_020976671.1	TUBB2B	429.891	0.881851	0.0885742	9.95607	2.3726e-23	2.11091e-21		rna-XR_002325547.1	LOC110212007	295.49	-1.03279	0.143862	-7.17902	7.02119e-13	6.32617e-11
rna-XM_021002148.1	EYA1	36.2771	2.11732	0.212846	9.94764	2.58238e-23	2.28395e-21		rna-XM_020983349.1	PTPRU	83.3683	1.4454	0.201442	7.17526	7.21719e-13	6.43205e-11
rna-XM_021003151.1	PPFIA4	58.5229	1.95193	0.196332	9.94199	2.73302e-23	2.40297e-21		rna-XM_020983842.1	FAM96A	1110.33	-0.660292	0.092025	-7.17513	7.22368e-13	6.43205e-11
rna-XM_020967455.1	OSR1	93.5108	1.63335	0.164319	9.94009	2.78585e-23	2.43509e-21		rna-XM_020979166.1	ACHE	135.393	2.44762	0.341559	7.16603	7.72023e-13	6.83398e-11
rna-XM_020991028.1	HOXD4	90.2736	-1.79124	0.18039	-9.9298	3.08875e-23	2.68416e-21		rna-XM_020974125.1	KIF1B	814.969	0.940533	0.131293	7.16362	7.85749e-13	6.91505e-11
rna-XM_021001144.1	LRRTM1	23.9142	2.70505	0.272799	9.91591	3.55021e-23	3.06734e-21		rna-XM_020993231.1	IGF2BP3	6099.82	-0.945616	0.132086	-7.15911	8.12024e-13	7.10497e-11
rna-XM_020967200.1	BIN1	786.503	0.974617	0.0984215	9.90248	4.06086e-23	3.48837e-21		rna-XM_020977488.1	LOC110201662	64.9504	1.56653	0.218984	7.15364	8.45069e-13	7.35161e-11
rna-XM_020968759.1	ACAD8	335.123	-0.713046	0.0722789	-9.8652	5.89152e-23	5.03203e-21		rna-XM_020996378.1	SMTN	322.108	1.50721	0.210997	7.14326	9.11406e-13	7.88341e-11
rna-XM_020983103.1	MYOM3	125.492	1.65458	0.168597	9.81384	9.8163e-23	8.33661e-21		rna-XM_020988768.1	LRRC8B	190.159	-1.69889	0.237924	-7.14046	9.30168e-13	7.99997e-11
rna-XM_020979166.1	ACHE	186.896	1.53165	0.156261	9.80187	1.10515e-22	9.3326e-21		rna-XM_020974820.1	EPHA3	280.425	3.33565	0.467499	7.13511	9.67128e-13	8.27086e-11
rna-XM_021008227.1	HS3ST5	18.1611	2.97612	0.303934	9.79198	1.21889e-22	1.02352e-20		rna-XM_020963502.1	MMP15	123.975	1.7276	0.242556	7.1225	1.05983e-12	9.01275e-11
rna-XM_020997195.1	CDC20B	1275.21	-1.15146	0.117618	-9.78985	1.24484e-22	1.03948e-20		rna-XM_020982994.1	EDN2	105.905	-2.17252	0.305339	-7.11509	1.11837e-12	9.40485e-11
rna-XM_020970073.1	MYO16	64.7258	1.28992	0.131928	9.77751	1.40633e-22	1.1678e-20		rna-XM_020988183.1	EMX2	266.554	1.0613	0.149146	7.11585	1.11223e-12	9.40485e-11
rna-XM_020999838.1	LOC110217428	90.01	4.20565	0.430258	9.77472	1.44555e-22	1.19374e-20		rna-XM_020964068.1	PLCE1	243.406	1.16733	0.164104	7.11334	1.13264e-12	9.47227e-11
rna-XM_020980821.1	SCG3	192.542	-1.2458	0.127511	-9.77013	1.51255e-22	1.24076e-20		rna-XR_002325885.1	HOXA3	182.136	-1.22312	0.172242	-7.10116	1.23712e-12	1.02892e-10
rna-XM_020995788.1	SERPINB11	98.1013	-2.89974	0.29681	-9.76969	1.51909e-22	1.24076e-20		rna-XM_020990075.1	NACA	25309	-0.846963	0.119379	-7.09474	1.29597e-12	1.07197e-10
rna-XR_002324809.1	LOC110209411	32.93	2.64565	0.271112	9.75851	1.69627e-22	1.37794e-20		rna-XM_020978422.1	AXL	535.943	1.31475	0.185529	7.08649	1.37553e-12	1.13159e-10
rna-XM_020999078.1	CUNH3orf84	181.104	1.04881	0.107564	9.75054	1.83491e-22	1.48251e-20		rna-XM_020981438.1	RTFDC1	3593.75	-0.787091	0.11136	-7.06802	1.57165e-12	1.28595e-10
rna-XM_020964788.1	SMTNL2	95.8124	2.01513	0.20677	9.74574	1.92378e-22	1.54596e-20		rna-XM_020999238.1	PRSS38	14.8865	2.50383	0.35444	7.06418	1.61565e-12	1.31485e-10
rna-XM_020981499.1	CDH4	28.8313	2.02087	0.20765	9.73207	2.20068e-22	1.75901e-20		rna-XM_020996412.1	UBE2L3	3867.21	-0.68012	0.0966817	-7.03463	1.99786e-12	1.6172e-10
rna-XM_020978561.1	RYR1	283.706	1.60674	0.165117	9.73096	2.22488e-22	1.7689e-20		rna-XM_020992416.1	GABRA1	29.7793	4.67941	0.6654	7.03248	2.02896e-12	1.63364e-10
rna-XM_021008620.1	SLC29A4	52.7862	-1.85895	0.191158	-9.72471	2.36574e-22	1.87093e-20		rna-XM_020979111.1	ZKSCAN1	833.254	0.670352	0.0953888	7.02757	2.10158e-12	1.68315e-10
rna-XM_020993916.1	ISL1	75.8702	1.5966	0.164279	9.71884	2.50616e-22	1.97155e-20		rna-XM_020972801.1	ARL4D	3076.49	-1.12073	0.15956	-7.0239	2.15765e-12	1.71897e-10
rna-XM_020981958.1	FAM163B	59.6794	-1.96496	0.202192	-9.71826	2.52062e-22	1.97255e-20		rna-XM_020974967.1	DKK1	93.7754	-2.93042	0.417951	-7.0114	2.35953e-12	1.86996e-10
rna-XM_021008280.1	SYNPO2	170.533	1.72964	0.17813	9.70995	2.7348e-22	2.12902e-20		rna-XM_020983175.1	IGDCC4	584.124	1.07866	0.153968	7.00575	2.45671e-12	1.93684e-10
rna-XM_021003349.1	LOC110219738	370.415	0.892203	0.0920087	9.69694	3.10673e-22	2.40603e-20		rna-XR_002326041.1	LOC110213592	96.1719	-1.34872	0.192538	-7.00492	2.4712e-12	1.93816e-10
rna-XM_020995529.1	GCNT1	683.819	-1.38055	0.142736	-9.67205	3.96345e-22	3.05369e-20		rna-XM_020974277.1	ATF6B	1436.48	-0.738341	0.105516	-6.99741	2.60738e-12	2.03443e-10
rna-XM_020984923.1	IRX6	24.2498	2.33853	0.242466	9.64478	5.17205e-22	3.96444e-20		rna-XM_020992264.1	DOK7	70.6033	1.88479	0.269437	6.99531	2.64671e-12	2.05452e-10
rna-XM_020999788.1	GRM3	11.1706	-2.31818	0.240388	-9.64349	5.23767e-22	3.99426e-20		rna-XM_020985534.1	NDUFV2	4141.77	-0.543455	0.0777056	-6.99377	2.67602e-12	2.06668e-10
rna-XM_020987211.1	PLCL2	72.5589	1.11654	0.115847	9.63805	5.52244e-22	4.19005e-20		rna-XM_020997130.1	FLT1	445.103	-1.05238	0.150563	-6.98962	2.75631e-12	2.11788e-10
rna-XM_021002665.1	IGSF3	845.995	0.821416	0.0853263	9.62676	6.16398e-22	4.65318e-20		rna-XM_020997927.1	TMEM139	35.3476	-2.71305	0.388866	-6.97683	3.01905e-12	2.30805e-10
rna-XM_020976646.1	PCDH10	68.9004	1.28958	0.134039	9.62095	6.52272e-22	4.89925e-20		rna-XM_020998825.1	COL23A1	146.902	1.00721	0.144427	6.97388	3.0832e-12	2.34525e-10
rna-XM_020964375.1	ST8SIA2	48.8621	1.4229	0.148131	9.60573	7.5619e-22	5.65138e-20		rna-XM_020970972.1	SPHKAP	408.549	1.3398	0.192148	6.97275	3.10807e-12	2.35234e-10
rna-XM_020990909.1	NOSTRIN	58.9854	1.86598	0.194347	9.60128	7.89544e-22	5.8713e-20		id-LOC110216293	LOC110216293	189.239	-1.53513	0.2203	-6.96837	3.20634e-12	2.41465e-10
rna-XM_020994412.1	SLCO1C1	34.3433	3.1846	0.331857	9.5963	8.28622e-22	6.13139e-20		rna-XM_020975331.1	KIT	83.6898	-1.46702	0.210847	-6.95773	3.45794e-12	2.59123e-10
rna-XM_020983767.1	ALK	41.2511	1.71248	0.178641	9.58616	9.14284e-22	6.73192e-20		rna-XM_020967230.1	PSMD10	942.961	-0.925852	0.133166	-6.95263	3.58548e-12	2.67357e-10
rna-XM_020987207.1	SATB1	596.59	-0.734074	0.0766035	-9.58277	9.44787e-22	6.92242e-20		rna-XM_021000494.1	DST	3359.15	0.981331	0.141202	6.94985	3.65668e-12	2.71329e-10
rna-XM_020991026.1	HOXD3	43.2544	-1.86323	0.195087	-9.55074	1.28778e-21	9.38949e-20		rna-XM_020984465.1	CACNA2D1	110.075	2.37442	0.341804	6.94674	3.73834e-12	2.76035e-10
rna-XM_021006211.1	ARHGAP6	230.302	0.83677	0.0876754	9.54396	1.3748e-21	9.97533e-20		rna-XM_020972709.1	LOC110198435	38.9687	-1.95464	0.281479	-6.94419	3.80628e-12	2.78337e-10
rna-XM_020990101.1	STAC3	152.941	1.46734	0.153873	9.53606	1.48362e-21	1.07129e-19		rna-XM_020999788.1	GRM3	20.598	-2.93067	0.421998	-6.94475	3.79144e-12	2.78337e-10
rna-XM_021002953.1	TNNT2	1842.58	2.31995	0.243346	9.53352	1.52035e-21	1.09253e-19		rna-XM_020986383.1	MED6	2277.67	-0.814801	0.117594	-6.92893	4.24047e-12	3.08596e-10
rna-XM_020968777.1	FGF9	61.3439	2.092	0.22014	9.50308	2.03779e-21	1.45736e-19		rna-XM_021009645.1	DNAJB6	3134.26	-0.89939	0.130019	-6.91735	4.60175e-12	3.33286e-10
rna-XM_020986279.1	PGF	258.944	1.01343	0.106925	9.47796	2.59302e-21	1.84561e-19		rna-XM_020992408.1	GABRB2	215.822	2.19184	0.317627	6.90067	5.17563e-12	3.73064e-10
rna-XM_020975777.1	GFRA2	78.8851	1.55569	0.164535	9.45503	3.22917e-21	2.28751e-19		rna-XM_020995980.1	CLDN14	16.3216	3.86661	0.561115	6.89095	5.54227e-12	3.97598e-10
rna-XM_020963502.1	MMP15	119.792	1.00139	0.106095	9.43861	3.77746e-21	2.66329e-19		rna-XM_021006777.1	SGF29	553.47	-1.01958	0.148174	-6.88094	5.94603e-12	4.24552e-10
rna-XM_020973243.1	LOC110198772	86.3083	1.91475	0.203159	9.4249	4.30535e-21	3.02122e-19		rna-XM_020984031.1	PPIA	44389	-0.775043	0.112681	-6.87822	6.06063e-12	4.26696e-10
rna-XM_020964014.1	TMTC4	1059.4	-0.601982	0.0640227	-9.40264	5.32125e-21	3.71667e-19		rna-XM_020990243.1	CNOT2	1729.16	-0.533822	0.0775967	-6.87944	6.00873e-12	4.26696e-10
rna-XM_020982821.1	PNPLA3	66.4607	-1.86661	0.199148	-9.37298	7.05117e-21	4.90204e-19		rna-XM_021002665.1	IGSF3	768.833	0.756718	0.110011	6.87858	6.04539e-12	4.26696e-10
rna-XM_020983175.1	IGDCC4	639.73	0.864048	0.0923049	9.36081	7.91312e-21	5.4758e-19		rna-XM_020967677.1	PGAP2	2342.89	-1.25563	0.182846	-6.86711	6.55134e-12	4.56198e-10
rna-XM_020982253.1	TGFB2	391.923	1.03109	0.11016	9.35993	7.97931e-21	5.49616e-19		rna-XM_020970708.1	CADM2	39.7554	2.83304	0.412548	6.86718	6.54821e-12	4.56198e-10
rna-XM_021002832.1	EPHA4	210.224	0.951118	0.101644	9.35732	8.17824e-21	5.60735e-19		rna-XM_021004408.1	FAM173B	536.277	-1.02721	0.149593	-6.86671	6.57007e-12	4.56198e-10
rna-XM_020971769.1	FGF13	45.1444	1.61654	0.172895	9.34985	8.77734e-21	5.98212e-19		rna-XM_020965570.1	NUDT21	1344.06	-0.915792	0.133521	-6.85879	6.94471e-12	4.79565e-10
rna-XM_020986489.1	SIX4	164.759	1.07207	0.114666	9.34952	8.80488e-21	5.98212e-19		rna-XM_020991541.1	LOC110211926	462.78	-0.624694	0.0910863	-6.85827	6.96996e-12	4.79565e-10
rna-XM_020991140.1	SLC22A4	20.7143	-1.9665	0.210457	-9.34395	9.28056e-21	6.27676e-19		rna-XM_020973922.1	IRX2	1480.59	-0.84256	0.122936	-6.85364	7.19965e-12	4.93127e-10
rna-XM_020987963.1	COL17A1	4601.45	-0.747578	0.0800623	-9.33746	9.86757e-21	6.64372e-19		rna-XM_020999183.1	RPL29	6808.02	-1.72101	0.251269	-6.84929	7.42165e-12	5.06043e-10
rna-XM_020990335.1	GJD4	123.223	1.97743	0.211838	9.33464	1.01337e-20	6.79232e-19		rna-XM_020970619.1	LRTM1	49.2078	4.38972	0.641433	6.84362	7.72175e-12	5.24144e-10
rna-XM_021007515.1	EGFL6	715.352	-1.50494	0.161253	-9.33281	1.03101e-20	6.87967e-19		rna-XM_020991944.1	TOM1L1	482.557	-0.857836	0.125647	-6.82734	8.65027e-12	5.8455e-10
rna-XM_020991378.1	NFKBIA	1398.33	-0.959429	0.102986	-9.31613	1.20662e-20	8.01571e-19		rna-XM_020974165.1	MUC21	22.4492	4.98158	0.72993	6.82474	8.80832e-12	5.92585e-10
rna-XM_020973442.1	S100B	90.6718	1.83816	0.19732	9.31561	1.2125e-20	8.01916e-19		rna-XM_020970614.1	CACNA2D3	36.1885	2.32972	0.341452	6.82296	8.91804e-12	5.9468e-10
rna-XR_002320181.1	LOC110192530	76.3967	1.87914	0.201917	9.30653	1.32081e-20	8.69699e-19		rna-XM_021005960.1	RPS20	92318.2	-1.11479	0.163379	-6.82335	8.89396e-12	5.9468e-10
rna-XM_020994086.1	RXFP1	91.2818	2.37802	0.256001	9.28911	1.55589e-20	1.02e-18		rna-XM_020965002.1	NDUFB9	5606.25	-0.829537	0.121681	-6.81733	9.27471e-12	6.15751e-10
rna-XM_020994830.1	CUNH19orf57	74.3099	1.25747	0.135759	9.26251	1.99686e-20	1.30336e-18		rna-XM_020994422.1	PLBD1	3013.95	-1.02838	0.150866	-6.81648	9.32957e-12	6.16689e-10
rna-XM_020991397.1	PITX1	40.1497	2.34967	0.253752	9.25972	2.04974e-20	1.33206e-18		rna-XM_020998911.1	PCBP4	147.836	1.2816	0.188146	6.81174	9.64232e-12	6.34591e-10
rna-XM_021001599.1	TSPAN11	469.501	1.4221	0.153619	9.2573	2.09663e-20	1.35664e-18		rna-XM_020967141.1	LIMS2	62.2826	1.66861	0.245603	6.79393	1.09121e-11	7.15051e-10
rna-XM_020970101.1	ATP6V0D2	31.878	2.24553	0.24267	9.2534	2.17472e-20	1.39544e-18		rna-XM_020980216.1	CD244	134.017	-2.16999	0.319627	-6.78912	1.1282e-11	7.36102e-10
rna-XM_021009045.1	GAMT	131.058	1.33952	0.14476	9.25337	2.17527e-20	1.39544e-18		rna-XM_020967291.1	NXT2	1241.46	2.74514	0.404824	6.78107	1.19285e-11	7.74944e-10
rna-XM_020995343.1	EPPK1	2031.63	-1.01775	0.110586	-9.20327	3.47204e-20	2.2178e-18		rna-XM_020990791.1	RPN2	5065.56	-0.570231	0.084298	-6.76447	1.33801e-11	8.65535e-10
rna-XM_021000683.1	PKNOX2	115.37	1.09566	0.119061	9.20247	3.49827e-20	2.22505e-18		rna-XM_021000241.1	NTNG1	59.076	2.41182	0.357505	6.74627	1.51699e-11	9.77135e-10
rna-XM_020984846.1	POU2F3	822.087	-0.881712	0.0958523	-9.19866	3.62454e-20	2.2956e-18		rna-XM_021000683.1	PKNOX2	113.809	1.31272	0.194625	6.74486	1.53178e-11	9.82481e-10
rna-XM_020992748.1	PPP2R3B	550.382	0.685513	0.0745444	9.19604	3.71368e-20	2.34212e-18		rna-XM_020978198.1	LOC110202148	138.726	-1.51489	0.224819	-6.73828	1.60275e-11	1.02366e-09
rna-XM_020988813.1	SLITRK3	24.5109	1.87155	0.203567	9.19379	3.79233e-20	2.38168e-18		rna-XM_020970445.1	KIAA2012	15.0428	2.85227	0.42342	6.73627	1.62499e-11	1.03351e-09
rna-XM_020982833.1	KIAA1644	152.172	1.62538	0.17689	9.18864	3.97843e-20	2.4881e-18		rna-XM_020969878.1	HS6ST2	209.002	1.72609	0.256493	6.7296	1.70131e-11	1.07752e-09
rna-XM_020963902.1	CD59	4503.27	-1.19844	0.130675	-9.1711	4.68227e-20	2.91608e-18		rna-XM_020975079.1	ACOT7	519.749	-1.14432	0.170229	-6.7222	1.78998e-11	1.12896e-09
rna-XM_020999836.1	TMPRSS11A	23.575	2.99768	0.327266	9.15977	5.20083e-20	3.22559e-18		rna-XM_020968973.1	DNASE1L3	227.895	-1.41458	0.211043	-6.70279	2.04472e-11	1.28427e-09
rna-XM_020982994.1	EDN2	54.4667	-1.96765	0.214893	-9.15643	5.36448e-20	3.31334e-18		rna-XM_020975229.1	TTYH3	216.724	1.05877	0.158162	6.69421	2.16834e-11	1.35629e-09
rna-XM_020983723.1	LOC110206394	28.7321	3.22869	0.352673	9.15492	5.43989e-20	3.34609e-18		rna-XM_020995138.1	LOC110214304	35.0647	-1.98121	0.296184	-6.68912	2.24522e-11	1.3986e-09
rna-XM_021006513.1	LOC110221851	56.6543	1.59907	0.174958	9.13973	6.26106e-20	3.83541e-18		rna-XM_020976244.1	NRIP1	281.082	0.959449	0.143532	6.68456	2.31624e-11	1.43692e-09
rna-XM_020985128.1	ZNF423	316.074	1.16543	0.127549	9.13711	6.41438e-20	3.91329e-18		rna-XM_020997373.1	GNGT2	77.6659	-1.77206	0.265539	-6.67346	2.49837e-11	1.54358e-09
rna-XM_021008297.1	MBLAC2	495.961	1.09011	0.119399	9.12996	6.85215e-20	4.16338e-18		rna-XM_020972644.1	LOC110198390	43.4202	2.81021	0.421698	6.66402	2.66431e-11	1.63942e-09
rna-XM_020990258.1	PTPRR	66.249	1.95156	0.213796	9.12815	6.96813e-20	4.21671e-18		rna-XM_020997160.1	GZMA	191.13	-2.19101	0.328918	-6.66127	2.71478e-11	1.65976e-09
rna-XM_020974726.1	DPT	6209	1.65408	0.181306	9.12317	7.29593e-20	4.39727e-18		rna-XM_020998801.1	SNTA1	144.627	1.51458	0.227379	6.66102	2.7193e-11	1.65976e-09
rna-XM_020981076.1	PPARG	127.006	1.85973	0.203904	9.12065	7.46731e-20	4.48248e-18		rna-XM_020981958.1	FAM163B	140.524	-2.18418	0.32797	-6.65968	2.74418e-11	1.66822e-09
rna-XM_021009613.1	DPP6	30.3015	1.74541	0.191411	9.11867	7.60505e-20	4.5469e-18		rna-XM_020980912.1	TM4SF1	4228.89	-1.08049	0.162329	-6.65622	2.80968e-11	1.70121e-09
rna-XM_020999895.1	RTCA	823.752	0.900674	0.0987901	9.11705	7.71962e-20	4.59702e-18		rna-XM_020983631.1	DNALI1	91.7121	-1.15644	0.173757	-6.6555	2.8234e-11	1.7027e-09
rna-XM_021009594.1	MEGF10	40.7132	1.93215	0.212071	9.11086	8.17287e-20	4.84762e-18		rna-XM_020979932.1	DDX39A	2144.95	-0.927754	0.139529	-6.64918	2.94728e-11	1.77036e-09
rna-XM_021003192.1	TNNI1	4454.03	1.47096	0.161737	9.09477	9.47874e-20	5.59995e-18		rna-XM_020989138.1	CDH15	81.7605	3.25847	0.490502	6.64312	3.07104e-11	1.83741e-09
rna-XM_020993402.1	ENTPD3	48.7854	1.95948	0.215523	9.09178	9.74338e-20	5.73363e-18		rna-XM_021000797.1	ACTG1	145493	-0.523908	0.0788971	-6.64039	3.12851e-11	1.86442e-09
rna-XM_020987847.1	RFX8	20.0515	2.50637	0.277267	9.03956	1.57302e-19	9.22037e-18		rna-XM_020985018.1	LSM14A	505.639	0.604816	0.091092	6.63962	3.14498e-11	1.86689e-09
rna-XM_020996863.1	ITGA2	361.505	-0.915683	0.101305	-9.03887	1.583e-19	9.24259e-18		rna-XM_020987444.1	CLDN12	271.347	-1.18831	0.179591	-6.61677	3.67126e-11	2.16233e-09
rna-XM_020971030.1	MSC	100.853	2.01177	0.222857	9.02717	1.76175e-19	1.02462e-17		rna-XM_021008280.1	SYNPO2	124.698	2.62199	0.396233	6.6173	3.65815e-11	2.16233e-09
rna-XM_020977791.1	FIBIN	1093.85	1.0558	0.11704	9.0208	1.86714e-19	1.08171e-17		rna-XM_021005409.1	ADAM33	138.063	1.84791	0.279444	6.61282	3.77063e-11	2.21225e-09
rna-XM_020980912.1	TM4SF1	3023.55	-0.9991	0.110776	-9.01912	1.89613e-19	1.09426e-17		rna-XM_020978671.1	ZNF804A	14.716	3.88322	0.588228	6.60155	4.06877e-11	2.37485e-09
rna-XM_020993141.1	ROR1	87.0416	1.30675	0.14504	9.00957	2.06868e-19	1.18925e-17		rna-XM_021008129.1	AK9	22.0392	-2.84106	0.430387	-6.60117	4.07916e-11	2.37485e-09
rna-XM_020987098.1	EYA4	111.625	1.29617	0.143922	9.00607	2.13577e-19	1.22312e-17		rna-XM_020992748.1	PPP2R3B	504.452	0.755898	0.114593	6.59636	4.21373e-11	2.4438e-09
rna-XM_021004531.1	TMOD1	649.333	1.45501	0.161832	8.99086	2.45313e-19	1.3995e-17		rna-XM_021009613.1	DPP6	31.4468	2.45924	0.37308	6.59171	4.34778e-11	2.51192e-09
rna-XM_020992294.1	CPZ	1640.55	-1.92686	0.214416	-8.98654	2.55131e-19	1.44998e-17		rna-XR_002326956.1	LOC110217075	123.828	-0.827349	0.125665	-6.58378	4.58624e-11	2.63962e-09
rna-XM_020984455.1	LOC110206924	10.3721	3.62322	0.403639	8.97638	2.79822e-19	1.58428e-17		rna-XM_021005300.1	KCNJ11	22.3075	4.11435	0.625102	6.58188	4.64534e-11	2.6635e-09
rna-XM_020997581.1	TSHZ1	131.282	0.747026	0.0834691	8.94973	3.56347e-19	2.00993e-17		rna-XM_020970010.1	TRPC4	20.9939	2.5556	0.388639	6.57578	4.84003e-11	2.76466e-09
rna-XM_021001775.1	MAMDC2	158.988	1.47606	0.165525	8.91744	4.77175e-19	2.68133e-17		rna-XM_021009174.1	TP53BP1	460.215	0.732089	0.111398	6.57182	4.97024e-11	2.82837e-09
rna-XM_020989608.1	RELT	37.3573	1.53997	0.172733	8.91529	4.86557e-19	2.72381e-17		rna-XM_020992339.1	TENM2	1661.56	-0.873327	0.133019	-6.56542	5.18865e-11	2.9416e-09
rna-XM_020968610.1	TPM1	4108.09	1.29765	0.145807	8.89981	5.59418e-19	3.12001e-17		rna-XM_020970299.1	HCAR1	46.5596	-2.4154	0.367946	-6.56456	5.21877e-11	2.94763e-09
rna-XM_020982045.1	GREM2	360.891	-1.22312	0.137689	-8.8832	6.49643e-19	3.60975e-17		rna-XM_020991641.1	PBXIP1	148.807	1.41219	0.21517	6.56315	5.26827e-11	2.95355e-09
rna-XM_020973670.1	IL15RA	76.9346	-0.968102	0.108993	-8.88227	6.55074e-19	3.62644e-17		rna-XM_021003650.1	RRAS	435.349	1.01129	0.154081	6.56336	5.26072e-11	2.95355e-09
rna-XM_020965511.1	LOC110193622	131.052	-1.2988	0.146268	-8.87965	6.70712e-19	3.69931e-17		rna-XM_020983075.1	ELOA	326.391	0.775205	0.118218	6.55742	5.47473e-11	3.05797e-09
rna-XM_020972538.1	DEXI	974.714	0.538051	0.0606474	8.8718	7.19755e-19	3.95521e-17		rna-XM_021002008.1	AKIP1	426.531	-0.781989	0.119312	-6.55416	5.59542e-11	3.11389e-09
rna-XM_020968437.1	FADS3	146.362	1.22083	0.13762	8.87101	7.24845e-19	3.96859e-17		rna-XM_020965833.1	PXDN	1963.74	0.681164	0.104196	6.53735	6.26198e-11	3.47207e-09
rna-XM_020988103.1	VWA2	96.2552	-1.10296	0.124426	-8.86439	7.69233e-19	4.19625e-17		rna-XM_020995391.1	NFIX	327.425	1.51566	0.231983	6.53351	6.42476e-11	3.54933e-09
rna-XM_021005985.1	ZMIZ1	640.12	0.474846	0.0536513	8.85061	8.70449e-19	4.73113e-17		rna-XM_021000416.1	FAM102B	270.584	0.869976	0.133276	6.52762	6.6824e-11	3.67824e-09
rna-XM_020969787.1	FHL1	7525.96	1.34164	0.151931	8.8306	1.04115e-18	5.61805e-17		rna-XM_020965853.1	ADI1	1027.53	-0.799501	0.122538	-6.5245	6.82281e-11	3.74191e-09
rna-XM_021005822.1	CHRNG	182.587	2.30594	0.261128	8.8307	1.04022e-18	5.61805e-17		rna-XM_020991397.1	PITX1	24.3547	4.39835	0.675563	6.51065	7.48286e-11	4.0891e-09
rna-XM_021002008.1	AKIP1	448.932	-0.85409	0.0967284	-8.82978	1.04886e-18	5.63931e-17		rna-XM_020976131.1	MPEG1	105.103	-1.48231	0.227809	-6.50679	7.67727e-11	4.18025e-09
rna-XM_021005161.1	TMEM173	194.273	-1.24984	0.141641	-8.82399	1.10451e-18	5.91722e-17		rna-XM_020972936.1	TMEM186	645.386	-0.90855	0.139697	-6.50371	7.83618e-11	4.24274e-09
rna-XM_020968961.1	PDE1C	16.2149	2.72056	0.308396	8.82165	1.12787e-18	6.0208e-17		rna-XM_020993283.1	HOXA10	13.7215	3.9179	0.602431	6.50348	7.8481e-11	4.24274e-09
rna-XM_020975331.1	KIT	49.3153	-1.77372	0.201214	-8.8151	1.19584e-18	6.36091e-17		rna-XM_020968437.1	FADS3	136.666	1.40514	0.216079	6.50291	7.8781e-11	4.2438e-09
rna-XM_020966360.1	PTPRZ1	1046.43	-0.867823	0.0985054	-8.8099	1.25255e-18	6.63895e-17		rna-XM_020965929.1	TNRC6C	436.491	0.598513	0.0920888	6.49931	8.06913e-11	4.33129e-09
rna-XM_020965056.1	SFMBT2	134.038	1.25705	0.142807	8.80245	1.33864e-18	7.07017e-17		rna-XM_020974247.1	ATAT1	424.895	-0.924015	0.142349	-6.49117	8.51696e-11	4.55552e-09
rna-XM_020984888.1	SCN3B	23.7873	2.66631	0.303218	8.79337	1.45144e-18	7.63896e-17		rna-XR_002321544.1	LOC110197648	59.0218	-2.38797	0.368087	-6.4875	8.72722e-11	4.65155e-09
rna-XM_020976366.1	GRIA3	1240.51	1.279	0.145505	8.79008	1.49459e-18	7.83847e-17		rna-XM_020966735.1	TMEM107	1115.11	-0.724718	0.11183	-6.48055	9.13872e-11	4.851e-09
rna-XM_020970072.1	EFNB2	333.597	-0.646496	0.0737026	-8.77169	1.76003e-18	9.1983e-17		rna-XM_021007253.1	ERBIN	671.998	0.707523	0.109184	6.48011	9.16553e-11	4.851e-09
rna-XM_020972752.1	KRT19	7868.14	1.23929	0.14145	8.76132	1.92976e-18	1.00502e-16		rna-XM_020981572.1	COL20A1	102.061	1.81128	0.279824	6.47291	9.61319e-11	5.07021e-09
rna-XM_020998100.1	KIAA1549	153.096	0.879171	0.100393	8.75734	1.99918e-18	1.03756e-16		rna-XM_020965737.1	KIAA1024	19.0986	3.93971	0.609155	6.4675	9.96377e-11	5.23686e-09
rna-XM_021009709.1	MAPK8IP1	100.673	1.44137	0.164609	8.75633	2.01706e-18	1.04322e-16		rna-XM_020995176.1	TMEM205	2148.7	-0.648903	0.100525	-6.45513	1.08128e-10	5.66345e-09
rna-XM_020986741.1	SLC22A3	35.6223	2.02327	0.23108	8.75571	2.02828e-18	1.0454e-16		rna-XM_020984780.1	CD3D	205.677	-1.85173	0.287067	-6.45053	1.11463e-10	5.818e-09
rna-XM_020965833.1	PXDN	1838.03	0.772628	0.0883657	8.74353	2.25946e-18	1.15264e-16		rna-XR_002324803.1	LOC110209408	21.566	2.48363	0.385848	6.43681	1.22009e-10	6.34656e-09
rna-XM_020990927.1	KLHL41	1080.73	1.93072	0.220815	8.74361	2.25783e-18	1.15264e-16		rna-XM_020991637.1	CKS1B	3027.03	-0.760968	0.118276	-6.43385	1.24412e-10	6.44942e-09
rna-XM_021008196.1	MEF2C	761.825	1.09545	0.125277	8.74418	2.24646e-18	1.15264e-16		rna-XM_020980296.1	GPR160	25.6633	-2.49816	0.388814	-6.42508	1.31804e-10	6.80927e-09
rna-XM_020991637.1	CKS1B	2838.02	-0.622315	0.0711964	-8.74082	2.31421e-18	1.17655e-16		rna-XM_021005633.1	DNAJB11	1747.34	-0.99788	0.155336	-6.42399	1.32746e-10	6.83461e-09
rna-XM_021000892.1	NPB	35.889	2.04177	0.234438	8.70918	3.06081e-18	1.55084e-16		rna-XM_021000729.1	SYPL2	36.9138	3.11808	0.48593	6.41673	1.39233e-10	7.14429e-09
rna-XM_020986805.1	RBM24	182.448	1.88012	0.215981	8.70503	3.17503e-18	1.60328e-16		rna-XM_020983102.1	PNRC2	3108.47	-0.544409	0.0850454	-6.40139	1.53969e-10	7.87373e-09
rna-XM_020968503.1	NEXN	413.257	1.07209	0.123176	8.70369	3.21254e-18	1.61676e-16		rna-XM_020978135.1	MAP2K7	76.0935	1.23078	0.19231	6.39999	1.5539e-10	7.91964e-09
rna-XM_020981572.1	COL20A1	163.035	1.14968	0.132256	8.69284	3.53491e-18	1.77303e-16		rna-XM_020965643.1	ST6GALNAC4	65.8951	1.31344	0.205399	6.39459	1.60978e-10	8.17695e-09
rna-XM_020964251.1	CAMK2A	239.763	1.34534	0.154805	8.69052	3.60799e-18	1.7999e-16		rna-XM_020997816.1	KRT20	96.1153	-2.26765	0.354671	-6.39366	1.61962e-10	8.19168e-09
rna-XM_020997877.1	ASB5	292.521	2.10932	0.242719	8.69037	3.61256e-18	1.7999e-16		rna-XM_021001645.1	GABARAPL1	983.002	-0.719467	0.112535	-6.39329	1.62351e-10	8.19168e-09
rna-XM_020968642.1	CA12	139.627	-0.938816	0.108035	-8.6899	3.62768e-18	1.80142e-16		rna-XM_020964986.1	KLHL38	12.9008	3.18828	0.499404	6.38417	1.72333e-10	8.66648e-09
rna-XM_020970010.1	TRPC4	26.1603	1.95482	0.225555	8.66674	4.44672e-18	2.20083e-16		rna-XM_021007360.1	EVL	858.226	-1.04144	0.16318	-6.38219	1.74576e-10	8.75021e-09
rna-XM_021002757.1	IGFBP5	3575.69	0.752813	0.0869128	8.6617	4.64772e-18	2.29272e-16		rna-XM_020976906.1	PRKAA2	23.1101	1.9533	0.306373	6.37556	1.82292e-10	9.10677e-09
rna-XM_020999238.1	PRSS38	22.2759	1.99807	0.231524	8.63008	6.13093e-18	3.01444e-16		rna-XM_020965990.1	PIRT	192.663	2.34787	0.368464	6.37205	1.86516e-10	9.28716e-09
rna-XM_020999736.1	SEMA3D	5009.58	-1.0419	0.120737	-8.62947	6.16377e-18	3.02065e-16		rna-XM_020980067.1	LOC110203558	127.844	1.18629	0.186424	6.36338	1.97362e-10	9.79498e-09
rna-XM_020968836.1	GADD45G	31.0489	2.14987	0.249227	8.62615	6.3451e-18	3.09935e-16		rna-XM_020990753.1	TGM2	139.096	1.70478	0.26827	6.35471	2.08816e-10	1.03296e-08
rna-XM_020996757.1	HPSE2	9.13834	3.18591	0.369531	8.62151	6.60768e-18	3.2171e-16		rna-XR_002323805.1	HMGN2	9644.84	-0.7157	0.112675	-6.35189	2.12688e-10	1.04868e-08
rna-XM_020970695.1	MYOM1	284.642	1.61854	0.18796	8.61109	7.23703e-18	3.51207e-16		rna-XM_020999838.1	LOC110217428	25.8053	4.2506	0.669247	6.35131	2.13488e-10	1.04921e-08
rna-XM_020975079.1	ACOT7	502.318	-0.936948	0.108826	-8.60963	7.32973e-18	3.54555e-16		rna-XM_021001395.1	CASP6	655.819	-1.26931	0.199879	-6.35037	2.14796e-10	1.05222e-08
rna-XM_020987284.1	ACKR4	830.696	-1.18686	0.137913	-8.60587	7.5741e-18	3.65194e-16		rna-XM_020998461.1	CDK7	796.415	-0.526679	0.082971	-6.34775	2.18482e-10	1.06683e-08
rna-XM_020971644.1	SLC35F1	163.084	1.10919	0.128902	8.60487	7.6406e-18	3.67216e-16		rna-XM_021000420.1	GPR137B	315.773	-1.25132	0.197148	-6.34708	2.19434e-10	1.06803e-08
rna-XM_020964249.1	CD74	1221.34	-1.51123	0.175911	-8.59085	8.6325e-18	4.13557e-16		rna-XM_020974298.1	PSMB8	1537.58	-1.49412	0.235477	-6.34509	2.22302e-10	1.07852e-08
rna-XM_020986962.1	THBD	728.202	0.896631	0.104396	8.58872	8.79468e-18	4.19981e-16		rna-XM_020977465.1	CDPF1	39.0663	1.69473	0.267364	6.33865	2.3178e-10	1.12091e-08
rna-XM_021005460.1	FGFRL1	45.6848	1.88365	0.219465	8.58294	9.24761e-18	4.40204e-16		rna-XM_020969613.1	HOOK3	1537.84	0.780439	0.123271	6.33107	2.43472e-10	1.17371e-08
rna-XM_020984502.1	TNFAIP8L3	93.8984	-1.35822	0.158423	-8.57338	1.00491e-17	4.76837e-16		rna-XM_020992986.1	DIRAS3	179.656	1.71618	0.271676	6.31701	2.6667e-10	1.28146e-08
rna-XM_020990752.1	KIAA1755	42.7727	1.20148	0.140166	8.57183	1.01855e-17	4.81781e-16		rna-XM_020973849.1	SH3BGR	741.02	1.437	0.22753	6.31565	2.69021e-10	1.28866e-08
rna-XM_020968675.1	CHST9	13.8564	2.44273	0.285137	8.56687	1.06332e-17	5.0137e-16		rna-XM_020966456.1	CXCL16	1319.35	-0.844325	0.13377	-6.31178	2.75843e-10	1.31303e-08
rna-XM_021001858.1	DMRT2	21.6699	1.83012	0.214081	8.54872	1.24459e-17	5.84996e-16		rna-XM_020981150.1	ALDH1L1	52.4927	1.58784	0.251561	6.31196	2.75527e-10	1.31303e-08
rna-XM_020991249.1	SPOCK1	111.294	1.56223	0.182812	8.54557	1.27905e-17	5.99311e-16		rna-XM_020984006.1	FER1L5	102.364	0.985651	0.156199	6.31024	2.78594e-10	1.32197e-08
rna-XM_021002951.1	CSRP1	2789.32	0.824163	0.0964483	8.54512	1.28403e-17	5.99761e-16		rna-XM_020985647.1	NKD2	985.926	-0.993085	0.157487	-6.30582	2.8667e-10	1.35604e-08
rna-XM_020970427.1	KCNV1	10.3469	3.36697	0.394437	8.53613	1.38796e-17	6.46288e-16		rna-XM_020977148.1	PFKM	148.649	2.24954	0.356944	6.30223	2.93396e-10	1.38353e-08
rna-XM_020985418.1	GPCPD1	842.941	-0.472027	0.0553875	-8.52227	1.56456e-17	7.26258e-16		rna-XM_020991417.1	CUNH1orf68	7345.95	-1.75208	0.278061	-6.30106	2.9561e-10	1.38964e-08
rna-XM_020964613.1	LOC110193055	173.912	1.14214	0.134035	8.5212	1.57908e-17	7.30727e-16		rna-XM_020966484.1	MPDU1	1100.87	-0.622807	0.0991236	-6.28313	3.31814e-10	1.55501e-08
rna-XM_020990836.1	COBLL1	456.965	-0.66335	0.077965	-8.50832	1.76479e-17	8.14144e-16		rna-XM_020977784.1	HSPB6	104.94	2.03313	0.323945	6.27615	3.47068e-10	1.61962e-08
rna-XM_020971658.1	CUNH9orf3	986.473	-0.769867	0.0905033	-8.50651	1.79245e-17	8.24361e-16		rna-XM_020990925.1	KLHL23	143.878	1.16601	0.185794	6.27584	3.47741e-10	1.61962e-08
rna-XM_020984435.1	RGS2	4306.79	1.14348	0.134448	8.50502	1.81562e-17	8.30405e-16		rna-XM_020997231.1	FLT3	136.053	-1.04608	0.166938	-6.26627	3.69802e-10	1.71708e-08
rna-XM_020999076.1	KLHDC8B	347.268	1.31213	0.154279	8.50495	1.8167e-17	8.30405e-16		rna-XM_020967913.1	ART5	16.5141	2.73869	0.437102	6.26557	3.71469e-10	1.71955e-08
rna-XM_021003152.1	MYOG	1062.58	2.60983	0.306947	8.50253	1.85503e-17	8.45338e-16		rna-XM_020999980.1	TSPAN13	339.087	-0.910469	0.145326	-6.26502	3.72783e-10	1.72037e-08
rna-XM_020982276.1	ASCL4	35.5203	-2.00379	0.235708	-8.50114	1.87739e-17	8.52929e-16		rna-XM_021009045.1	GAMT	120.628	2.02758	0.323732	6.26314	3.7731e-10	1.73597e-08
rna-XM_020983984.1	SCARA3	164.512	1.501	0.176737	8.49284	2.01641e-17	9.13312e-16		rna-XM_021000699.1	DCPS	1080.81	-0.991606	0.158349	-6.26216	3.79676e-10	1.74156e-08
rna-XM_021004328.1	MMP17	53.1967	1.88402	0.221896	8.49055	2.05667e-17	9.28731e-16		rna-XM_021008796.1	OAZ1	42828.8	-0.76946	0.123011	-6.25522	3.96954e-10	1.81532e-08
rna-XR_002325239.1	FAM19A2	35.6355	1.99825	0.235673	8.47891	2.27307e-17	1.02336e-15		rna-XM_020995788.1	SERPINB11	593.319	-3.64929	0.583482	-6.25433	3.99226e-10	1.8202e-08
rna-XM_020978469.1	TMEM91	42.6372	1.50061	0.177367	8.46048	2.66269e-17	1.19517e-15		rna-XM_020989611.1	ARHGEF17	256.095	0.821656	0.131434	6.25145	4.06651e-10	1.84849e-08
rna-XM_020973785.1	LMCD1	301.309	1.40377	0.166066	8.45305	2.83785e-17	1.26998e-15		rna-XM_020987117.1	AHI1	520.772	-0.744292	0.119116	-6.24847	4.14481e-10	1.87283e-08
rna-XM_020964986.1	KLHL38	18.8728	2.17528	0.257404	8.45085	2.89188e-17	1.2903e-15		rna-XM_020992356.1	PTTG1	1958.05	-0.784731	0.125582	-6.24873	4.13791e-10	1.87283e-08
rna-XM_020992002.1	S100A6	1795.09	0.777913	0.0920935	8.44699	2.98904e-17	1.32968e-15		rna-XM_020971463.1	ACER1	740.754	-0.998159	0.160043	-6.23683	4.46528e-10	2.00567e-08
rna-XM_021004711.1	SPTB	87.7864	1.78976	0.211916	8.4456	3.02482e-17	1.3416e-15		rna-XM_020990927.1	KLHL41	725.304	2.60398	0.417505	6.23701	4.46016e-10	2.00567e-08
rna-XM_021003603.1	GJA5	96.4118	1.6023	0.189812	8.44147	3.13375e-17	1.3858e-15		rna-XM_020993966.1	TFAP2B	697.812	-1.24936	0.200529	-6.23033	4.65462e-10	2.08453e-08
rna-XM_020987024.1	LAMA2	319.516	0.86747	0.102774	8.44058	3.15767e-17	1.39226e-15		rna-XM_020965480.1	PLLP	348.322	-1.2436	0.19993	-6.22014	4.967e-10	2.21781e-08
rna-XM_020997629.1	HOXB7	33.426	1.54563	0.183237	8.43515	3.30776e-17	1.45415e-15		rna-XM_020966592.1	LOC110194344	114.159	-0.865043	0.139082	-6.21968	4.98154e-10	2.21781e-08
rna-XR_002327872.1	LOC110220452	950.839	-1.50451	0.178427	-8.43204	3.39681e-17	1.48892e-15		rna-XM_020972824.1	NOP58	2178.82	-0.635433	0.102237	-6.2153	5.12282e-10	2.27402e-08
rna-XM_020966456.1	CXCL16	1120.47	-0.657603	0.0780059	-8.43018	3.45143e-17	1.50844e-15		rna-XM_020997445.1	MIEN1	614.959	-0.807655	0.130013	-6.21212	5.22735e-10	2.31364e-08
rna-XM_020997627.1	HOXB4	32.8091	-1.47494	0.17501	-8.42774	3.52393e-17	1.53563e-15		rna-XM_020994857.1	PGLS	1350.52	-0.72952	0.117457	-6.21097	5.26595e-10	2.32393e-08
rna-XM_020971039.1	PI15	202.355	1.31026	0.155515	8.42532	3.59771e-17	1.56323e-15		rna-XM_021001414.1	CAMK2D	255.717	0.791448	0.127468	6.20899	5.33278e-10	2.34658e-08
rna-XM_020994141.1	VWF	541.273	-1.25745	0.149316	-8.42139	3.72058e-17	1.61193e-15		rna-XM_020968634.1	TLN2	95.0459	1.51345	0.243787	6.20809	5.3631e-10	2.35308e-08
rna-XM_021009225.1	B2M	58187.9	-1.20107	0.142916	-8.40399	4.3156e-17	1.86432e-15		rna-XM_020966877.1	COMMD3	3309.9	-0.796947	0.128402	-6.20666	5.41226e-10	2.36779e-08
rna-XM_020974950.1	PRKG1	62.7913	1.27014	0.151531	8.38205	5.20154e-17	2.24056e-15		rna-XM_020986253.1	FLRT3	2338.06	-0.699681	0.11275	-6.20562	5.4482e-10	2.37281e-08
rna-XM_020977216.1	COL2A1	15.0085	2.13796	0.255272	8.37523	5.51156e-17	2.36728e-15		rna-XM_020989126.1	LOC110210289	311.791	-1.45186	0.233966	-6.20542	5.45509e-10	2.37281e-08
rna-XM_020985998.1	HEG1	74.4673	1.18165	0.141223	8.36721	5.89989e-17	2.52335e-15		rna-XM_020968834.1	EFNA5	614.809	-0.874464	0.140967	-6.20334	5.52764e-10	2.39748e-08
rna-XM_020998801.1	SNTA1	149.178	1.13021	0.135079	8.36703	5.9087e-17	2.52335e-15		rna-XM_020985470.1	EHBP1	404.776	0.960595	0.154927	6.20031	5.63531e-10	2.43025e-08
rna-XM_020981439.1	TFAP2C	1211.12	-0.864564	0.103383	-8.36271	6.12963e-17	2.61025e-15		rna-XM_021007489.1	ZFYVE16	410.572	0.687904	0.110946	6.20035	5.63389e-10	2.43025e-08
rna-XM_020991025.1	HOXD8	172.971	-1.23982	0.148389	-8.35525	6.52928e-17	2.77253e-15		rna-XM_021001334.1	DKK2	206.719	3.01237	0.485881	6.19981	5.65322e-10	2.43105e-08
rna-XM_020997618.1	HOXB2	128.998	-1.81585	0.217352	-8.35441	6.57589e-17	2.78441e-15		rna-XM_021008681.1	IDH1	1491.38	-0.882547	0.142422	-6.19671	5.76566e-10	2.47238e-08
rna-XM_020984748.1	LYPD6B	724.852	-0.961412	0.115288	-8.33921	7.47897e-17	3.15786e-15		rna-XM_020973708.1	ASB13	522.541	-0.828774	0.133829	-6.19279	5.91072e-10	2.52742e-08
rna-XM_020965476.1	AK1	1697.75	1.3015	0.156163	8.33426	7.79842e-17	3.28347e-15		rna-XM_020989354.1	TPPP3	465.089	1.91557	0.309464	6.18996	6.01802e-10	2.56605e-08
rna-XM_020980106.1	LOC110203613	39.1385	2.16948	0.260428	8.33043	8.05495e-17	3.38195e-15		rna-XM_020971263.1	PTPRS	509.243	0.755137	0.122098	6.18465	6.22391e-10	2.64639e-08
rna-XM_020999655.1	MLN	2286	2.75913	0.331367	8.32652	8.32529e-17	3.48566e-15		rna-XM_021004403.1	CUNH5orf49	16.7513	2.32491	0.376058	6.18232	6.31682e-10	2.67837e-08
rna-XM_020994872.1	ALPK2	79.6717	2.02546	0.243453	8.3197	8.81858e-17	3.68188e-15		rna-XM_020999789.1	SEMA3E	125.647	-1.70186	0.275581	-6.17555	6.59354e-10	2.78789e-08
rna-XM_020989117.1	DPEP1	90.8568	-1.92646	0.232001	-8.30367	1.00947e-16	4.20296e-15		rna-XM_020966853.1	RNF167	1694.12	-0.539454	0.0874266	-6.17036	6.81343e-10	2.87284e-08
rna-XM_020984719.1	LRP1B	32.4487	1.77677	0.214146	8.29701	1.0676e-16	4.43263e-15		rna-XM_020966483.1	ALPK3	85.2502	2.99428	0.485545	6.16685	6.96653e-10	2.92923e-08
rna-XM_020988114.1	AFAP1L2	327.349	-0.783855	0.0945126	-8.29366	1.09818e-16	4.54694e-15		rna-XM_021005785.1	CHRD	27.9534	1.66393	0.270124	6.15986	7.28106e-10	3.053e-08
rna-XM_021005300.1	KCNJ11	17.1029	2.55887	0.308765	8.28743	1.15726e-16	4.77832e-15		rna-XM_020968366.1	CST6	3276.78	-1.88666	0.306398	-6.15755	7.38781e-10	3.08921e-08
rna-XM_020974165.1	MUC21	108.058	5.41911	0.654621	8.27824	1.25004e-16	5.14722e-15		rna-XM_020974924.1	SH3BP4	276.38	0.732702	0.11901	6.15665	7.42983e-10	3.09822e-08
rna-XM_021008342.1	SPRY1	220.977	0.91602	0.110745	8.2714	1.32393e-16	5.43647e-15		rna-XM_021001451.1	KDM5A	836.449	0.537813	0.0873807	6.15483	7.51604e-10	3.12556e-08
rna-XM_020982159.1	EPHX1	559.535	-0.697556	0.084506	-8.25451	1.52521e-16	6.24584e-15		rna-XM_020966360.1	PTPRZ1	1270.9	-1.00747	0.163723	-6.15352	7.57805e-10	3.14271e-08
rna-XM_021008340.1	NDNF	178.909	1.14614	0.139057	8.24222	1.69048e-16	6.90373e-15		rna-XM_020966389.1	KCND2	13.1845	2.8247	0.459315	6.14982	7.75697e-10	3.20483e-08
rna-XM_020964500.1	TBX22	90.9744	1.41392	0.171703	8.23467	1.80049e-16	7.33294e-15		rna-XM_020990350.1	VIPR2	32.6169	3.7909	0.616452	6.14955	7.77017e-10	3.20483e-08
rna-XM_021005622.1	CASTOR2	83.4058	0.937263	0.113829	8.23393	1.81176e-16	7.35879e-15		rna-XM_020982145.1	SDE2	1313.36	-0.758748	0.123435	-6.14693	7.89945e-10	3.24929e-08
rna-XM_020987897.1	TMEM182	340.622	1.65889	0.201772	8.2216	2.00801e-16	8.1338e-15		rna-XM_020990898.1	LOC110211528	210.696	1.88268	0.306369	6.14513	7.98974e-10	3.26867e-08
rna-XM_020999260.1	LOC110217098	14895.2	-0.823523	0.100268	-8.21321	2.15348e-16	8.69949e-15		rna-XM_021005652.1	LOC110221231	239.946	-2.16833	0.352851	-6.14515	7.98868e-10	3.26867e-08
rna-XM_020970058.1	IRS2	507.438	0.738069	0.0898735	8.21231	2.16973e-16	8.74149e-15		rna-XM_021003049.1	PTPRC	378.242	-0.942551	0.153478	-6.14129	8.1854e-10	3.33969e-08
id-LOC110222007	LOC110222007	17.8187	2.77522	0.338008	8.2105	2.20276e-16	8.85071e-15		rna-XM_021002223.1	MRPL50	1059.67	-0.717767	0.116925	-6.1387	8.31979e-10	3.38539e-08
rna-XM_020977032.1	CNMD	305.964	0.988722	0.120428	8.21007	2.21051e-16	8.85805e-15		rna-XM_020993376.1	HOXA6	25.0326	1.69436	0.276439	6.12923	8.83043e-10	3.58355e-08
rna-XM_021000398.1	LGALS8	1072.35	-0.62879	0.0765951	-8.20927	2.22539e-16	8.89383e-15		rna-XM_021009093.1	SLC5A5	21.9831	2.76838	0.451899	6.12611	9.0055e-10	3.63967e-08
rna-XM_020989777.1	HSPB2	32.7923	2.03284	0.247726	8.20603	2.28619e-16	9.11243e-15		rna-XM_021009193.1	MAP1A	192.746	1.50406	0.245525	6.12591	9.01682e-10	3.63967e-08
rna-XM_020992810.1	PROM1	63.6667	1.1855	0.14456	8.20077	2.38857e-16	9.49521e-15		rna-XM_020996214.1	VRK2	436.779	-0.636845	0.104039	-6.12122	9.28637e-10	3.73851e-08
rna-XM_020974055.1	UBD	170.551	-1.93914	0.236834	-8.18777	2.66111e-16	1.05506e-14		rna-XM_021000129.1	FILIP1	1021.15	1.51395	0.247443	6.11838	9.45331e-10	3.79562e-08
rna-XM_020996213.1	RTN4	5857.03	0.790913	0.0966266	8.18525	2.71749e-16	1.07456e-14		rna-XM_020991994.1	SLC50A1	1044.86	-1.09587	0.179183	-6.11594	9.59889e-10	3.84356e-08
rna-XM_020979656.1	ARPP21	22.7473	1.97015	0.241172	8.16905	3.10829e-16	1.2236e-14		rna-XM_020992764.1	CSF2RA	113.418	-1.42388	0.23283	-6.11553	9.6235e-10	3.84356e-08
rna-XM_020989261.1	WFDC1	463.242	-1.40269	0.17171	-8.16895	3.11079e-16	1.2236e-14		rna-XM_020983866.1	EMILIN1	107.076	1.41103	0.230847	6.1124	9.81449e-10	3.90952e-08
rna-XM_020989533.1	WNT11	363.686	0.929702	0.113861	8.16523	3.2082e-16	1.25861e-14		rna-XM_020981293.1	VSTM2A	371.225	2.58459	0.423025	6.10977	9.97739e-10	3.96398e-08
rna-XM_020989851.1	RNF150	142.373	0.840363	0.103018	8.15744	3.42212e-16	1.33902e-14		rna-XM_020990197.1	WIF1	4902.3	-1.45055	0.237638	-6.10405	1.03413e-09	4.0978e-08
rna-XM_021002090.1	SULF1	447.718	1.11202	0.136373	8.15426	3.51328e-16	1.3711e-14		rna-XM_020995028.1	TMED1	263.554	0.567168	0.0929257	6.10345	1.03801e-09	4.10244e-08
rna-XM_020989998.1	IKZF4	67.2315	0.702927	0.0862105	8.15361	3.53215e-16	1.37487e-14		rna-XM_020968610.1	TPM1	3611.76	1.38992	0.227978	6.09673	1.08259e-09	4.26749e-08
rna-XM_020985524.1	MTCL1	47.4079	1.24608	0.152839	8.1529	3.55306e-16	1.37942e-14		rna-XM_020965635.1	CDC26	741.784	-0.627301	0.102917	-6.09521	1.09295e-09	4.28599e-08
rna-XM_020965818.1	GPC5	38.956	1.39482	0.17163	8.12689	4.40454e-16	1.70556e-14		rna-XM_020986152.1	SOX14	19.4789	-3.02743	0.496672	-6.09543	1.09146e-09	4.28599e-08
rna-XM_020987927.1	CUNH2orf40	4638.93	1.53664	0.189177	8.12277	4.55648e-16	1.75984e-14		rna-XM_020983907.1	KCNK3	76.0009	2.81015	0.46136	6.09102	1.12192e-09	4.38826e-08
rna-XM_020999274.1	CCDC36	39.9618	1.75982	0.216684	8.12157	4.60177e-16	1.77275e-14		rna-XM_020975136.1	RPL39	51227.7	-0.868916	0.142666	-6.09057	1.12507e-09	4.38922e-08
rna-XM_020981357.1	CUNH20orf85	47.6552	-2.30074	0.283404	-8.11821	4.73105e-16	1.81787e-14		rna-XM_021006528.1	RNPS1	2188.86	-0.910239	0.149469	-6.08982	1.13037e-09	4.39855e-08
rna-XM_020972644.1	LOC110198390	97.8819	1.95149	0.240427	8.11678	4.78723e-16	1.83474e-14		rna-XM_020975139.1	MCTS1	1011.93	-0.769268	0.126338	-6.08899	1.13624e-09	4.41006e-08
rna-XM_021005245.1	MYOD1	64.9261	2.10582	0.259463	8.11606	4.81545e-16	1.84083e-14		rna-XM_020969171.1	ATP6V0E1	10309	-0.954138	0.156757	-6.08673	1.15241e-09	4.46138e-08
rna-XM_020988859.1	LOC110210081	202.964	0.976253	0.120432	8.10627	5.21981e-16	1.99032e-14		rna-XM_020974828.1	CUNH3orf38	1027.67	-0.507067	0.0833129	-6.08629	1.15557e-09	4.4622e-08
rna-XM_020998976.1	GJC2	52.9975	-1.24623	0.153918	-8.09672	5.64589e-16	2.14731e-14		rna-XM_020984367.1	NPL	67.3574	-1.54545	0.253946	-6.08575	1.15946e-09	4.46583e-08
rna-XM_020996632.1	MYO18B	45.1755	1.67232	0.206695	8.09078	5.92838e-16	2.24902e-14		rna-XM_021003247.1	PLEKHA4	37.6189	2.19703	0.361072	6.08476	1.16669e-09	4.48227e-08
rna-XM_021009845.1	RAPSN	199.462	2.32054	0.286955	8.08675	6.12798e-16	2.31886e-14		rna-XM_021007989.1	EDIL3	142.125	-1.47725	0.243123	-6.07614	1.2311e-09	4.71774e-08
rna-XM_020974044.1	CUNH6orf15	232.652	1.80158	0.22299	8.0792	6.51926e-16	2.46069e-14		rna-XM_020976940.1	BVES	140.17	2.01825	0.332355	6.07259	1.25863e-09	4.8111e-08
rna-XM_020974119.1	LOC110199328	1436.81	-1.27195	0.157514	-8.07512	6.74076e-16	2.53789e-14		rna-XM_020966392.1	GPR37	91.2841	2.13663	0.351988	6.0702	1.27753e-09	4.87103e-08
rna-XM_020994010.1	GUCY1A3	117.252	0.820681	0.10164	8.07437	6.78268e-16	2.54726e-14		rna-XM_021002951.1	CSRP1	3078.09	0.855961	0.141079	6.06726	1.30107e-09	4.93592e-08
rna-XM_020968899.1	LGR5	89.1619	1.61733	0.20042	8.0697	7.04707e-16	2.63991e-14		rna-XM_021008342.1	SPRY1	192.86	1.04928	0.172941	6.06731	1.30072e-09	4.93592e-08
rna-XM_020992068.1	MSX1	26.1968	2.53841	0.31469	8.06638	7.24109e-16	2.70582e-14		rna-XM_020981357.1	CUNH20orf85	37.5386	-2.83609	0.467579	-6.06547	1.31566e-09	4.97879e-08
rna-XM_020973947.1	PKIA	3378.09	0.77871	0.0965483	8.06549	7.29406e-16	2.71881e-14		rna-XM_020992850.1	AFF3	55.9166	1.55477	0.256434	6.06303	1.33579e-09	5.04237e-08
rna-XM_020987979.1	SORCS3	107.833	-1.69949	0.210886	-8.05881	7.70379e-16	2.86439e-14		rna-XM_020971244.1	FEM1A	166.992	0.815744	0.134632	6.05905	1.36929e-09	5.15594e-08
rna-XM_020984664.1	LYPD6	315.452	-0.727555	0.0904403	-8.04459	8.65366e-16	3.20959e-14		rna-XM_020975966.1	WDR61	2496.51	-0.565705	0.0933754	-6.05839	1.3749e-09	5.16424e-08
rna-XM_020963927.1	PAMR1	150.136	1.26783	0.157617	8.04375	8.71336e-16	3.22373e-14		rna-XM_020965691.1	CPNE2	499.841	0.816087	0.134736	6.05695	1.38728e-09	5.19783e-08
rna-XM_020991411.1	LOC110211826	125.033	2.71587	0.337878	8.03801	9.13066e-16	3.36148e-14		rna-XM_020979687.1	EEF2KMT	162.575	-1.03203	0.170444	-6.05493	1.40483e-09	5.25059e-08
rna-XM_021005404.1	SOX6	836.706	-1.0513	0.130788	-8.0382	9.11688e-16	3.36148e-14		rna-XM_021009623.1	CNPY1	58.5499	-2.23686	0.369695	-6.05056	1.44347e-09	5.38173e-08
rna-XM_020989836.1	HHIP	64.0287	1.6444	0.205037	8.02003	1.05721e-15	3.88257e-14		rna-XM_021006427.1	NUDT4	845.209	0.814631	0.134728	6.0465	1.48026e-09	5.50535e-08
rna-XM_021009523.1	PRR16	74.5834	1.30034	0.162181	8.01779	1.07662e-15	3.94417e-14		rna-XM_020974335.1	LOC110199460	1705.21	-0.830187	0.13739	-6.04254	1.51704e-09	5.62831e-08
rna-XM_020968366.1	CST6	1793.58	-1.77606	0.221734	-8.00988	1.14819e-15	4.19609e-14		rna-XM_020984719.1	LRP1B	21.6862	2.25385	0.373218	6.03897	1.55105e-09	5.73719e-08
rna-XM_021000419.1	EDARADD	339.907	-0.737802	0.0922187	-8.00057	1.23849e-15	4.51504e-14		rna-XM_020999274.1	CCDC36	49.1484	1.71949	0.284747	6.03866	1.55397e-09	5.73719e-08
rna-XM_020990750.1	LOC110211440	17.4665	-2.84207	0.355498	-7.99462	1.29979e-15	4.72699e-14		rna-XM_020975208.1	LOC110200089	654.637	-0.67453	0.111828	-6.03184	1.62106e-09	5.96583e-08
rna-XM_020997753.1	CACNB1	230.946	1.26851	0.158718	7.99226	1.32489e-15	4.80658e-14		rna-XM_020991843.1	YPEL2	148.303	0.868102	0.143934	6.03123	1.62715e-09	5.96583e-08
rna-XM_021002396.1	FLNC	751.375	1.05293	0.131804	7.98859	1.36491e-15	4.93978e-14		rna-XM_020995492.1	VASN	174.491	1.09176	0.181019	6.03117	1.62773e-09	5.96583e-08
rna-XM_020993212.1	SKAP2	2713.32	-0.554725	0.0694744	-7.9846	1.4098e-15	5.08992e-14		rna-XM_020975896.1	DCHS1	127.807	1.15487	0.191595	6.02763	1.6638e-09	6.08332e-08
rna-XM_020967294.1	LOC110194773	50.8925	1.66568	0.208811	7.97699	1.4994e-15	5.40036e-14		rna-XM_020963133.1	NIFK	2001.67	-0.448783	0.0744875	-6.02494	1.69169e-09	6.17039e-08
rna-XM_020972857.1	GPR1	117.411	1.1402	0.143064	7.96991	1.58794e-15	5.70551e-14		rna-XM_020966722.1	OGFOD3	701.089	-0.971937	0.161394	-6.02215	1.72117e-09	6.26283e-08
rna-XM_020974298.1	PSMB8	778.308	-1.36766	0.171827	-7.95953	1.72688e-15	6.18984e-14		rna-XM_021000142.1	MB21D1	506.982	-1.1285	0.187419	-6.02127	1.73054e-09	6.28181e-08
rna-XM_020965192.1	LOC110193416	1374.74	-0.312739	0.0393104	-7.95564	1.78209e-15	6.37246e-14		rna-XM_020977278.1	ATP2B3	37.5179	2.1209	0.352371	6.01893	1.75569e-09	6.35788e-08
rna-XM_020975991.1	ADAMTS7	142.226	0.963886	0.121349	7.94311	1.97168e-15	7.03359e-14		rna-XM_020967828.1	NUMA1	354.392	0.684234	0.113783	6.01349	1.81569e-09	6.54326e-08
rna-XM_020976333.1	MXRA8	79.063	1.48037	0.186533	7.93625	2.08392e-15	7.41629e-14		rna-XM_020995484.1	HCFC1R1	783.384	-1.00366	0.166892	-6.01381	1.81218e-09	6.54326e-08
rna-XM_020988148.1	GFRA1	1572.04	1.35985	0.171576	7.92562	2.27007e-15	8.05954e-14		rna-XM_020997793.1	TMEM92	29.9249	-2.48162	0.4127	-6.01312	1.81985e-09	6.54326e-08
rna-XM_020982538.1	CALML4	594.434	2.58262	0.326189	7.91758	2.42183e-15	8.57798e-14		rna-XM_020963184.1	ZNF207	4682.27	-0.896753	0.149181	-6.01119	1.84166e-09	6.60597e-08
rna-XM_020973040.1	LOC110198656	132.254	-0.984954	0.124481	-7.91251	2.52259e-15	8.91376e-14		rna-XM_020966154.1	ITGA5	872.771	1.06421	0.177112	6.00868	1.8704e-09	6.6932e-08
rna-XM_020971263.1	PTPRS	497.222	0.545116	0.0689429	7.90677	2.64146e-15	9.31175e-14		rna-XM_021000180.1	RNPC3	906.268	-0.779802	0.129804	-6.00751	1.8839e-09	6.7256e-08
rna-XM_020985470.1	EHBP1	389.764	0.564586	0.071432	7.90383	2.70469e-15	9.51222e-14		rna-XM_021007807.1	VASH2	457.728	1.0642	0.177232	6.00454	1.91875e-09	6.83392e-08
rna-XM_020966455.1	LOC110194258	80.2852	-1.37742	0.174345	-7.90059	2.77584e-15	9.73957e-14		rna-XM_020987917.1	FHL2	226.677	1.5151	0.252355	6.00383	1.92712e-09	6.84762e-08
rna-XM_020966272.1	HOXC8	272.665	1.76721	0.223699	7.89991	2.79104e-15	9.76994e-14		rna-XM_021000489.1	NTPCR	1225.11	-0.803315	0.133876	-6.00044	1.9678e-09	6.97577e-08
rna-XM_020977845.1	SMARCD3	215.863	0.926406	0.11732	7.89641	2.87061e-15	1.0025e-13		rna-XM_021004150.1	TTYH1	43.9199	1.80361	0.30064	5.99924	1.98239e-09	7.01108e-08
rna-XM_020997927.1	TMEM139	37.8598	-1.806	0.228802	-7.8933	2.943e-15	1.02538e-13		rna-XM_020970058.1	IRS2	441.419	0.652591	0.108845	5.9956	2.0273e-09	7.15319e-08
rna-XR_002325086.1	LOC110210362	136.727	-1.46495	0.185765	-7.88602	3.11977e-15	1.08445e-13		rna-XM_020987497.1	NMT2	118.124	-1.07328	0.179053	-5.99421	2.04483e-09	7.19827e-08
rna-XM_020997258.1	TEX26	43.671	1.64072	0.208289	7.87715	3.34923e-15	1.16151e-13		rna-XR_002327371.1	LOC110218611	570.508	-1.03057	0.17201	-5.99133	2.08128e-09	7.30959e-08
rna-XM_021005680.1	LOC110221246	2312.57	-1.85934	0.236819	-7.85129	4.1177e-15	1.4247e-13		rna-XM_021008363.1	UBE2D3	14363.6	-0.741886	0.123911	-5.98726	2.13403e-09	7.47752e-08
rna-XM_020985051.1	DPY19L3	142.892	0.676363	0.0861597	7.85011	4.15675e-15	1.4349e-13		rna-XM_020981694.1	CGNL1	236.983	0.89167	0.149051	5.98232	2.19976e-09	7.68505e-08
rna-XM_020984595.1	LAMB1	1347.24	0.623502	0.0794808	7.8447	4.34001e-15	1.4947e-13		rna-XM_021006691.1	MLST8	1026.87	-0.675582	0.112935	-5.98205	2.20342e-09	7.68505e-08
rna-XM_020979032.1	FOXI3	15.298	-2.75151	0.350823	-7.84301	4.39863e-15	1.51141e-13		rna-XM_020974055.1	UBD	581.098	-1.99906	0.334241	-5.98091	2.21898e-09	7.72153e-08
rna-XM_020981190.1	KBTBD12	34.0857	1.60533	0.204736	7.84099	4.47018e-15	1.53247e-13		rna-XR_002328676.1	REXO1	238.04	0.674715	0.112845	5.97914	2.24317e-09	7.78781e-08
rna-XR_002326494.1	LOC110215373	13.9843	3.30283	0.421875	7.82895	4.91976e-15	1.68274e-13		rna-XM_020974044.1	CUNH6orf15	129.296	1.59703	0.267152	5.97801	2.25885e-09	7.8243e-08
rna-XR_002325945.1	LOC110213249	22.0872	1.8178	0.232289	7.82559	5.05291e-15	1.72433e-13		rna-XM_020980106.1	LOC110203613	31.0377	3.91564	0.655127	5.97693	2.27384e-09	7.85826e-08
rna-XM_021006427.1	NUDT4	985.242	0.614984	0.0786222	7.82201	5.19869e-15	1.77004e-13		rna-XM_020975705.1	SLC39A14	135.387	-1.16058	0.194398	-5.9701	2.37109e-09	8.17267e-08
rna-XM_020983172.1	TRIM63	215.878	1.55074	0.198407	7.81599	5.45326e-15	1.8525e-13		rna-XR_002322895.1	LOC110203296	21.2254	-2.07757	0.348014	-5.96979	2.37562e-09	8.17267e-08
rna-XM_020966305.1	WNT10B	106.828	-1.00259	0.12828	-7.81565	5.46811e-15	1.85333e-13		rna-XM_020989405.1	CBFB	1663.8	-0.58535	0.0980974	-5.96703	2.41616e-09	8.29329e-08
rna-XM_020975744.1	PEBP4	26.4206	-1.43858	0.184351	-7.80349	6.02181e-15	2.03638e-13		rna-XM_020984512.1	CCDC146	49.6199	-1.3303	0.223683	-5.94723	2.72718e-09	9.33968e-08
rna-XM_020998861.1	SNCB	90.3485	1.93476	0.247974	7.80227	6.08025e-15	2.0515e-13		rna-XM_020981250.1	HDAC11	38.1649	1.54942	0.260656	5.94431	2.77627e-09	9.48631e-08
rna-XM_020990610.1	TNC	339.339	0.92288	0.118311	7.80044	6.16922e-15	2.07683e-13		rna-XM_020994597.1	CD276	299.277	1.04263	0.17558	5.93823	2.88109e-09	9.82233e-08
rna-XM_020973788.1	SRGAP3	132.354	1.1348	0.145489	7.79986	6.19746e-15	2.08165e-13		rna-XM_021004470.1	ANP32B	3023.05	-0.493081	0.0830824	-5.93484	2.94128e-09	1.0005e-07
rna-XM_020969610.1	KLF10	871.078	-0.663106	0.0850628	-7.79548	6.41622e-15	2.1503e-13		rna-XM_020966799.1	LOC110194439	95.0849	1.49578	0.252125	5.9327	2.97985e-09	1.01135e-07
rna-XM_020984098.1	STK4	1134.39	-0.406832	0.0522123	-7.79187	6.6025e-15	2.20777e-13		rna-XM_020981259.1	CCPG1	823.597	0.95533	0.161107	5.92978	3.03347e-09	1.02724e-07
rna-XM_020990374.1	ADARB2	18.83	2.01678	0.259013	7.78641	6.89385e-15	2.30005e-13		rna-XM_020998893.1	LOC110216870	185.732	1.56641	0.26418	5.92933	3.04178e-09	1.02775e-07
rna-XM_020994661.1	CHST3	43.4391	1.23124	0.158266	7.77952	7.27978e-15	2.4234e-13		rna-XM_020964613.1	LOC110193055	153.923	1.79774	0.303273	5.92778	3.07051e-09	1.03515e-07
rna-XM_020999593.1	DPYD	93.1526	1.46794	0.188754	7.77697	7.42828e-15	2.46734e-13		rna-XM_020964658.1	ACAP2	466.801	0.571504	0.0964224	5.92709	3.08357e-09	1.03725e-07
rna-XM_021005173.1	SPRY4	94.3899	0.909643	0.116989	7.77544	7.51854e-15	2.49179e-13		rna-XM_020963672.1	GABARAPL2	2862.64	-0.871384	0.147113	-5.92324	3.1566e-09	1.05946e-07
rna-XM_020968476.1	LRRN1	167.372	1.40829	0.181135	7.77482	7.55568e-15	2.49856e-13		rna-XM_020976017.1	CHRNA5	115.194	-1.95597	0.330478	-5.91861	3.24671e-09	1.08729e-07
rna-XM_020993898.1	RCAN2	134.38	1.10446	0.142106	7.77205	7.72236e-15	2.54804e-13		rna-XM_021008589.1	LYRM7	363.325	-0.67621	0.114267	-5.9178	3.26276e-09	1.09025e-07
rna-XM_020969154.1	STC2	92.8299	1.41133	0.181684	7.76805	7.97009e-15	2.62398e-13		rna-XM_021006880.1	LAT	74.5664	-1.16803	0.197409	-5.91679	3.28277e-09	1.09452e-07
rna-XM_020970619.1	LRTM1	73.2419	2.75295	0.354485	7.76607	8.09619e-15	2.65964e-13		rna-XM_020965192.1	LOC110193416	1481.82	-0.498126	0.0842204	-5.91455	3.32779e-09	1.10467e-07
rna-XM_020974982.1	L3MBTL4	61.6161	1.26152	0.162518	7.76236	8.33657e-15	2.72662e-13		rna-XM_020980821.1	SCG3	189.035	-1.1347	0.191842	-5.91478	3.32322e-09	1.10467e-07
rna-XM_020997373.1	GNGT2	42.8316	-1.25744	0.161987	-7.76261	8.32016e-15	2.72662e-13		rna-XM_020993938.1	MLIP	102.177	2.614	0.442598	5.90602	3.50468e-09	1.16084e-07
rna-XM_020986092.1	KY	84.0543	1.5366	0.197974	7.76161	8.38563e-15	2.73668e-13		rna-XM_020965107.1	TAF3	623.687	-0.627764	0.106322	-5.90434	3.54055e-09	1.17016e-07
rna-XM_021001862.1	MUSK	258.184	2.27446	0.293127	7.7593	8.53968e-15	2.78088e-13		rna-XM_020968803.1	GJA3	76.2773	2.34838	0.398005	5.90039	3.62654e-09	1.19597e-07
rna-XM_021001341.1	ANK2	215.189	1.06332	0.137065	7.75779	8.64195e-15	2.80807e-13		rna-XM_020983260.1	WASF2	526.846	0.641593	0.108758	5.8993	3.65058e-09	1.19867e-07
rna-XM_020984747.1	KIF5C	24.6835	1.78032	0.229657	7.75207	9.04041e-15	2.92483e-13		rna-XM_021001232.1	METTL17	628.626	-0.731624	0.124017	-5.89941	3.64814e-09	1.19867e-07
rna-XM_020998950.1	AMT	41.7528	1.13459	0.146358	7.75219	9.03202e-15	2.92483e-13		rna-XM_020996730.1	HCN1	38.281	2.3863	0.404693	5.89658	3.71103e-09	1.21589e-07
rna-XM_020977935.1	TMEM176B	350.168	-1.17411	0.151503	-7.74974	9.20832e-15	2.97272e-13		rna-XM_020973442.1	S100B	94.7458	1.75548	0.297999	5.8909	3.84105e-09	1.25383e-07
rna-XM_020989578.1	PGM2L1	18.6877	1.83299	0.236553	7.74877	9.27856e-15	2.98894e-13		rna-XM_020992922.1	LOC110212829	217.687	-2.45809	0.417276	-5.8908	3.8434e-09	1.25383e-07
rna-XM_020977778.1	LOC110201907	237.679	-0.720771	0.0930677	-7.74458	9.58964e-15	3.0825e-13		rna-XM_020969558.1	ANK1	110.279	2.50321	0.425382	5.8846	3.99016e-09	1.2989e-07
rna-XM_020966458.1	MED11	782.337	-0.487573	0.0630124	-7.73773	1.01211e-14	3.24636e-13		rna-XM_020998777.1	LOC110216792	11.0301	-3.96603	0.674023	-5.88411	4.00208e-09	1.29999e-07
rna-XM_021000396.1	LOC110217802	211.515	3.32707	0.430201	7.73377	1.0441e-14	3.34179e-13		rna-XM_020971347.1	SEMA6B	41.9104	1.49084	0.253383	5.88373	4.01125e-09	1.30018e-07
rna-XM_020981422.1	CASS4	31.1452	1.69164	0.218751	7.73316	1.04909e-14	3.3506e-13		rna-XM_021005460.1	FGFRL1	37.0917	1.83516	0.312045	5.88106	4.07656e-09	1.31852e-07
rna-XM_020993231.1	IGF2BP3	4558.19	-0.532365	0.0688647	-7.73059	1.07051e-14	3.4117e-13		rna-XM_020999078.1	CUNH3orf84	167.235	1.40687	0.239282	5.87956	4.11355e-09	1.32765e-07
rna-XM_020999873.1	LRRC39	112.142	1.13141	0.146415	7.72742	1.09747e-14	3.49018e-13		rna-XM_020969934.1	UBE3D	265.898	-0.992619	0.168986	-5.87396	4.25502e-09	1.37039e-07
rna-XM_020967695.1	INPPL1	207.592	0.646994	0.0838363	7.71735	1.18772e-14	3.76918e-13		rna-XM_021007003.1	LRRC75A	43.72	1.11177	0.189777	5.85831	4.67609e-09	1.5028e-07
rna-XM_020965643.1	ST6GALNAC4	68.6854	0.97827	0.127023	7.70154	1.34435e-14	4.25721e-13		rna-XM_020970921.1	XRN1	878.59	0.667266	0.113937	5.85643	4.72909e-09	1.51662e-07
rna-XM_020974998.1	ARHGAP28	1103.03	0.686065	0.0890988	7.70004	1.3602e-14	4.29828e-13		rna-XM_020992699.1	MPHOSPH6	1508.64	-1.24099	0.211918	-5.85598	4.7421e-09	1.51757e-07
rna-XM_020992578.1	LOC110212570	7397.46	-0.857322	0.111346	-7.69965	1.36441e-14	4.30251e-13		rna-XM_020983490.1	SYNC	146.402	1.54607	0.264524	5.84472	5.07426e-09	1.62044e-07
rna-XM_020985280.1	PLPBP	558.465	-0.462925	0.0601641	-7.69437	1.42191e-14	4.47438e-13		rna-XM_020979012.1	TMCO1	4621.11	-0.515766	0.0882588	-5.84379	5.1026e-09	1.62607e-07
rna-XM_020977310.1	FAM20C	264.667	0.75259	0.0979557	7.68297	1.55444e-14	4.88115e-13		rna-XM_020991058.1	PRKRA	1903.34	1.54816	0.265328	5.8349	5.38235e-09	1.71161e-07
rna-XM_020966847.1	ENO3	2756.36	1.31312	0.171067	7.67609	1.64017e-14	5.13953e-13		rna-XM_020977816.1	TYROBP	440.941	-1.14257	0.195838	-5.83429	5.40207e-09	1.71428e-07
rna-XM_020980328.1	SKIL	463.65	-0.666368	0.0868549	-7.6722	1.69069e-14	5.28678e-13		rna-XM_020990700.1	MYLK2	32.5587	2.79001	0.478564	5.82995	5.5443e-09	1.75573e-07
rna-XM_020968297.1	ABRA	74.0105	2.81854	0.367528	7.66892	1.73445e-14	5.41227e-13		rna-XM_020966059.1	LIMA1	1448.17	0.672179	0.115427	5.82342	5.7656e-09	1.8185e-07
rna-XM_021007062.1	GALNT17	41.9798	1.55185	0.202576	7.66056	1.8513e-14	5.76486e-13		rna-XM_020997491.1	ARHGAP23	225.396	0.795188	0.136551	5.82339	5.76655e-09	1.8185e-07
rna-XM_020997160.1	GZMA	104.119	-1.41225	0.184471	-7.65565	1.92338e-14	5.97687e-13		rna-XM_020973003.1	KBTBD11	139.585	1.05961	0.182144	5.81741	5.9765e-09	1.8808e-07
rna-XM_020983358.1	SDC3	598.273	0.585957	0.0766423	7.64535	2.08379e-14	6.46192e-13		rna-XM_020997746.1	LOC110215898	59.085	-3.17278	0.545617	-5.81503	6.06227e-09	1.90383e-07
rna-XM_020967471.1	VSNL1	895.615	-0.873645	0.114312	-7.64261	2.12857e-14	6.58711e-13		rna-XM_020968689.1	KCTD1	1415.75	-0.902605	0.155348	-5.8102	6.23972e-09	1.9555e-07
rna-XM_020969493.1	TMSB10	3394.75	-0.61644	0.0806942	-7.6392	2.18573e-14	6.75002e-13		rna-XM_020984236.1	SALL4	55.5636	-1.41895	0.244435	-5.80503	6.43558e-09	2.01271e-07
rna-XM_021006047.1	UNC45B	59.6793	1.94216	0.254282	7.63785	2.20887e-14	6.80742e-13		rna-XM_020965321.1	SMG1	922.468	0.584315	0.100702	5.80239	6.53749e-09	2.03985e-07
rna-XM_020967573.1	OLFML2A	419.96	0.951301	0.12462	7.63362	2.28245e-14	7.01971e-13		rna-XM_021009709.1	MAPK8IP1	68.491	1.92697	0.332117	5.80209	6.54931e-09	2.03985e-07
rna-XM_021005734.1	PHKG1	62.7723	2.13077	0.279461	7.62456	2.44859e-14	7.5152e-13		rna-XM_020969154.1	STC2	85.9119	1.81553	0.313063	5.79922	6.66226e-09	2.07077e-07
rna-XM_020972553.1	GRIN2A	12.2692	1.95173	0.256241	7.61678	2.60075e-14	7.96587e-13		rna-XM_020995178.1	COL5A3	280.499	1.55617	0.268745	5.79049	7.01808e-09	2.1769e-07
rna-XM_020996226.1	NRXN1	118.885	1.01845	0.133774	7.61319	2.67412e-14	8.17384e-13		rna-XM_020991904.1	CUEDC1	147.46	0.865813	0.149562	5.78901	7.08025e-09	2.19169e-07
rna-XM_020989138.1	CDH15	137.688	2.32794	0.305836	7.61175	2.70411e-14	8.24865e-13		rna-XM_020967950.1	PC	117.553	1.8282	0.316041	5.78469	7.2646e-09	2.24417e-07
rna-XM_020987497.1	NMT2	82.2187	-0.880058	0.115844	-7.5969	3.03299e-14	9.233e-13		rna-XM_020981865.1	CAMSAP1	189.736	0.714559	0.123702	5.77643	7.63021e-09	2.3487e-07
rna-XM_020988974.1	ERFE	26.4391	1.59734	0.210462	7.58969	3.20668e-14	9.74193e-13		rna-XM_020992334.1	LOC110212325	112.387	1.32385	0.229184	5.77635	7.63402e-09	2.3487e-07
rna-XR_002324623.1	MBP	444.204	-0.518979	0.0683857	-7.589	3.22379e-14	9.77403e-13		rna-XM_020978469.1	TMEM91	40.3758	1.52424	0.264162	5.77009	7.92276e-09	2.43259e-07
rna-XM_020963820.1	ADAMTS15	141.661	1.04883	0.138299	7.58376	3.35686e-14	1.01569e-12		rna-XM_020975006.1	LAMA1	53.7889	-2.30584	0.399684	-5.76915	7.96744e-09	2.44136e-07
rna-XM_020973782.1	CAV3	1992.45	2.08573	0.275048	7.58317	3.37214e-14	1.01825e-12		rna-XM_020999655.1	MLN	931.655	3.97662	0.689513	5.76728	8.05603e-09	2.46352e-07
rna-XM_020980166.1	GOLIM4	521.065	0.551268	0.0727688	7.57561	3.57433e-14	1.07713e-12		rna-XM_020971031.1	JPH1	148.406	1.08952	0.189179	5.75917	8.45272e-09	2.57961e-07
rna-XM_020979310.1	CAV2	563.148	-0.914588	0.120772	-7.57287	3.65067e-14	1.09792e-12		rna-XM_020990335.1	GJD4	87.3444	2.66015	0.462082	5.75688	8.56836e-09	2.60964e-07
rna-XM_020971059.1	CRISPLD1	83.6833	1.66387	0.22023	7.55515	4.1839e-14	1.25531e-12		rna-XM_021009055.1	REEP6	419.106	-0.997254	0.173271	-5.75547	8.64034e-09	2.62628e-07
rna-XM_020975139.1	MCTS1	830.003	-0.421012	0.0557268	-7.55493	4.19079e-14	1.25531e-12		rna-XM_020987194.1	OLAH	303.502	-1.56427	0.271961	-5.7518	8.83003e-09	2.67856e-07
rna-XM_020985194.1	IRX5	79.9675	0.862379	0.114177	7.55299	4.25362e-14	1.27158e-12		rna-XM_020970638.1	ERC2	67.4716	1.45142	0.252411	5.7502	8.91387e-09	2.69858e-07
rna-XM_020970967.1	CHST2	235.672	0.999915	0.132463	7.54865	4.39797e-14	1.3121e-12		rna-XM_020979812.1	SNRPD2	3896.87	-0.897038	0.156064	-5.74789	9.03657e-09	2.73027e-07
rna-XM_020995003.1	LOC110214211	391.119	-0.751567	0.0996127	-7.54488	4.52687e-14	1.34787e-12		rna-XM_020993821.1	RAB38	3837.61	-0.625515	0.108887	-5.74461	9.21318e-09	2.77556e-07
rna-XM_020987404.1	SUSD5	67.4969	-1.2036	0.159878	-7.52824	5.14307e-14	1.52636e-12		rna-XM_021002120.1	TRIM55	143.271	2.89436	0.503856	5.74443	9.22315e-09	2.77556e-07
rna-XM_020996784.1	ENTPD1	287.279	0.939626	0.124815	7.52814	5.14675e-14	1.52636e-12		rna-XM_020971432.1	PLIN5	14.6511	2.12798	0.370593	5.7421	9.35089e-09	2.80842e-07
rna-XM_020988753.1	SH3GLB1	1436.89	0.56433	0.074986	7.5258	5.2397e-14	1.55085e-12		rna-XM_020994761.1	SCRIB	431.534	1.11219	0.193733	5.74083	9.4211e-09	2.8239e-07
rna-XM_021000447.1	RHOU	588.557	0.634154	0.0842898	7.52349	5.33319e-14	1.5754e-12		rna-XM_020998125.1	ALG14	403.836	-0.626398	0.109123	-5.74028	9.45203e-09	2.82758e-07
rna-XM_021001164.1	STC1	53.5649	-1.78085	0.236836	-7.51937	5.50415e-14	1.62269e-12		rna-XM_021002664.1	LOC110219374	54029.8	-0.654174	0.11409	-5.73386	9.81692e-09	2.93094e-07
rna-XM_020984406.1	HMCN1	429.727	0.814568	0.108452	7.51085	5.87461e-14	1.7285e-12		rna-XM_020963938.1	QSER1	640.56	0.576423	0.100574	5.73135	9.96319e-09	2.96875e-07
rna-XM_020976997.1	LOC110201400	22.9974	2.28471	0.304331	7.50732	6.0349e-14	1.77218e-12		rna-XM_020977019.1	AKAP11	988.194	0.603083	0.105246	5.73021	1.00304e-08	2.9829e-07
rna-XM_020999158.1	COL7A1	439.446	-0.814999	0.108576	-7.50625	6.08432e-14	1.78318e-12		rna-XM_020983604.1	PLEKHO2	362.557	0.716001	0.124963	5.72969	1.00612e-08	2.9862e-07
rna-XM_020965886.1	LOC110193868	9.4326	2.56713	0.342161	7.50268	6.25244e-14	1.82887e-12		rna-XM_021001783.1	CUNH9orf85	1025.19	-0.607604	0.106105	-5.72646	1.02546e-08	3.03764e-07
rna-XM_021005820.1	CHRND	23.1847	2.62038	0.349386	7.49998	6.38291e-14	1.86339e-12		rna-XM_021002396.1	FLNC	609.492	1.26687	0.221329	5.72391	1.04098e-08	3.07761e-07
rna-XM_021003907.1	HFE2	82.9458	1.76469	0.235511	7.49304	6.72982e-14	1.96083e-12		rna-XM_020999403.1	SNRPC	990.244	-0.938123	0.164025	-5.71938	1.06915e-08	3.15472e-07
rna-XM_020967141.1	LIMS2	75.1981	1.15827	0.154598	7.49213	6.77641e-14	1.97056e-12		rna-XM_020997921.1	TG	51.6093	1.8219	0.3187	5.71666	1.08636e-08	3.19927e-07
rna-XM_020994943.1	LOC110214181	247.543	-0.864933	0.115746	-7.47266	7.85879e-14	2.28088e-12		rna-XM_020967288.1	LOC110194768	125.879	1.56846	0.27439	5.71617	1.08953e-08	3.20237e-07
rna-XM_020975138.1	CUNHXorf56	1181.74	0.533115	0.0713485	7.47199	7.8994e-14	2.28822e-12		rna-XM_020997690.1	NFE2L1	506.697	0.915371	0.160155	5.71553	1.09362e-08	3.20816e-07
rna-XM_020993738.1	LRRC63	41.5063	1.37384	0.183902	7.47051	7.9887e-14	2.30962e-12		rna-XM_020997544.1	LOC110215769	52.4981	-2.46842	0.432447	-5.70803	1.14295e-08	3.34638e-07
rna-XM_020969996.1	FREM2	400.863	0.723022	0.0968438	7.46586	8.27595e-14	2.38804e-12		rna-XM_020963435.1	KLHL13	298.864	0.919766	0.161303	5.70211	1.18334e-08	3.42684e-07
rna-XM_020995484.1	HCFC1R1	666.448	-0.824269	0.110449	-7.46289	8.46477e-14	2.43782e-12		rna-XM_020974112.1	MRPS18B	2788.3	-0.985768	0.172848	-5.70308	1.1766e-08	3.42684e-07
rna-XM_020981915.1	OLFM1	373.739	0.497603	0.0668294	7.44587	9.63072e-14	2.76828e-12		rna-XM_020974292.1	EGFL8	59.6399	2.34564	0.41137	5.70201	1.18401e-08	3.42684e-07
rna-XM_020993969.1	KLHL31	167.249	2.05673	0.276391	7.44136	9.96518e-14	2.85892e-12		rna-XM_020997687.1	NGFR	629.842	1.15285	0.202175	5.70223	1.18253e-08	3.42684e-07
rna-XM_021000129.1	FILIP1	1108.85	0.983377	0.132239	7.43637	1.03488e-13	2.96328e-12		rna-XM_020998638.1	MYL9	634.44	1.0829	0.18987	5.70338	1.17455e-08	3.42684e-07
rna-XM_020977278.1	ATP2B3	35.0341	1.55523	0.209171	7.43522	1.04396e-13	2.97786e-12		rna-XM_021004531.1	TMOD1	517.627	1.94829	0.341649	5.7026	1.17995e-08	3.42684e-07
rna-XM_020991027.1	HOXD1	58.0153	-1.22764	0.165108	-7.43537	1.04272e-13	2.97786e-12		rna-XM_020975630.1	VBP1	633.088	-0.567666	0.0995867	-5.70022	1.1965e-08	3.44981e-07
rna-XM_020992130.1	ABLIM2	515.481	0.58688	0.0789511	7.43347	1.05788e-13	3.01183e-12		rna-XM_020997525.1	IGFBP4	777.332	1.42748	0.250415	5.70045	1.19494e-08	3.44981e-07
rna-XM_020997955.1	DENND2A	196.379	0.696638	0.0937514	7.4307	1.08024e-13	3.06965e-12		rna-XM_021000890.1	ALYREF	1743.01	-1.15756	0.203121	-5.69887	1.20602e-08	3.47064e-07
rna-XM_020990270.1	GLI1	50.6162	-1.77969	0.239555	-7.42915	1.09294e-13	3.09985e-12		rna-XM_020969610.1	KLF10	1100.33	-0.87588	0.15376	-5.6964	1.2236e-08	3.51455e-07
rna-XM_020993974.1	LOC110213608	1587.06	-0.417233	0.056196	-7.4246	1.13118e-13	3.20223e-12		rna-XM_021008242.1	PRSS12	24.8695	2.01505	0.353822	5.69509	1.23308e-08	3.53506e-07
rna-XM_020975547.1	NOV	642.247	1.53237	0.206444	7.42272	1.14741e-13	3.24202e-12		rna-XM_020989537.1	DGAT2	5140.88	-0.687018	0.120726	-5.6907	1.26519e-08	3.62027e-07
rna-XM_021000244.1	ASB2	182.882	1.02653	0.138334	7.4207	1.16504e-13	3.28564e-12		rna-XM_020979920.1	PKN1	22.38	1.77839	0.312565	5.68965	1.27299e-08	3.63571e-07
rna-XM_020988728.1	WDR63	31.486	-2.32333	0.31313	-7.4197	1.17387e-13	3.30431e-12		rna-XM_021001143.1	CTNNA2	36.5331	3.60448	0.633624	5.68868	1.28027e-08	3.64962e-07
rna-XR_002322345.1	APELA	18.1892	-2.37617	0.320286	-7.41891	1.18093e-13	3.31791e-12		rna-XM_021002576.1	RNF157	98.8004	1.03204	0.181452	5.68769	1.28767e-08	3.66382e-07
rna-XM_021000521.1	LOC110217947	2421	-0.402074	0.0542467	-7.41197	1.2444e-13	3.4897e-12		rna-XM_020985194.1	IRX5	62.4579	1.19659	0.210494	5.68467	1.31064e-08	3.71519e-07
rna-XM_021008379.1	UNC5C	108.285	1.42811	0.192732	7.40983	1.26462e-13	3.53975e-12		rna-XR_002326494.1	LOC110215373	10.5047	3.71604	0.653659	5.68499	1.30824e-08	3.71519e-07
rna-XM_020996871.1	LRRC18	16.8779	2.36655	0.319493	7.40721	1.28983e-13	3.60357e-12		rna-XM_020991555.1	SSR2	4065.31	-1.01631	0.178899	-5.68091	1.3398e-08	3.79076e-07
rna-XM_020997914.1	ST3GAL1	239.971	0.790784	0.106822	7.40281	1.33331e-13	3.7181e-12		rna-XM_020972752.1	KRT19	4077.48	1.26682	0.223169	5.67649	1.3749e-08	3.87662e-07
rna-XM_020998458.1	THBS4	130.907	-2.86566	0.387251	-7.40001	1.36174e-13	3.79029e-12		rna-XM_021006359.1	NSMCE1	385.428	-0.655975	0.115561	-5.67644	1.37527e-08	3.87662e-07
rna-XM_021005948.1	FAM110B	191.13	0.907628	0.122692	7.39764	1.38625e-13	3.85135e-12		rna-XM_020967019.1	HNRNPK	11981.4	-1.34192	0.236475	-5.67467	1.38956e-08	3.90962e-07
rna-XM_021009645.1	DNAJB6	2867.05	-0.448178	0.0606165	-7.39367	1.42835e-13	3.96097e-12		rna-XM_020984597.1	DLD	2437.09	-0.488497	0.0861807	-5.66829	1.44228e-08	4.05042e-07
rna-XM_020992331.1	LOC110212319	44.9492	-2.22585	0.301087	-7.39272	1.43855e-13	3.98185e-12		rna-XM_020976196.1	SSU72	1436.38	-0.340327	0.0600496	-5.66742	1.4496e-08	4.06345e-07
rna-XM_020974928.1	ARL4C	305.426	-0.931935	0.126103	-7.39028	1.46515e-13	4.04799e-12		rna-XM_021004231.1	TNNT1	506.005	2.28915	0.404056	5.66542	1.46661e-08	4.10352e-07
rna-XM_020974325.1	DDAH2	557.257	0.484587	0.0656061	7.38631	1.50964e-13	4.1632e-12		rna-XM_020965897.1	GAS7	1291.89	0.596606	0.105335	5.66391	1.47963e-08	4.13231e-07
rna-XM_021002540.1	KCNJ2	96.6251	1.04058	0.140892	7.38567	1.51692e-13	4.17559e-12		rna-XM_020965476.1	AK1	1466.26	1.6163	0.285395	5.66338	1.48424e-08	4.13755e-07
rna-XM_020993372.1	HOXA1	208.385	-1.07804	0.145982	-7.38475	1.52738e-13	4.19664e-12		rna-XM_020982276.1	ASCL4	81.0631	-2.24809	0.397187	-5.66003	1.51345e-08	4.21123e-07
rna-XM_020987568.1	BTBD19	88.3579	0.875666	0.118717	7.37609	1.63003e-13	4.47048e-12		rna-XM_021008442.1	ACTB	221304	-1.10244	0.194903	-5.65637	1.54609e-08	4.29416e-07
rna-XM_020998825.1	COL23A1	157.213	0.859345	0.116549	7.37324	1.6653e-13	4.55884e-12		rna-XM_020999134.1	HHATL	32.8892	2.25187	0.398498	5.6509	1.59607e-08	4.42487e-07
rna-XM_020992455.1	DACH1	110.136	0.938287	0.127274	7.37219	1.67849e-13	4.58655e-12		rna-XM_020969245.1	BORCS8	837.351	-0.410404	0.072662	-5.64812	1.62208e-08	4.48875e-07
rna-XM_021000155.1	COL9A1	22.5489	2.53701	0.344238	7.36993	1.70714e-13	4.65632e-12		rna-XM_020988622.1	NOS1AP	39.1565	1.35987	0.240942	5.64397	1.66178e-08	4.59021e-07
rna-XM_020966982.1	KIF24	334.222	0.513994	0.0697808	7.36585	1.76028e-13	4.78796e-12		rna-XM_020964935.1	NUDT7	236.321	-0.950756	0.168479	-5.64319	1.66933e-08	4.60065e-07
rna-XM_020972646.1	ACSF2	184.077	1.14224	0.155076	7.36571	1.7621e-13	4.78796e-12		rna-XM_021002611.1	TRIM47	173.212	1.34476	0.238308	5.64295	1.67164e-08	4.60065e-07
rna-XM_020977019.1	AKAP11	932.026	0.448279	0.0608621	7.36549	1.76501e-13	4.78796e-12		rna-XM_020977707.1	TMEM147	1838.25	-1.01918	0.18073	-5.63924	1.70802e-08	4.69226e-07
rna-XM_020992951.1	GABRB3	14.3577	2.46466	0.334721	7.36332	1.79397e-13	4.85769e-12		rna-XM_021000577.1	TBRG1	872.743	-0.4528	0.0803079	-5.6383	1.71739e-08	4.70944e-07
rna-XM_020989905.1	CNKSR2	32.0075	1.20803	0.164175	7.35818	1.86429e-13	5.03897e-12		rna-XM_021007925.1	SUDS3	680.81	-0.499533	0.0886736	-5.63339	1.76705e-08	4.83686e-07
rna-XM_021001143.1	CTNNA2	27.6029	2.44716	0.33259	7.3579	1.8683e-13	5.0407e-12		rna-XM_020976351.1	DVL1	153.523	1.19565	0.21256	5.62501	1.85501e-08	5.06846e-07
rna-XM_020968834.1	EFNA5	514.242	-0.701696	0.0954069	-7.35477	1.91258e-13	5.15087e-12		rna-XM_020963572.1	SLC38A7	230.583	1.00488	0.178705	5.62315	1.87503e-08	5.11394e-07
rna-XM_020971398.1	SHD	15.8369	1.75964	0.239575	7.34484	2.06002e-13	5.52803e-12		rna-XM_021009362.1	SERF2	14003.6	-0.608472	0.108273	-5.61981	1.91168e-08	5.20451e-07
rna-XM_021008271.1	FGF2	52.4388	1.02232	0.139185	7.34506	2.05661e-13	5.52803e-12		rna-XM_021004450.1	SRD5A1	374.776	-1.15515	0.20559	-5.61873	1.92367e-08	5.21837e-07
rna-XM_020977148.1	PFKM	189.943	1.10086	0.149944	7.3418	2.10744e-13	5.63504e-12		rna-XM_021006196.1	LRMDA	129.803	-0.997238	0.177478	-5.61896	1.92116e-08	5.21837e-07
rna-XM_021004662.1	GPX2	739.616	1.41181	0.192296	7.34182	2.10705e-13	5.63504e-12		rna-XM_020968161.1	PSME2	8840.9	-0.884189	0.157387	-5.61792	1.9327e-08	5.2335e-07
rna-XM_020969558.1	ANK1	127.53	1.43802	0.195966	7.3381	2.16645e-13	5.78247e-12		rna-XM_020966520.1	EIF4A1	33219.1	-0.634718	0.11303	-5.6155	1.96e-08	5.29794e-07
rna-XM_020983715.1	GJA4	614.543	-0.765884	0.104376	-7.33773	2.17254e-13	5.7884e-12		rna-XM_020995039.1	VPS28	1157.41	-0.856219	0.152499	-5.61459	1.97029e-08	5.31628e-07
rna-XR_002327406.1	LOC110218787	42.1457	-2.88427	0.393736	-7.32539	2.38213e-13	6.33554e-12		rna-XM_020966641.1	NDUFB8	3468.38	-0.794468	0.141524	-5.61366	1.98096e-08	5.33556e-07
rna-XM_020986733.1	SLC24A3	91.9099	0.867441	0.118442	7.32374	2.41148e-13	6.40219e-12		rna-XM_020974816.1	NSUN3	330.775	-0.75298	0.134172	-5.61203	1.99964e-08	5.37628e-07
rna-XM_020984266.1	GALNT14	18.5411	1.66507	0.227497	7.31909	2.49664e-13	6.61655e-12		rna-XM_021002090.1	SULF1	321.728	1.82974	0.326085	5.61124	2.00876e-08	5.39125e-07
rna-XM_020966951.1	CCL21	648.504	-1.22634	0.167661	-7.31439	2.58557e-13	6.84009e-12		rna-XM_020992118.1	RELL1	682.13	-0.992876	0.177042	-5.60813	2.0452e-08	5.47932e-07
rna-XM_021003169.1	MYBPH	1098.9	2.26357	0.309673	7.30957	2.67998e-13	7.07734e-12		rna-XM_020997133.1	GTF3A	609.895	-0.671253	0.119712	-5.60723	2.05593e-08	5.49834e-07
rna-XM_020983866.1	EMILIN1	119.417	1.08386	0.148333	7.30697	2.73234e-13	7.20288e-12		rna-XM_020974148.1	PSMB9	44.58	-1.79559	0.320341	-5.60526	2.07938e-08	5.55124e-07
rna-XM_020984581.1	PRKAR2B	540.291	-0.606821	0.0831281	-7.29984	2.88118e-13	7.58185e-12		rna-XM_020990347.1	WDR60	743.195	-0.534667	0.095446	-5.60178	2.12168e-08	5.6542e-07
rna-XR_002322429.1	LOC110201218	28.6308	-1.39206	0.190787	-7.29642	2.95525e-13	7.76312e-12		rna-XM_020981053.1	ATG7	268.849	-0.681613	0.121738	-5.59901	2.15584e-08	5.73513e-07
rna-XM_020991968.1	EFNA1	2714.52	-0.592519	0.0812419	-7.29327	3.02514e-13	7.93277e-12		rna-XM_020992230.1	FGFR3	872.439	1.18009	0.210801	5.59813	2.16682e-08	5.75425e-07
rna-XM_020983508.1	RASL12	103.377	0.97329	0.133562	7.28715	3.16572e-13	8.28686e-12		rna-XM_020981208.1	CNBP	10038.2	-0.641646	0.114703	-5.59399	2.2191e-08	5.88275e-07
rna-XR_002324196.1	LOC110207501	1862	0.688174	0.0945026	7.28206	3.28762e-13	8.59091e-12		rna-XM_020994118.1	MND1	456.691	-0.650502	0.116337	-5.59152	2.25095e-08	5.95676e-07
rna-XM_020997626.1	HOXB8	20.7005	1.77436	0.2437	7.28093	3.31516e-13	8.64777e-12		rna-XM_020970271.1	ATP2A2	818.81	1.24801	0.223356	5.58755	2.30299e-08	6.08382e-07
rna-XM_020981548.1	COL9A3	38.4182	1.50035	0.206107	7.27948	3.35107e-13	8.7262e-12		rna-XM_020966910.1	KIAA1161	338.626	0.785713	0.140659	5.58596	2.32418e-08	6.12912e-07
rna-XM_020988738.1	DDAH1	225.111	-0.775179	0.106497	-7.27889	3.36571e-13	8.74908e-12		rna-XM_020973326.1	HDAC4	213.503	0.862256	0.15445	5.58276	2.36729e-08	6.23195e-07
rna-XM_020976720.1	IRX4	360.588	-0.865415	0.118937	-7.27623	3.43289e-13	8.90823e-12		rna-XM_020996466.1	LOC110215199	218.535	1.35958	0.243685	5.57927	2.41531e-08	6.34733e-07
rna-XM_020966483.1	ALPK3	86.3627	1.59506	0.219303	7.27334	3.50718e-13	9.08524e-12		rna-XM_020995682.1	RBBP6	1669.25	-0.441132	0.0790875	-5.57777	2.43621e-08	6.39113e-07
rna-XM_020975844.1	APBB1	386.342	0.96551	0.132962	7.26153	3.82748e-13	9.89781e-12		rna-XM_020982366.1	STAB2	156.839	-1.44005	0.258199	-5.5773	2.44285e-08	6.39747e-07
rna-XM_020974125.1	KIF1B	837.457	0.441543	0.0608725	7.25357	4.05917e-13	1.04788e-11		rna-XM_020984998.1	LOC110207382	212.606	-0.776822	0.139313	-5.57609	2.45981e-08	6.43078e-07
rna-XM_021004712.1	LOC110220626	30.1682	1.81724	0.250961	7.24112	4.45011e-13	1.14682e-11		rna-XM_020982045.1	GREM2	616.783	-1.78839	0.32083	-5.57427	2.48574e-08	6.48736e-07
rna-XM_020989993.1	CDK2	178.884	-0.699455	0.0966344	-7.23815	4.54834e-13	1.17012e-11		rna-XM_020974198.1	LOC110199390	872.262	-0.810168	0.145353	-5.57381	2.49229e-08	6.49325e-07
rna-XM_020984654.1	FOXP2	321.394	0.630254	0.0870831	7.23739	4.57412e-13	1.17473e-11		rna-XM_020970197.1	ALDH2	359.737	-1.45961	0.262001	-5.57101	2.53273e-08	6.58727e-07
rna-XM_021008376.1	METAP1	879.032	-0.465368	0.0644635	-7.21909	5.23354e-13	1.34178e-11		rna-XM_020986169.1	ISM2	63.77	1.41192	0.253582	5.56791	2.57811e-08	6.69381e-07
rna-XM_020967677.1	PGAP2	2016.81	-1.05928	0.146802	-7.21572	5.36508e-13	1.37315e-11		rna-XM_020992324.1	LCP2	86.1696	-1.31172	0.23563	-5.56685	2.59383e-08	6.71053e-07
rna-XM_020998498.1	IQGAP2	852.604	1.07917	0.149676	7.21	5.59537e-13	1.42964e-11		rna-XM_021006895.1	SOX8	142.813	1.45527	0.26143	5.56658	2.59785e-08	6.71053e-07
rna-XM_020963282.1	LOC110192234	317.537	-1.13498	0.157446	-7.2087	5.64892e-13	1.44025e-11		rna-XM_021008598.1	SRCAP	371.367	0.872367	0.156706	5.5669	2.59313e-08	6.71053e-07
rna-XM_021001787.1	DOCK8	646.034	-0.701495	0.0973146	-7.20852	5.65617e-13	1.44025e-11		rna-XM_020966857.1	PFN1	19277.4	-1.15257	0.207193	-5.56276	2.65534e-08	6.84734e-07
rna-XR_002321413.1	LOC110197184	7765.12	1.23148	0.171039	7.2	6.02109e-13	1.53057e-11		rna-XM_020966322.1	KRT6B	1395.8	2.36315	0.425193	5.55784	2.7314e-08	7.03149e-07
rna-XM_020987945.1	GPR45	10.3565	-2.51113	0.348871	-7.19789	6.11521e-13	1.55185e-11		rna-XM_020998372.1	SMN1	1257.41	-0.854933	0.153834	-5.5575	2.7367e-08	7.03319e-07
rna-XM_021008304.1	FAT4	656.807	0.707085	0.098255	7.19642	6.18132e-13	1.56597e-11		rna-XM_021001519.1	BORCS5	134.241	-1.14782	0.206554	-5.55702	2.74417e-08	7.04043e-07
rna-XM_020963864.1	ADAMTS17	803.404	0.813838	0.11311	7.1951	6.24158e-13	1.57599e-11		rna-XM_020991360.1	MBIP	657.84	-0.699098	0.125817	-5.55648	2.7527e-08	7.05037e-07
rna-XM_020989889.1	ACOT9	1203.91	0.581591	0.0808316	7.19509	6.24194e-13	1.57599e-11		rna-XM_020990101.1	STAC3	134.228	2.03465	0.3664	5.55308	2.80681e-08	7.17681e-07
rna-XM_021005075.1	LRRTM2	39.4096	1.46293	0.20341	7.19203	6.38352e-13	1.60901e-11		rna-XM_020966272.1	HOXC8	224.611	2.56241	0.461598	5.55118	2.83747e-08	7.21862e-07
rna-XM_020997525.1	IGFBP4	1075.81	1.0928	0.152042	7.18748	6.5996e-13	1.66068e-11		rna-XM_020970232.1	HVCN1	59.66	-1.07317	0.193317	-5.55135	2.83472e-08	7.21862e-07
rna-XM_020991904.1	CUEDC1	166.957	0.60939	0.0848981	7.1779	7.07905e-13	1.77833e-11		rna-XM_020996317.1	RANBP1	3085.27	-0.583393	0.105092	-5.55124	2.83655e-08	7.21862e-07
rna-XM_020963802.1	NTM	206.364	1.16279	0.16216	7.17064	7.46497e-13	1.87213e-11		rna-XM_020969505.1	TCF7L1	91.39	0.973754	0.175513	5.54804	2.88894e-08	7.33722e-07
rna-XR_002324803.1	LOC110209408	29.2024	1.61177	0.224858	7.16795	7.61279e-13	1.906e-11		rna-XM_020993953.1	ADGRF1	39.9516	3.48869	0.629071	5.54578	2.92639e-08	7.41991e-07
rna-XM_020998406.1	LHFPL2	844.097	1.10745	0.154592	7.16367	7.85481e-13	1.96331e-11		rna-XM_020973947.1	PKIA	2917.86	1.27627	0.230182	5.54462	2.9459e-08	7.45688e-07
rna-XM_020967066.1	COL22A1	36.5999	1.25423	0.175124	7.16195	7.95359e-13	1.98468e-11		rna-XM_020999735.1	AGL	380.253	0.864117	0.155859	5.54421	2.95285e-08	7.46199e-07
rna-XM_020974196.1	LOC110199389	292.988	-1.74551	0.243781	-7.16017	8.05743e-13	2.00724e-11		rna-XM_020985128.1	ZNF423	273.277	1.12856	0.203634	5.54209	2.98884e-08	7.52779e-07
rna-XM_020978663.1	LOC110202478	22.3524	1.82843	0.255604	7.15339	8.46612e-13	2.10554e-11		rna-XM_021001999.1	SCUBE2	108.185	-1.30324	0.235145	-5.54228	2.98565e-08	7.52779e-07
rna-XM_020975449.1	SMIM1	89.0113	-1.1926	0.166815	-7.14923	8.72652e-13	2.16463e-11		rna-XR_002321193.1	GOLGA7	3796.73	-0.633543	0.114335	-5.54113	3.00529e-08	7.55665e-07
rna-XM_020992118.1	RELL1	467.923	-0.573391	0.0802042	-7.14913	8.73269e-13	2.16463e-11		rna-XM_021004611.1	FBXO10	75.8666	0.947362	0.170984	5.54065	3.01359e-08	7.56497e-07
rna-XM_020973922.1	IRX2	1327.04	-0.651894	0.0912984	-7.14025	9.31599e-13	2.3054e-11		rna-XM_020997645.1	GPR179	44.9955	1.71056	0.308768	5.53995	3.02557e-08	7.58245e-07
rna-XM_020997428.1	FAM171A2	86.1603	1.42525	0.200067	7.12384	1.0496e-12	2.59311e-11		rna-XM_020977253.1	LOC110201530	307.944	-0.830847	0.15003	-5.53788	3.06157e-08	7.66e-07
rna-XM_021009398.1	STARD9	122.363	0.881676	0.123822	7.1205	1.07532e-12	2.65229e-11		rna-XM_020966959.1	DCTN3	1074.18	-0.497796	0.0899153	-5.53627	3.08977e-08	7.7178e-07
rna-XM_020993798.1	RCBTB2	680.752	0.530824	0.0745886	7.11669	1.10553e-12	2.72231e-11		rna-XM_021008758.1	UNC80	138.965	-1.71584	0.309969	-5.53554	3.10273e-08	7.73741e-07
rna-XM_020990226.1	CPM	148.6	0.864729	0.121689	7.10608	1.19385e-12	2.93494e-11		rna-XM_020966284.1	LOC110194123	640.661	-1.14316	0.206537	-5.53488	3.11442e-08	7.75377e-07
rna-XM_020983532.1	TMEM234	190.553	-0.674261	0.0949149	-7.10385	1.21331e-12	2.9779e-11		rna-XM_020994942.1	MROH6	126.428	0.895058	0.161754	5.53346	3.13969e-08	7.80387e-07
rna-XM_020975460.1	TP73	277.607	-0.696773	0.098117	-7.10145	1.23453e-12	3.025e-11		rna-XM_021008896.1	CIRBP	5375.52	-0.645335	0.116634	-5.53298	3.14837e-08	7.8126e-07
rna-XM_021007233.1	ERCC8	1264.66	-0.4163	0.0586311	-7.10033	1.24461e-12	3.04472e-11		rna-XM_020983663.1	MAP7D1	245.857	1.29117	0.233383	5.53241	3.15859e-08	7.82514e-07
rna-XM_020965626.1	WFDC3	21.2746	-2.10376	0.296432	-7.09696	1.27532e-12	3.11474e-11		rna-XM_020998305.1	PNISR	2443.92	-0.953127	0.172317	-5.53125	3.17964e-08	7.8644e-07
rna-XM_020963076.1	EPHA7	280.853	1.01626	0.143247	7.09447	1.29847e-12	3.1661e-11		rna-XM_020973008.1	FAM110C	186.922	1.19932	0.216962	5.52781	3.24248e-08	8.00563e-07
rna-XM_020984887.1	GRAMD1B	29.1563	1.40116	0.197546	7.09281	1.3142e-12	3.19924e-11		rna-XM_020973748.1	REPS1	458.403	-0.586252	0.10606	-5.52755	3.24731e-08	8.00563e-07
rna-XM_020996214.1	VRK2	408.241	-0.442208	0.0623527	-7.09205	1.32142e-12	3.21159e-11		rna-XM_020969518.1	LOC110196353	5634.6	1.04367	0.188823	5.52722	3.25348e-08	8.00779e-07
rna-XM_020973849.1	SH3BGR	886.366	1.25513	0.176992	7.09142	1.32746e-12	3.22103e-11		rna-XM_021007319.1	AK7	57.7417	-1.66972	0.302161	-5.52593	3.27745e-08	8.0537e-07
rna-XM_020996284.1	AVEN	287.85	0.86359	0.121814	7.08944	1.34658e-12	3.26214e-11		rna-XM_020983778.1	BABAM2	1568.52	-0.536184	0.097128	-5.52038	3.38265e-08	8.29873e-07
rna-XM_020991404.1	SLC25A48	844.241	-0.7357	0.103849	-7.08436	1.39692e-12	3.3786e-11		rna-XM_020971050.1	SBSPON	143.874	1.24924	0.226505	5.51529	3.48214e-08	8.52899e-07
rna-XM_020964869.1	CDC42EP3	164.66	0.952733	0.134556	7.08059	1.43538e-12	3.46602e-11		rna-XM_020988582.1	FGF5	10.3049	3.20599	0.581332	5.5149	3.48982e-08	8.53399e-07
rna-XM_020975043.1	HES2	114.128	-0.907406	0.128419	-7.066	1.59465e-12	3.8444e-11		rna-XM_020987346.1	TMEM42	2086.22	0.595356	0.108022	5.51143	3.55933e-08	8.68994e-07
rna-XM_021008793.1	JSRP1	161.15	1.41025	0.199605	7.06523	1.60352e-12	3.85956e-11		rna-XM_020980060.1	LOC110203552	81.1545	-1.38784	0.251998	-5.50736	3.64263e-08	8.87899e-07
rna-XM_020976940.1	BVES	131.587	1.27988	0.18119	7.06375	1.62068e-12	3.89459e-11		rna-XM_020991340.1	TRAPPC6B	2100.75	-0.408608	0.0742043	-5.50653	3.65977e-08	8.90642e-07
rna-XR_002325071.1	SLC22A31	17.956	1.79064	0.253539	7.06259	1.63431e-12	3.92104e-11		rna-XM_020996276.1	EFEMP1	3190.55	-1.35457	0.246043	-5.50541	3.68308e-08	8.94877e-07
rna-XM_020972539.1	LITAF	917.62	-0.593121	0.0840207	-7.05922	1.67439e-12	4.01075e-11		rna-XM_021009135.1	CRLF1	155.691	1.37941	0.250645	5.50343	3.72475e-08	9.03549e-07
rna-XM_020963168.1	CDH8	18.3059	2.25133	0.319078	7.05572	1.71711e-12	4.10651e-11		rna-XM_020970072.1	EFNB2	366.746	-0.776399	0.141231	-5.49738	3.85473e-08	9.33585e-07
rna-XM_020999320.1	P4HTM	31.1194	1.08607	0.153961	7.05418	1.73618e-12	4.14547e-11		rna-XM_021007382.1	RAB9A	3266.2	-0.704787	0.128253	-5.4953	3.90057e-08	9.43179e-07
rna-XM_020993638.1	CUNH2orf88	37.3474	1.82521	0.258783	7.05304	1.75052e-12	4.17306e-11		rna-XM_021007404.1	RBBP7	859.652	-0.565126	0.103127	-5.47991	4.25543e-08	1.02734e-06
rna-XM_020964843.1	MAF	453.039	-0.782324	0.111153	-7.03824	1.94684e-12	4.6315e-11		rna-XM_020982345.1	ANP32A	3689.38	-0.490583	0.0895944	-5.4756	4.36032e-08	1.05065e-06
rna-XM_020998093.1	LOC110216280	98.572	-1.13126	0.160735	-7.03808	1.94903e-12	4.6315e-11		rna-XR_002323804.1	LOC110206124	43.8963	-2.06194	0.376584	-5.47538	4.36585e-08	1.05065e-06
rna-XM_020990828.1	KCTD8	28.4399	1.5631	0.222144	7.03642	1.97246e-12	4.67974e-11		rna-XM_021000155.1	COL9A1	10.408	3.28661	0.600337	5.47462	4.38464e-08	1.0535e-06
rna-XR_002320546.1	LOC110193772	93.7099	1.10644	0.157374	7.03063	2.05599e-12	4.87018e-11		rna-XM_021009790.1	SLC39A13	399.727	0.779476	0.142601	5.46612	4.60005e-08	1.1035e-06
rna-XM_020989950.1	ITGA7	35.5154	1.66883	0.237451	7.02809	2.0938e-12	4.9519e-11		rna-XM_020989437.1	RRAD	208.023	1.24394	0.227587	5.46578	4.60885e-08	1.10386e-06
rna-XM_021006269.1	GLIS3	27.9023	1.48143	0.210846	7.02611	2.12366e-12	5.01459e-11		rna-XM_020992601.1	KIDINS220	1026.72	0.537194	0.0983498	5.46208	4.70594e-08	1.12534e-06
rna-XM_020997816.1	KRT20	103.337	-1.60451	0.228482	-7.02247	2.17981e-12	5.13905e-11		rna-XM_020990039.1	CNPY2	1513.97	-0.616307	0.112928	-5.45753	4.82816e-08	1.15274e-06
rna-XM_020967291.1	NXT2	1930.2	1.85691	0.265199	7.00195	2.52425e-12	5.94173e-11		rna-XM_021001012.1	MAVS	226.659	1.02891	0.188564	5.45653	4.85516e-08	1.15736e-06
rna-XM_020977488.1	LOC110201662	55.5159	0.962663	0.137629	6.99465	2.65922e-12	6.24958e-11		rna-XM_020988470.1	PARM1	664.168	1.39064	0.254885	5.45596	4.87097e-08	1.15749e-06
rna-XM_020986152.1	SOX14	10.3379	-2.74697	0.39298	-6.9901	2.74696e-12	6.44564e-11		rna-XM_020992130.1	ABLIM2	439.075	1.01221	0.185515	5.45621	4.86411e-08	1.15749e-06
rna-XM_020985965.1	ADCY5	45.5336	0.938595	0.134305	6.98855	2.77747e-12	6.50702e-11		rna-XM_020985689.1	CUNH18orf21	1015.25	-0.451737	0.0828103	-5.45508	4.89498e-08	1.16137e-06
rna-XM_020990925.1	KLHL23	139.24	0.958558	0.137277	6.98266	2.89637e-12	6.77498e-11		rna-XM_020996784.1	ENTPD1	304.8	1.19137	0.218714	5.44717	5.11782e-08	1.21234e-06
rna-XM_020998949.1	OBSCN	228.276	1.91679	0.274613	6.97996	2.95271e-12	6.89596e-11		rna-XM_021006143.1	VDAC2	3215.82	-0.436042	0.0801068	-5.44326	5.23148e-08	1.23733e-06
rna-XM_020969926.1	TPBG	448.93	-0.561062	0.0803864	-6.97957	2.96093e-12	6.90438e-11		rna-XM_020978457.1	SELENOW	9378.14	-0.791096	0.145348	-5.44276	5.24621e-08	1.23888e-06
rna-XM_021000473.1	AGT	20.7971	2.35395	0.33784	6.96765	3.22283e-12	7.50336e-11		rna-XR_002325066.1	CHTF8	528.856	-0.488004	0.0897324	-5.43843	5.37514e-08	1.26734e-06
rna-XM_021002705.1	ASIC4	13.4592	1.82801	0.26262	6.96066	3.38688e-12	7.87305e-11		rna-XM_021002953.1	TNNT2	880.853	2.85987	0.525939	5.43764	5.3991e-08	1.27101e-06
rna-XM_020997349.1	PLCD3	83.3657	-0.805743	0.115818	-6.95698	3.47638e-12	8.06855e-11		rna-XM_021000447.1	RHOU	438.913	1.22808	0.225892	5.43659	5.43093e-08	1.27652e-06
rna-XM_020979827.1	LOC110203349	57.655	2.40418	0.345727	6.95397	3.55146e-12	8.23002e-11		rna-XM_020994943.1	LOC110214181	311.996	-0.959175	0.176458	-5.43571	5.45777e-08	1.28084e-06
rna-XM_021006082.1	PPP3CB	839.555	0.339418	0.0488124	6.95352	3.56279e-12	8.2435e-11		rna-XM_020965991.1	LOC110193936	1452.54	-0.786139	0.144646	-5.43493	5.48178e-08	1.28448e-06
rna-XM_020969050.1	LOC110195993	132.104	0.670239	0.096403	6.95247	3.58942e-12	8.29228e-11		rna-XM_020977319.1	PRKAR1B	288.223	1.17822	0.216815	5.43422	5.50352e-08	1.2856e-06
rna-XM_020963531.1	LOC110192400	13.6324	3.02391	0.43521	6.94815	3.70101e-12	8.52373e-11		rna-XM_021000213.1	COL19A1	12.7102	2.20764	0.406241	5.43432	5.50067e-08	1.2856e-06
rna-XM_020990832.1	CHRNA1	293.056	2.35157	0.338442	6.94824	3.69874e-12	8.52373e-11		rna-XM_021009273.1	PLA2G4D	40.8102	2.0992	0.386538	5.43077	5.61123e-08	1.30874e-06
rna-XM_020981239.1	IQSEC1	739.981	0.431383	0.0621315	6.94306	3.83693e-12	8.80962e-11		rna-XM_020997753.1	CACNB1	233.239	1.69475	0.312274	5.42714	5.72629e-08	1.33352e-06
rna-XM_020992508.1	DTNA	97.7142	1.10461	0.159094	6.94311	3.83554e-12	8.80962e-11		rna-XM_021005731.1	BAZ1B	229.875	0.687975	0.126882	5.42217	5.88805e-08	1.36908e-06
rna-XR_002321544.1	LOC110197648	21.3882	-1.89476	0.272992	-6.9407	3.9015e-12	8.94412e-11		rna-XM_020995997.1	CCT8	7624.29	-0.636635	0.117429	-5.42146	5.91127e-08	1.37238e-06
rna-XM_020996468.1	EMID1	54.7018	1.26364	0.182326	6.93065	4.18916e-12	9.58888e-11		rna-XM_020973785.1	LMCD1	313.231	1.79724	0.331658	5.41895	5.99501e-08	1.38969e-06
rna-XM_020968764.1	THYN1	487.925	-0.919982	0.133005	-6.91689	4.61677e-12	1.05515e-10		rna-XM_020998520.1	CPNE1	1498.5	0.490362	0.090548	5.41549	6.11222e-08	1.41469e-06
rna-XM_020982475.1	MB	11.217	1.88689	0.273194	6.90678	4.95781e-12	1.13136e-10		rna-XM_020983321.1	TAF12	1274.68	-1.78135	0.329356	-5.40859	6.35234e-08	1.46592e-06
rna-XM_020963315.1	RAB11FIP4	30.8532	-1.25224	0.181464	-6.90077	5.17221e-12	1.17849e-10		rna-XM_020997627.1	HOXB4	51.1888	-1.92111	0.355197	-5.40857	6.35295e-08	1.46592e-06
rna-XM_021000487.1	FAM89A	384.78	0.635262	0.0921119	6.89663	5.32496e-12	1.21145e-10		rna-XM_020975422.1	LOC110200199	58.5531	-1.40316	0.259523	-5.40671	6.41939e-08	1.479e-06
rna-XM_020963359.1	CDK5R1	103.196	1.07228	0.155576	6.89235	5.48776e-12	1.24659e-10		rna-XM_021001994.1	GAS2	142.021	-2.07401	0.383969	-5.40151	6.60814e-08	1.52017e-06
rna-XM_020970271.1	ATP2A2	972.147	0.849185	0.123387	6.8823	5.88932e-12	1.33578e-10		rna-XM_021003192.1	TNNI1	2974.99	1.81351	0.335805	5.40048	6.64616e-08	1.5266e-06
rna-XM_020985419.1	MEIS1	313.072	0.555205	0.0806886	6.88084	5.94995e-12	1.34748e-10		rna-XM_020977296.1	CLIP3	49.3283	1.4337	0.265537	5.39924	6.69247e-08	1.53491e-06
rna-XM_020994839.1	LOC110214126	55.0319	-1.17293	0.170498	-6.87944	6.00865e-12	1.35872e-10		rna-XM_020986581.1	UST	295.427	-0.9932	0.18398	-5.39842	6.72299e-08	1.53957e-06
rna-XM_020997089.1	ARHGAP22	71.2321	-0.729065	0.105994	-6.87835	6.05506e-12	1.36714e-10		rna-XM_020979683.1	ALG1	627.986	-0.887594	0.164533	-5.39462	6.86672e-08	1.57011e-06
rna-XM_020991064.1	LOC110211624	144.127	1.99605	0.29028	6.87629	6.143e-12	1.38491e-10		rna-XM_020988376.1	LOC110209729	924.953	-1.03152	0.191479	-5.3871	7.16022e-08	1.63476e-06
rna-XM_020991981.1	S100A7	151.67	2.92937	0.426313	6.8714	6.35757e-12	1.43112e-10		rna-XM_020976259.1	VWA1	288.174	1.03675	0.19246	5.38681	7.17206e-08	1.63499e-06
rna-XM_020995734.1	RNF152	73.9474	-0.728747	0.106104	-6.86823	6.50021e-12	1.46103e-10		rna-XM_021009237.1	PDIA3	13556	-1.34256	0.249265	-5.38608	7.20103e-08	1.63913e-06
rna-XR_002324399.1	LOC110208110	183.502	-0.728388	0.106064	-6.86743	6.53695e-12	1.46708e-10		rna-XM_020987945.1	GPR45	12.6575	-3.84302	0.713613	-5.38531	7.23218e-08	1.64375e-06
rna-XM_020993371.1	HOXA2	257.497	-0.777941	0.113296	-6.86642	6.58324e-12	1.47526e-10		rna-XM_020967369.1	SHMT1	295.946	-0.617258	0.114645	-5.38406	7.28229e-08	1.65265e-06
rna-XM_020965661.1	COL27A1	143.498	1.00664	0.14677	6.85865	6.95134e-12	1.55541e-10		rna-XM_020996068.1	SIM2	16.6745	2.5037	0.465163	5.38242	7.34898e-08	1.66529e-06
rna-XM_020976662.1	TUBB2A	1037.5	0.671392	0.0980345	6.84852	7.46179e-12	1.66714e-10		rna-XM_020985877.1	POPDC2	10.5497	2.40362	0.446874	5.37875	7.50039e-08	1.69453e-06
rna-XM_020975301.1	KDR	227.281	-0.699562	0.102227	-6.84324	7.74223e-12	1.72721e-10		rna-XM_021009561.1	CCDC112	373.096	-1.19704	0.222541	-5.37896	7.49189e-08	1.69453e-06
rna-XM_020971283.1	FSD1	15.8561	1.72513	0.2522	6.84035	7.89991e-12	1.75976e-10		rna-XM_020963994.1	SYNM	197.765	1.46792	0.27304	5.37623	7.60602e-08	1.71118e-06
rna-XM_020968817.1	LOC110195888	19.1443	1.78643	0.261558	6.82995	8.49464e-12	1.88936e-10		rna-XM_020997201.1	TNFRSF19	336.973	-1.24735	0.231998	-5.37654	7.59322e-08	1.71118e-06
rna-XM_020987154.1	IL20RA	53.6962	-1.36766	0.200251	-6.82974	8.50699e-12	1.88936e-10		rna-XM_021000398.1	LGALS8	1916.49	-1.24847	0.232222	-5.37619	7.60802e-08	1.71118e-06
rna-XM_020984137.1	JPH2	57.4214	1.77761	0.26029	6.82936	8.52952e-12	1.89155e-10		rna-XM_020985576.1	PSMG2	2595.54	-0.854355	0.158939	-5.37536	7.64308e-08	1.71652e-06
rna-XM_020988936.1	P2RY1	468.638	-0.534237	0.0782779	-6.82488	8.80012e-12	1.94867e-10		rna-XM_021008085.1	GTF3C6	1137.87	-0.548961	0.102136	-5.37479	7.66726e-08	1.7194e-06
rna-XM_020996339.1	PIK3IP1	52.2484	0.993129	0.145615	6.82025	9.08821e-12	2.00949e-10		rna-XM_020966303.1	LOC110194131	507.485	-1.09492	0.203783	-5.37296	7.74525e-08	1.73432e-06
rna-XM_020986138.1	RBP1	553.75	-0.900886	0.13216	-6.81663	9.32023e-12	2.05775e-10		rna-XM_020988738.1	DDAH1	298.565	-0.861086	0.160296	-5.37184	7.79377e-08	1.74261e-06
rna-XM_021005584.1	GPC1	502.686	0.50446	0.0740332	6.81397	9.49415e-12	2.09305e-10		rna-XM_020985617.1	CDH19	42.5761	1.66832	0.310844	5.36707	8.00271e-08	1.78668e-06
rna-XM_020967169.1	GPR148	27.5543	-1.75569	0.257682	-6.8134	9.53191e-12	2.09828e-10		rna-XM_020988959.1	AHSG	16.186	-4.36475	0.813374	-5.36623	8.03991e-08	1.79234e-06
rna-XM_020990179.1	PPM1H	22.4011	1.23508	0.181341	6.81083	9.70379e-12	2.13298e-10		rna-XM_020991701.1	JTB	4257.43	-0.601769	0.112213	-5.36275	8.19626e-08	1.82451e-06
rna-XM_020997360.1	ABI3	83.8631	-0.832296	0.122243	-6.80854	9.85909e-12	2.16393e-10		rna-XM_020995152.1	IER2	1407.25	-0.764492	0.142614	-5.36059	8.29524e-08	1.84383e-06
rna-XM_020984459.1	LAMB4	101.437	-1.46033	0.214522	-6.80737	9.93971e-12	2.17843e-10		rna-XM_020963114.1	TMEM37	80.3435	1.63917	0.306052	5.35584	8.51578e-08	1.89008e-06
rna-XM_020995196.1	KANK2	294.841	0.810849	0.119227	6.80089	1.03978e-11	2.27549e-10		rna-XM_020977009.1	DGKH	138.862	0.747567	0.139738	5.34978	8.80632e-08	1.9517e-06
rna-XM_020992356.1	PTTG1	1713.25	-0.426999	0.0628184	-6.79736	1.06556e-11	2.3285e-10		rna-XM_021001599.1	TSPAN11	496.87	1.69041	0.316157	5.34673	8.95583e-08	1.98193e-06
rna-XM_020984121.1	PKIG	679.35	0.587502	0.0865354	6.78915	1.12796e-11	2.46126e-10		rna-XM_020994363.1	CD9	10870.5	-1.12567	0.210931	-5.33665	9.46819e-08	2.09226e-06
rna-XM_020964068.1	PLCE1	236.923	0.664564	0.097897	6.7884	1.13383e-11	2.47046e-10		rna-XM_020990142.1	TSPAN31	2174.36	-0.629351	0.117964	-5.33513	9.54744e-08	2.1067e-06
rna-XM_020984424.1	BRINP3	17.3203	2.21829	0.327045	6.78284	1.1784e-11	2.56384e-10		rna-XM_020986601.1	PLEKHG1	887.781	0.496784	0.0931506	5.33313	9.65342e-08	2.12698e-06
rna-XM_020997839.1	VEGFC	93.3602	-0.891141	0.131399	-6.78194	1.18574e-11	2.57605e-10		rna-XM_020969497.1	REEP1	373.294	-1.4312	0.268408	-5.33218	9.70404e-08	2.13503e-06
rna-XM_020975118.1	SEPT6	325.637	0.58946	0.0870435	6.77201	1.27002e-11	2.75515e-10		rna-XM_021009785.1	CRY2	90.5114	0.965379	0.181093	5.33084	9.77592e-08	2.14772e-06
rna-XM_020982512.1	TEX33	18.3462	1.78935	0.264375	6.76823	1.30371e-11	2.82414e-10		rna-XM_020973698.1	SLC38A2	10553	-0.981032	0.184044	-5.33042	9.7986e-08	2.14827e-06
rna-XM_020992612.1	SLIT2	132.42	0.680518	0.100625	6.76288	1.35275e-11	2.92613e-10		rna-XM_020992744.1	LOC110212737	724.008	0.358163	0.0671943	5.33027	9.80678e-08	2.14827e-06
rna-XM_020986798.1	GMPR	66.5781	1.23923	0.183266	6.76194	1.36154e-11	2.94089e-10		rna-XM_020982475.1	MB	13.0259	2.90961	0.545901	5.32992	9.82562e-08	2.14928e-06
rna-XM_020983907.1	KCNK3	112.642	1.35817	0.200904	6.76029	1.37714e-11	2.97028e-10		rna-XM_020992280.1	GRPEL1	2843.01	-0.636063	0.119511	-5.32223	1.02502e-07	2.23892e-06
rna-XM_020995980.1	CLDN14	34.0963	2.50337	0.370928	6.74894	1.48926e-11	3.20749e-10		rna-XM_020969592.1	ATP6V1B2	3809.03	-0.899463	0.169021	-5.32161	1.02856e-07	2.24341e-06
rna-XM_021000212.1	LOC110217711	316.76	-0.598484	0.0887008	-6.74722	1.50703e-11	3.24109e-10		rna-XM_020973302.1	SLAIN1	42.7041	-1.83876	0.345946	-5.31518	1.06551e-07	2.31815e-06
rna-XM_020971090.1	THRB	112.592	-0.910191	0.135106	-6.73687	1.61834e-11	3.47276e-10		rna-XM_020985053.1	PDCD5	1901.5	-1.0187	0.19166	-5.31512	1.06588e-07	2.31815e-06
rna-XM_021002171.1	LOC110219058	396.304	-0.571277	0.0847998	-6.73678	1.6194e-11	3.47276e-10		rna-XM_020997955.1	DENND2A	207.056	1.15784	0.217891	5.31387	1.07322e-07	2.33076e-06
rna-XM_020979808.1	DMPK	71.7122	1.48299	0.220162	6.73589	1.62925e-11	3.48887e-10		rna-XM_021006592.1	MPG	534.612	-0.828588	0.155999	-5.31149	1.08735e-07	2.35806e-06
rna-XM_021005126.1	ECSCR	559.046	-0.702826	0.104571	-6.72106	1.80404e-11	3.85764e-10		rna-XM_020996587.1	EMC7	1151.31	-0.545702	0.102745	-5.31122	1.08894e-07	2.35812e-06
rna-XM_020985310.1	HK2	268.753	0.819343	0.121983	6.71688	1.85657e-11	3.96431e-10		rna-XM_020974668.1	F5	34.3213	-1.42453	0.268472	-5.30605	1.12028e-07	2.42252e-06
rna-XM_020967084.1	CASK	1117.28	0.336001	0.0500394	6.71474	1.88405e-11	4.01724e-10		rna-XM_021000154.1	LOC110217676	64.5407	-5.03428	0.948973	-5.30498	1.12686e-07	2.43328e-06
rna-XM_020966738.1	SAT2	195.757	0.702709	0.104744	6.70882	1.9621e-11	4.17771e-10		rna-XM_021008608.1	PHKG2	432.48	0.692248	0.130545	5.30275	1.1407e-07	2.45965e-06
rna-XM_020986601.1	PLEKHG1	810.544	0.474861	0.0707959	6.70746	1.98039e-11	4.21065e-10		rna-XM_020976880.1	MRPS18A	1832.67	-0.549504	0.10368	-5.3	1.15802e-07	2.4899e-06
rna-XM_020966877.1	COMMD3	2905.23	-0.367989	0.0548688	-6.7067	1.99078e-11	4.22674e-10		rna-XM_020997148.1	USP12	485.922	0.795712	0.150133	5.30003	1.15783e-07	2.4899e-06
rna-XM_021003247.1	PLEKHA4	34.8286	1.43463	0.213917	6.70649	1.99362e-11	4.22677e-10		rna-XM_020986431.1	FBXO34	133.581	0.750013	0.141642	5.29513	1.1893e-07	2.55354e-06
rna-XM_020984312.1	ANGPTL1	1181.08	1.32406	0.197726	6.69643	2.13575e-11	4.52168e-10		rna-XM_020981439.1	TFAP2C	1454.03	-1.015	0.191781	-5.29249	1.20663e-07	2.58708e-06
rna-XR_002327698.1	LOC110219624	10.5768	2.0216	0.302131	6.69115	2.21418e-11	4.6811e-10		rna-XM_020989608.1	RELT	28.7246	1.61817	0.305798	5.29164	1.21226e-07	2.59547e-06
rna-XM_020978708.1	MAB21L1	13.676	2.14268	0.320253	6.69059	2.22271e-11	4.68587e-10		rna-XM_020981072.1	TIMP4	656.179	1.87077	0.35357	5.29108	1.21595e-07	2.59968e-06
rna-XM_020991138.1	IRF1	531.84	-0.908451	0.13578	-6.69062	2.22221e-11	4.68587e-10		rna-XM_021007355.1	CUNH14orf132	115.815	1.39505	0.263674	5.29079	1.21788e-07	2.60016e-06
rna-XM_020974729.1	DUSP27	114.865	1.98637	0.296985	6.68847	2.25519e-11	4.74766e-10		rna-XM_020991926.1	TRIM25	414.826	0.626498	0.118457	5.28882	1.23109e-07	2.6204e-06
rna-XM_020986488.1	SIX1	24.3989	1.66565	0.249321	6.68074	2.3774e-11	4.99788e-10		rna-XM_021001244.1	MTA3	831.264	-0.501311	0.0947955	-5.28834	1.23429e-07	2.6204e-06
rna-XM_020966953.1	NTRK2	48.5972	1.95243	0.292422	6.67676	2.44289e-11	5.12836e-10		rna-XM_021006225.1	WWC3	570.856	0.550689	0.104126	5.28868	1.23203e-07	2.6204e-06
rna-XM_020967432.1	FAM49A	91.0309	-1.07867	0.161577	-6.67591	2.4571e-11	5.15096e-10		rna-XR_002326790.1	TSTD3	219.796	-0.88876	0.168059	-5.28837	1.23408e-07	2.6204e-06
rna-XM_020966213.1	BNC1	297.755	-0.765568	0.114703	-6.67436	2.48309e-11	5.19814e-10		rna-XM_020998370.1	GTF2H2	467.398	-0.561172	0.106176	-5.28529	1.25505e-07	2.66073e-06
rna-XM_020978159.1	LOC110202122	827.414	0.469526	0.0704195	6.66756	2.6009e-11	5.43716e-10		rna-XM_020975546.1	MED30	387.734	-0.922196	0.174604	-5.28164	1.28031e-07	2.7105e-06
rna-XM_021007055.1	KCTD7	201.241	0.652469	0.0978862	6.66559	2.63606e-11	5.50295e-10		rna-XR_002327486.1	LOC110219018	41.4681	2.2161	0.419719	5.27997	1.29208e-07	2.73159e-06
rna-XM_020991944.1	TOM1L1	470.669	-0.600928	0.0902807	-6.65622	2.80954e-11	5.85693e-10		rna-XM_020990940.1	MYO3B	265.019	-1.98447	0.376192	-5.27516	1.32644e-07	2.80032e-06
rna-XM_020967502.1	SLC7A11	12.1472	1.68839	0.25375	6.65377	2.8567e-11	5.94696e-10		rna-XM_020972646.1	ACSF2	103.859	1.33536	0.25317	5.27456	1.33076e-07	2.80553e-06
rna-XM_021005218.1	SLC4A9	84.564	1.22071	0.1835	6.65235	2.88455e-11	5.99658e-10		rna-XM_020963902.1	CD59	4903.2	-1.0602	0.201087	-5.27235	1.34687e-07	2.83554e-06
rna-XM_020964790.1	FGF12	9.52211	1.91421	0.288104	6.64415	3.04971e-11	6.33111e-10		rna-XM_020981832.1	FBXW5	1200.49	0.586218	0.111193	5.27209	1.34879e-07	2.83564e-06
rna-XM_021002763.1	PRKAG3	125.937	1.10943	0.167085	6.63992	3.13863e-11	6.50667e-10		rna-XM_021006896.1	NUPR1	485.826	-0.885019	0.16804	-5.26673	1.38878e-07	2.91566e-06
rna-XM_020988756.1	HS2ST1	314.088	0.668361	0.100668	6.63924	3.15305e-11	6.52751e-10		rna-XM_020994240.1	ATN1	50.7526	1.19856	0.227601	5.26605	1.39391e-07	2.92238e-06
rna-XM_020992963.1	GYG2	42.0573	1.35877	0.204762	6.63584	3.22659e-11	6.67051e-10		rna-XM_021005441.1	DDRGK1	1060.75	-0.732002	0.139096	-5.26259	1.42042e-07	2.97385e-06
rna-XM_020986597.1	LRP11	53.5491	0.949157	0.143226	6.62698	3.42613e-11	7.07325e-10		rna-XM_021006266.1	CUNH8orf33	755.528	-0.602914	0.114572	-5.26231	1.42257e-07	2.97423e-06
rna-XM_020965718.1	LOC110193728	259.15	-0.536075	0.0809763	-6.62015	3.5884e-11	7.39804e-10		rna-XM_021006726.1	CACNA1H	15.3797	1.93134	0.367103	5.26103	1.43253e-07	2.99092e-06
rna-XM_020964499.1	SV2B	13.2181	2.41025	0.364525	6.61204	3.7907e-11	7.80435e-10		rna-XM_021001775.1	MAMDC2	125.984	1.45546	0.276737	5.25937	1.44551e-07	3.00972e-06
rna-XM_020967057.1	DPCD	877.441	-0.422952	0.0639802	-6.61067	3.82579e-11	7.86577e-10		rna-XR_002327491.1	LOC110219029	97.6603	1.22251	0.232439	5.25947	1.44473e-07	3.00972e-06
rna-XM_020971704.1	PTCH1	58.0224	-1.54135	0.233468	-6.60196	4.05759e-11	8.33089e-10		rna-XM_020981898.1	SDCCAG3	1038.76	-0.860595	0.163742	-5.25581	1.47376e-07	3.06433e-06
rna-XM_020982089.1	ZBTB18	71.364	0.850184	0.128846	6.59847	4.15426e-11	8.51765e-10		rna-XM_020965217.1	CARS2	176.087	-0.637018	0.121326	-5.25048	1.51704e-07	3.15e-06
rna-XM_020987250.1	SH3BP5	96.2154	0.757132	0.114794	6.5956	4.23551e-11	8.67236e-10		rna-XR_002324644.1	LOC110208820	70.977	-2.43288	0.463423	-5.2498	1.52266e-07	3.15733e-06
rna-XM_020975896.1	DCHS1	136.507	0.799028	0.121157	6.59499	4.2528e-11	8.69585e-10		rna-XM_020972767.1	LUC7L3	2074.07	-0.818006	0.155872	-5.24793	1.53814e-07	3.17068e-06
rna-XM_020976639.1	SLC7A3	13.6467	1.70758	0.258947	6.5943	4.2727e-11	8.72459e-10		rna-XM_020979018.1	HSD17B4	1331.18	-0.482994	0.0920267	-5.24842	1.53412e-07	3.17068e-06
rna-XM_020984832.1	MCAM	82.44	1.09026	0.165405	6.59146	4.35518e-11	8.88088e-10		rna-XM_020996274.1	CHAC2	160.012	-1.25757	0.239639	-5.24776	1.53957e-07	3.17068e-06
rna-XM_020991641.1	PBXIP1	152.446	1.06399	0.161611	6.58364	4.59077e-11	9.34854e-10		rna-XM_020997913.1	MYC	354.512	-1.13867	0.216949	-5.24854	1.53313e-07	3.17068e-06
rna-XM_020966245.1	HDGFL3	143.901	0.727569	0.110574	6.57993	4.7067e-11	9.57157e-10		rna-XM_021006153.1	RET	103.563	1.67666	0.319489	5.24795	1.53801e-07	3.17068e-06
rna-XM_020991022.1	HOXD10	75.1888	0.785773	0.119713	6.56381	5.24505e-11	1.06519e-09		rna-XM_021000479.1	CAPN9	74.5811	-1.14574	0.218377	-5.24664	1.549e-07	3.18577e-06
rna-XM_020983727.1	TRIM54	98.4242	1.67488	0.255216	6.56259	5.28815e-11	1.07248e-09		rna-XM_020989185.1	LOC110210317	25.8399	1.81217	0.345424	5.24623	1.55239e-07	3.1884e-06
rna-XM_020977805.1	ASB10	14.946	1.73965	0.265118	6.56179	5.31655e-11	1.07678e-09		rna-XM_020996218.1	PPP4R3B	341.406	0.492582	0.0940277	5.23869	1.61718e-07	3.31697e-06
rna-XM_020992464.1	SOD3	126.344	-1.45782	0.222286	-6.55832	5.4416e-11	1.10062e-09		rna-XM_020981499.1	CDH4	23.0812	2.77849	0.530409	5.23839	1.61984e-07	3.31793e-06
rna-XR_002323493.1	LOC110205053	19.1817	-1.80689	0.275571	-6.55688	5.49457e-11	1.10983e-09		rna-XM_020999896.1	TFG	2990.48	-0.557349	0.106459	-5.23533	1.64691e-07	3.36881e-06
rna-XM_020997883.1	WDR17	38.3353	2.01071	0.306666	6.55667	5.50235e-11	1.1099e-09		rna-XM_020972539.1	LITAF	1187.14	-0.690495	0.131909	-5.23462	1.65322e-07	3.37716e-06
rna-XM_021002046.1	ARHGEF40	235.033	0.637762	0.097383	6.54901	5.79189e-11	1.16673e-09		rna-XM_020987096.1	RPS12	9997.44	-0.721148	0.137779	-5.23409	1.65797e-07	3.3823e-06
rna-XM_020992725.1	QDPR	788.157	-0.362171	0.0553057	-6.54853	5.81081e-11	1.16897e-09		rna-XM_021005966.1	PENK	352.806	1.91609	0.366131	5.23335	1.66465e-07	3.39136e-06
rna-XM_020970336.1	PKHD1L1	52.7676	-1.42247	0.217385	-6.54355	6.00772e-11	1.20695e-09		rna-XM_020970073.1	MYO16	47.9855	1.7342	0.33143	5.23247	1.67261e-07	3.40299e-06
rna-XM_021008648.1	TRIO	760.527	0.497286	0.0760023	6.54304	6.02819e-11	1.20944e-09		rna-XM_021005592.1	POLR2J	2352.96	-0.508718	0.0972473	-5.23118	1.68431e-07	3.4222e-06
rna-XM_020992580.1	LOC110212571	587.434	1.01468	0.155244	6.53606	6.31625e-11	1.26554e-09		rna-XM_020988241.1	NEURL1	13.5257	2.56912	0.491326	5.22895	1.70474e-07	3.45907e-06
rna-XM_020971547.1	LOC110197538	2465.39	1.16072	0.17764	6.53412	6.39831e-11	1.28026e-09		rna-XM_020988245.1	CASP7	429.834	-0.872746	0.166942	-5.22784	1.71504e-07	3.47531e-06
rna-XM_020986718.1	FNDC1	3293.98	1.20056	0.184087	6.52171	6.95092e-11	1.38712e-09		rna-XM_020976460.1	ABT1	830.687	-0.78063	0.14942	-5.22439	1.74733e-07	3.536e-06
rna-XM_021008593.1	GABBR2	39.048	-1.63923	0.251349	-6.52172	6.95036e-11	1.38712e-09		rna-XM_021005523.1	RPS13	11577.9	-0.514469	0.0984816	-5.22401	1.75087e-07	3.53844e-06
rna-XM_021004618.1	CAVIN4	584.727	1.88233	0.288681	6.52044	7.01003e-11	1.39705e-09		rna-XM_021007927.1	KCTD10	398.574	0.511972	0.0980306	5.22257	1.76458e-07	3.56139e-06
rna-XM_020966910.1	KIAA1161	402.921	0.580191	0.0890351	6.51643	7.20004e-11	1.43301e-09		rna-XM_020983167.1	STMN1	11703.6	-0.823124	0.157698	-5.21963	1.79279e-07	3.6135e-06
rna-XM_020974116.1	LOC110199325	44.8857	-2.03288	0.311991	-6.51582	7.22938e-11	1.43694e-09		rna-XM_020984131.1	FITM2	397.452	-0.933827	0.178963	-5.218	1.80869e-07	3.63587e-06
rna-XM_020992722.1	SOX11	63.0148	0.964148	0.14798	6.51539	7.25006e-11	1.43913e-09		rna-XM_021003717.1	CACNG6	13.7688	3.88229	0.744013	5.21804	1.80823e-07	3.63587e-06
rna-XM_020969505.1	TCF7L1	81.2679	0.76926	0.118149	6.51095	7.46756e-11	1.48034e-09		rna-XM_021005491.1	PSMA1	4258.01	-0.79877	0.153094	-5.21751	1.81343e-07	3.64057e-06
rna-XM_020998164.1	MYPN	98.3753	1.5422	0.236917	6.50943	7.54351e-11	1.49341e-09		rna-XM_020997887.1	SLA	128.385	1.12445	0.215549	5.2167	1.8214e-07	3.65173e-06
rna-XM_021008990.1	ELL2	1928.22	-0.405568	0.0623253	-6.50727	7.65274e-11	1.51303e-09		rna-XM_020999904.1	LNP1	38.195	1.7911	0.34342	5.21548	1.8334e-07	3.67093e-06
rna-XM_020966059.1	LIMA1	1444.53	0.437145	0.0672103	6.50414	7.81417e-11	1.54074e-09		rna-XM_020974905.1	AGAP1	375.714	0.789231	0.151332	5.21522	1.83602e-07	3.67132e-06
rna-XM_020992150.1	ARAP2	352.657	-0.66898	0.102852	-6.50432	7.80459e-11	1.54074e-09		rna-XM_020970484.1	FMO2	158.332	-1.75603	0.336746	-5.21469	1.84128e-07	3.67307e-06
rna-XM_020997921.1	TG	56.1034	1.36372	0.209675	6.50395	7.82379e-11	1.54074e-09		rna-XR_002323886.1	MEAF6	878.62	-0.756954	0.145159	-5.21464	1.84175e-07	3.67307e-06
rna-XM_020968161.1	PSME2	7702.9	-0.570786	0.0878019	-6.50084	7.98707e-11	1.57083e-09		rna-XM_020993638.1	CUNH2orf88	28.4045	2.62484	0.503404	5.21418	1.8463e-07	3.6773e-06
rna-XM_020965434.1	CSMD3	14.6554	1.96615	0.302525	6.49912	8.07937e-11	1.58689e-09		rna-XM_021002046.1	ARHGEF40	223.291	0.959024	0.184073	5.21002	1.88823e-07	3.75587e-06
rna-XM_020977234.1	SRPK3	10.0648	2.06812	0.318281	6.49779	8.15103e-11	1.59886e-09		rna-XM_020983945.1	DNMT3A	231.319	0.827028	0.158779	5.20866	1.90205e-07	3.77839e-06
rna-XM_020990898.1	LOC110211528	143.079	1.34227	0.206595	6.49711	8.1876e-11	1.60393e-09		rna-XM_020998888.1	CHD6	1754.16	-0.455736	0.0875193	-5.20726	1.91653e-07	3.80216e-06
rna-XM_020999875.1	ABI3BP	764.897	0.687486	0.105821	6.49666	8.21238e-11	1.60668e-09		rna-XM_020994593.1	MTG1	1085.23	-0.905866	0.174001	-5.20611	1.92842e-07	3.82075e-06
rna-XM_020997687.1	NGFR	651.742	0.79243	0.121992	6.49574	8.26277e-11	1.61443e-09		rna-XM_020974257.1	IER3	1068.69	-0.777086	0.149276	-5.20569	1.93274e-07	3.8243e-06
rna-XM_020976017.1	CHRNA5	40.7497	-1.76505	0.271753	-6.49503	8.30159e-11	1.61989e-09		id-LOC110221077	LOC110221077	90.9668	-1.70913	0.328347	-5.20525	1.93731e-07	3.82833e-06
rna-XM_020985067.1	CCNE1	745.901	0.762877	0.117462	6.49468	8.32082e-11	1.62153e-09		rna-XM_020982449.1	BPIFC	603.663	-1.36843	0.262943	-5.20428	1.94753e-07	3.84352e-06
rna-XM_020968454.1	ITPR1	119.844	0.768943	0.118409	6.49397	8.36049e-11	1.62714e-09		rna-XM_020964337.1	LOC110192905	139.992	-1.60511	0.308683	-5.19987	1.9943e-07	3.92655e-06
rna-XM_020993562.1	MYO1B	641.539	0.526874	0.0811833	6.48993	8.58743e-11	1.66913e-09		rna-XM_020973924.1	IRX1	222.297	-0.926987	0.178273	-5.19982	1.99479e-07	3.92655e-06
rna-XM_020987194.1	OLAH	409.516	-0.907223	0.139801	-6.48938	8.61897e-11	1.67309e-09		rna-XM_020996659.1	MN1	52.6741	1.63535	0.314682	5.19685	2.02694e-07	3.98466e-06
rna-XM_020965173.1	GAS6	1035.03	-0.55526	0.0856034	-6.48643	8.78959e-11	1.70323e-09		rna-XM_020996786.1	NCOA4	5238.77	-0.697185	0.134263	-5.19266	2.07309e-07	4.06482e-06
rna-XM_020985993.1	KALRN	61.3971	1.016	0.156638	6.4863	8.79701e-11	1.70323e-09		rna-XR_002327377.1	DRAM2	2407.78	-0.497207	0.0957506	-5.19273	2.07233e-07	4.06482e-06
rna-XM_020980823.1	FXR1	1802.76	0.284968	0.0439515	6.48368	8.95109e-11	1.73081e-09		rna-XM_021008020.1	TBX5	38.3947	2.89993	0.558799	5.18958	2.1077e-07	4.12734e-06
rna-XM_020993514.1	MYF5	107.014	2.0451	0.315495	6.4822	9.03917e-11	1.74559e-09		rna-XM_020983425.1	YBX1	31495.6	-0.468997	0.0904179	-5.18699	2.1372e-07	4.1797e-06
rna-XM_020974800.1	SLITRK2	53.754	1.06474	0.16443	6.47534	9.45973e-11	1.82445e-09		rna-XM_020980935.1	ZIC1	10.0777	-3.07772	0.593657	-5.18434	2.16785e-07	4.23416e-06
rna-XM_021007656.1	PDLIM3	2703.79	0.949973	0.146803	6.47107	9.73124e-11	1.87439e-09		rna-XM_021008060.1	CCNH	783.603	-0.544701	0.105111	-5.18215	2.19339e-07	4.27853e-06
rna-XM_020992922.1	LOC110212829	108.121	-1.54129	0.238271	-6.46863	9.88939e-11	1.9024e-09		rna-XM_020972769.1	CROCC	109.837	1.36623	0.263725	5.18051	2.21282e-07	4.31087e-06
rna-XM_020997516.1	SMARCE1	2248.58	-0.433596	0.0670649	-6.46532	1.01087e-10	1.94208e-09		rna-XM_020994006.1	SFRP2	1612.21	-1.68987	0.326256	-5.1796	2.22367e-07	4.32645e-06
rna-XM_020976259.1	VWA1	237.16	0.712983	0.1103	6.46403	1.01954e-10	1.95623e-09		rna-XM_021005822.1	CHRNG	99.5663	2.72884	0.526873	5.1793	2.22714e-07	4.32763e-06
rna-XM_020988622.1	NOS1AP	41.38	0.935291	0.144737	6.46201	1.03321e-10	1.97991e-09		rna-XM_020975904.1	TIMM10B	1076.15	-0.468215	0.0904241	-5.17798	2.24297e-07	4.34896e-06
rna-XM_020973745.1	TXLNB	327.287	1.84433	0.285483	6.46038	1.04437e-10	1.99875e-09		rna-XM_020984202.1	LOC110206650	2076.07	-0.561544	0.10845	-5.17791	2.24386e-07	4.34896e-06
rna-XM_020976258.1	CXADR	880.038	-0.454187	0.0703593	-6.45525	1.08042e-10	2.06509e-09		rna-XM_020970032.1	PLAA	382.643	0.832234	0.16078	5.17623	2.2641e-07	4.38256e-06
rna-XM_020995348.1	NPR3	265.029	-0.975415	0.151203	-6.45103	1.1109e-10	2.1182e-09		rna-XM_021006353.1	IL4R	382.738	0.683348	0.132034	5.17555	2.27246e-07	4.39313e-06
rna-XM_020996112.1	PDGFD	278.546	0.798863	0.123835	6.45101	1.11104e-10	2.1182e-09		rna-XM_020991593.1	HCN3	234.332	1.16489	0.225098	5.17504	2.27863e-07	4.39384e-06
rna-XM_020996598.1	KREMEN1	143.595	0.828564	0.128589	6.44348	1.16762e-10	2.22324e-09		rna-XM_021004430.1	CTNND2	71.5044	1.75756	0.339623	5.17504	2.27862e-07	4.39384e-06
rna-XM_020986581.1	UST	197.622	-0.641277	0.0995619	-6.44099	1.18698e-10	2.25723e-09		rna-XM_021005268.1	CD207	203.225	-1.91711	0.37056	-5.17354	2.29703e-07	4.42368e-06
rna-XM_020965570.1	NUDT21	1227.62	-0.643086	0.0998678	-6.43937	1.19968e-10	2.27847e-09		rna-XM_020996701.1	TCHP	275.396	-0.935362	0.180865	-5.1716	2.32094e-07	4.46405e-06
rna-XM_021008264.1	NUDT6	191.204	0.647016	0.100506	6.4376	1.21374e-10	2.30226e-09		rna-XM_020981914.1	PPP1R26	515.941	0.669674	0.129541	5.16958	2.34619e-07	4.5069e-06
rna-XM_021009025.1	ISYNA1	189.356	0.854456	0.132776	6.43534	1.232e-10	2.33394e-09		rna-XM_020996176.1	EXPH5	940.602	0.729818	0.141202	5.16863	2.35817e-07	4.52417e-06
rna-XM_020995622.1	KREMEN2	1151.32	-0.547149	0.0851348	-6.42686	1.30265e-10	2.46465e-09		rna-XM_020998813.1	DBN1	729.589	0.865333	0.167455	5.16755	2.3718e-07	4.5417e-06
rna-XM_021009349.1	TRIM69	104.79	-0.985093	0.153562	-6.41495	1.40867e-10	2.66186e-09		rna-XM_021006259.1	GPR143	30.0683	-2.63223	0.509389	-5.16743	2.37331e-07	4.5417e-06
rna-XM_021003225.1	LGR6	27.7277	-1.93512	0.301774	-6.41248	1.43169e-10	2.70196e-09		rna-XM_020981149.1	KLF15	114.932	1.11708	0.216328	5.16385	2.41916e-07	4.62359e-06
rna-XM_020983109.1	GRHL3	299.475	0.744349	0.116137	6.40921	1.46279e-10	2.75717e-09		rna-XM_020995380.1	ELOF1	3607.18	-0.737629	0.142893	-5.1621	2.44191e-07	4.66119e-06
rna-XM_020998599.1	FLT4	127.32	-0.669223	0.104509	-6.4035	1.51853e-10	2.85863e-09		rna-XM_020963377.1	TLCD1	426.984	-0.860943	0.166831	-5.16058	2.46188e-07	4.69339e-06
rna-XM_020970084.1	MYLK4	40.9245	1.73321	0.270775	6.40093	1.54432e-10	2.90351e-09		rna-XM_020990188.1	RASSF3	1814.12	0.452467	0.0876858	5.16009	2.46829e-07	4.69969e-06
rna-XM_020969955.1	FOXO1	174.012	-0.740004	0.115644	-6.39899	1.56409e-10	2.93699e-09		rna-XM_020999558.1	PPIL1	1000.32	-0.574286	0.111352	-5.15738	2.50425e-07	4.76217e-06
rna-XM_020970972.1	SPHKAP	335.373	1.09088	0.170578	6.39522	1.60316e-10	3.00658e-09		rna-XM_020964136.1	MYOF	1010.03	0.492629	0.0955837	5.15391	2.55116e-07	4.84529e-06
rna-XM_020967288.1	LOC110194768	136.011	0.973843	0.15236	6.39173	1.64022e-10	3.07223e-09		rna-XM_021002148.1	EYA1	21.9598	3.06818	0.595651	5.15097	2.59142e-07	4.91559e-06
rna-XM_020988631.1	OLFML2B	93.2248	1.07598	0.168381	6.39015	1.6572e-10	3.10014e-09		rna-XR_002323444.1	LOC110204848	65.3005	1.07418	0.208663	5.14792	2.63391e-07	4.98992e-06
rna-XM_020986254.1	FLVCR2	225.181	-0.688423	0.107757	-6.38865	1.67357e-10	3.12685e-09		rna-XM_020967360.1	AP3S1	2653.96	-0.612275	0.118986	-5.14579	2.66403e-07	5.04045e-06
rna-XM_020998767.1	AHCY	1253.47	-0.476806	0.0746476	-6.38743	1.687e-10	3.14801e-09		rna-XM_020986279.1	PGF	204.339	0.892186	0.173389	5.14556	2.66724e-07	5.04045e-06
rna-XR_002322877.1	LOC110203167	18.9985	1.88134	0.294789	6.38201	1.74784e-10	3.25747e-09		rna-XM_020968228.1	CPT1A	206.727	-0.760817	0.147874	-5.14504	2.67471e-07	5.04826e-06
rna-XM_020987376.1	CCK	152.344	-1.11327	0.174548	-6.37803	1.79384e-10	3.33904e-09		rna-XM_021000605.1	SESN3	581.067	0.756555	0.147064	5.14441	2.68363e-07	5.0588e-06
rna-XM_020982485.1	RBFOX2	1499.98	0.339103	0.0531768	6.3769	1.80711e-10	3.35957e-09		rna-XM_020974388.1	SLC43A3	61.7529	-1.21576	0.236443	-5.14187	2.72019e-07	5.12133e-06
rna-XM_020963994.1	SYNM	170.916	0.747974	0.117462	6.36782	1.91736e-10	3.56009e-09		rna-XM_020996316.1	UFD1	1418.8	-0.899093	0.174988	-5.13804	2.77616e-07	5.22022e-06
rna-XM_020995370.1	ASF1B	894.426	-0.411432	0.0646283	-6.36612	1.93864e-10	3.59515e-09		rna-XM_020988828.1	PPM1L	102.418	1.07544	0.209361	5.13679	2.79472e-07	5.24859e-06
rna-XM_020967348.1	MIEF2	252.192	0.46156	0.0725325	6.36349	1.97218e-10	3.65063e-09		rna-XM_020969507.1	MRPL35	1944.05	-0.836424	0.162838	-5.13655	2.79824e-07	5.2487e-06
rna-XM_020980340.1	CLDN11	29.4345	-1.51419	0.237954	-6.36339	1.97344e-10	3.65063e-09		rna-XM_021007173.1	BTLA	157.416	-1.9174	0.373391	-5.13509	2.82004e-07	5.28303e-06
rna-XM_020984454.1	LSMEM1	21.4989	1.79923	0.282837	6.36138	1.99944e-10	3.69414e-09		rna-XR_002326687.1	LOC110216080	794.67	-0.951526	0.185363	-5.1333	2.84704e-07	5.32702e-06
rna-XM_020979578.1	ATP1A2	56.4758	1.24446	0.195778	6.3565	2.064e-10	3.80872e-09		rna-XM_020998345.1	FUT9	19.5844	3.35392	0.653436	5.13274	2.85553e-07	5.33632e-06
rna-XM_020970445.1	KIAA2012	15.0439	1.69353	0.266517	6.35431	2.09366e-10	3.85394e-09		rna-XR_002320660.1	LOC110194188	12.6311	2.50765	0.489191	5.12611	2.95783e-07	5.52067e-06
rna-XM_020984059.1	CAMK2B	42.9507	1.09628	0.172522	6.35445	2.0917e-10	3.85394e-09		rna-XM_020995370.1	ASF1B	1039.3	-0.649067	0.12664	-5.12531	2.97055e-07	5.53077e-06
rna-XM_020969537.1	SFTPB	10.5899	2.30205	0.36249	6.35065	2.14413e-10	3.94198e-09		rna-XM_021004801.1	PLEKHH1	299.547	-1.04614	0.204105	-5.12553	2.96706e-07	5.53077e-06
rna-XM_020974139.1	LOC110199339	60.9324	-1.20065	0.189139	-6.348	2.18134e-10	4.00546e-09		rna-XM_020999692.1	NUDT5	2186.42	-0.568184	0.110921	-5.12242	3.01641e-07	5.60926e-06
rna-XM_021004380.1	FZD10	916.701	-0.522102	0.0823419	-6.34066	2.2879e-10	4.19598e-09		rna-XM_021008479.1	SEPT1	89.9693	-1.46799	0.286664	-5.12094	3.04022e-07	5.6466e-06
rna-XM_020992243.1	TACC3	898.308	-0.52674	0.083093	-6.33916	2.31016e-10	4.23162e-09		rna-XM_020995462.1	SLC45A2	29.686	-2.17894	0.425674	-5.11882	3.07461e-07	5.70347e-06
rna-XM_020964587.1	LOC110193032	1003.05	1.87814	0.296756	6.32889	2.46924e-10	4.51746e-09		rna-XM_020981190.1	KBTBD12	38.7823	2.35613	0.460337	5.11827	3.08346e-07	5.71289e-06
rna-XM_020965508.1	LOC110193621	156.077	-0.852278	0.134774	-6.32377	2.55263e-10	4.66431e-09		rna-XM_021001416.1	MCUB	476.535	-0.603516	0.117979	-5.11546	3.12971e-07	5.7915e-06
rna-XM_021009135.1	CRLF1	213.815	1.01168	0.160011	6.32254	2.57294e-10	4.69569e-09		rna-XM_020972738.1	ATP13A2	301.234	0.863799	0.16897	5.11214	3.18522e-07	5.87985e-06
rna-XM_020993954.1	LOC110213584	82.547	-1.11768	0.176792	-6.32203	2.58157e-10	4.7057e-09		rna-XM_020989291.1	LOC110210376	63.8988	-1.40885	0.27558	-5.11229	3.18279e-07	5.87985e-06
rna-XM_020984548.1	SRPK2	1456.56	-0.314571	0.0498241	-6.31363	2.72564e-10	4.96226e-09		rna-XM_020986671.1	DTD1	1488.78	-0.744905	0.145795	-5.10927	3.23408e-07	5.96277e-06
rna-XM_020993376.1	HOXA6	27.0913	1.34674	0.213313	6.31343	2.72915e-10	4.96261e-09		rna-XM_020997071.1	GDF10	224.259	3.35884	0.657472	5.10873	3.24339e-07	5.97266e-06
rna-XM_020966114.1	NR4A1	42.0472	1.17634	0.186365	6.31204	2.75378e-10	5.00131e-09		rna-XM_020987668.1	LOC110209309	75.4975	-1.53937	0.301471	-5.10619	3.28727e-07	6.04611e-06
rna-XM_020974851.1	CUNH14orf166	4774.47	-0.435123	0.0689529	-6.31044	2.7824e-10	5.04715e-09		rna-XM_020964537.1	AKAP13	1711.97	0.70888	0.138913	5.10305	3.34217e-07	6.13962e-06
rna-XM_021002811.1	DES	4226.8	1.9194	0.304282	6.30799	2.82686e-10	5.12159e-09		rna-XM_020973398.1	POFUT2	270.41	0.891733	0.174812	5.1011	3.37678e-07	6.19567e-06
rna-XM_020995548.1	TGFBR1	489.205	0.547092	0.0867355	6.30759	2.83415e-10	5.12857e-09		rna-XM_020967573.1	OLFML2A	501.225	1.30416	0.256138	5.09163	3.54992e-07	6.50547e-06
rna-XM_021001385.1	LEF1	450.647	-0.86426	0.137031	-6.30706	2.84392e-10	5.14002e-09		rna-XM_020987764.1	BTF3L4	1673.65	-0.779985	0.153274	-5.08882	3.60304e-07	6.59413e-06
rna-XM_020984509.1	GSAP	84.933	-0.955256	0.151663	-6.29856	3.00417e-10	5.42311e-09		rna-XM_021009594.1	MEGF10	30.7683	1.69158	0.332424	5.08861	3.60702e-07	6.59413e-06
rna-XM_020972077.1	WDR27	12.374	-2.56047	0.406744	-6.29503	3.07337e-10	5.54134e-09		rna-XM_020994412.1	SLCO1C1	28.5021	2.47545	0.486698	5.08622	3.65279e-07	6.66976e-06
rna-XM_021007564.1	LMOD3	400.183	1.85574	0.294911	6.29254	3.12306e-10	5.62414e-09		rna-XM_020994175.1	PLEKHA5	1640.3	-0.475446	0.0935231	-5.08373	3.70102e-07	6.74968e-06
rna-XM_020979314.1	CAV1	2760.88	-0.542345	0.0863201	-6.28295	3.32204e-10	5.97528e-09		rna-XM_021002446.1	MRPS7	1150.37	-0.461569	0.0908584	-5.0801	3.77243e-07	6.87164e-06
rna-XM_020998216.1	CTNNA3	18.4034	1.81309	0.288596	6.28245	3.33274e-10	5.98731e-09		rna-XM_020966458.1	MED11	890.589	-0.585035	0.115186	-5.07905	3.79331e-07	6.90135e-06
rna-XM_020993966.1	TFAP2B	461.201	-0.665603	0.105956	-6.2819	3.34464e-10	5.99428e-09		rna-XM_020983774.1	PLB1	160.722	1.10681	0.218163	5.07332	3.90927e-07	7.1038e-06
rna-XM_021002307.1	AMPD1	126.834	1.10184	0.175395	6.28205	3.34134e-10	5.99428e-09		rna-XM_021005909.1	CHD7	178.904	0.910825	0.179577	5.07206	3.93537e-07	7.14265e-06
rna-XM_020992548.1	RNF125	999.207	-0.495129	0.0788327	-6.28076	3.36926e-10	6.03118e-09		rna-XM_020985856.1	UPK1B	568.805	1.47517	0.290928	5.07058	3.96615e-07	7.18989e-06
rna-XM_021006196.1	LRMDA	116.173	-0.908608	0.144685	-6.27991	3.38763e-10	6.05681e-09		rna-XM_020965776.1	MYH6	18.4051	2.88344	0.568871	5.06871	4.0052e-07	7.252e-06
rna-XM_020992904.1	GABRA5	19.9064	2.11973	0.337559	6.27958	3.39486e-10	6.06249e-09		rna-XM_020984888.1	SCN3B	12.696	3.32486	0.656422	5.06513	4.08132e-07	7.381e-06
rna-XR_002328084.1	LOC110221311	35.0949	1.95052	0.310935	6.27307	3.54008e-10	6.31427e-09		rna-XM_020984812.1	TRAPPC4	1434.97	-0.821163	0.162134	-5.06471	4.09032e-07	7.38844e-06
rna-XM_021004403.1	CUNH5orf49	19.7545	1.48955	0.237502	6.27172	3.57077e-10	6.36142e-09		rna-XM_021003328.1	MEGF8	129.495	1.04051	0.205532	5.06252	4.13755e-07	7.46486e-06
rna-XM_020970355.1	NEB	2151.02	1.70185	0.271555	6.26705	3.67961e-10	6.54752e-09		rna-XM_021006703.1	METRN	467.6	1.11173	0.219839	5.057	4.25894e-07	7.67471e-06
rna-XM_020964188.1	LGI1	24.2419	1.39754	0.223051	6.26555	3.71512e-10	6.60285e-09		rna-XM_020974685.1	METTL18	557.709	-0.634757	0.12559	-5.05419	4.32221e-07	7.77946e-06
rna-XM_021008681.1	IDH1	1395.9	-0.454218	0.0725541	-6.26041	3.83959e-10	6.81595e-09		rna-XM_020999448.1	PPARD	571.45	0.598974	0.118592	5.05072	4.40146e-07	7.9127e-06
rna-XM_020981767.1	ALDH1A2	13.4377	-1.98239	0.317224	-6.24916	4.12656e-10	7.31669e-09		rna-XM_020972631.1	ETV4	46.4194	1.50704	0.298397	5.05044	4.40793e-07	7.91493e-06
rna-XM_020971601.1	PLN	1194.71	2.44428	0.391291	6.2467	4.19222e-10	7.42431e-09		rna-XM_021009054.1	ERAP1	2832.63	-0.566605	0.112253	-5.04755	4.47503e-07	8.02589e-06
rna-XM_020972786.1	LOC110198485	12873.7	-1.39256	0.222949	-6.24608	4.20886e-10	7.44495e-09		rna-XM_020976215.1	ACO1	1062.64	-0.705527	0.139842	-5.04516	4.53146e-07	8.11747e-06
rna-XM_020985366.1	PCNA	2806.4	-0.849198	0.13599	-6.24457	4.24957e-10	7.50807e-09		rna-XM_020968137.1	TMEM138	391.597	-0.824597	0.16346	-5.04463	4.54393e-07	8.1206e-06
rna-XR_002326932.1	LOC110216992	141.494	3.77043	0.604165	6.24073	4.3554e-10	7.68598e-09		rna-XM_020987396.1	LOC110209144	18.9419	-2.05498	0.407346	-5.04479	4.5401e-07	8.1206e-06
rna-XM_020988167.1	SHTN1	262.964	-0.442223	0.0708792	-6.23911	4.40064e-10	7.74751e-09		rna-XR_002324196.1	LOC110207501	1480.4	0.828613	0.164273	5.04411	4.55643e-07	8.13333e-06
rna-XM_021000481.1	DISC1	63.0052	0.647663	0.103805	6.23922	4.39767e-10	7.74751e-09		rna-XM_020965639.1	COQ4	437.386	-0.713436	0.141462	-5.04331	4.57557e-07	8.15788e-06
rna-XM_020988364.1	PAQR3	630.809	-0.453631	0.0727244	-6.23766	4.44151e-10	7.81027e-09		rna-XM_020978981.1	UHRF1BP1L	263.254	0.820363	0.162719	5.04159	4.61681e-07	8.22173e-06
rna-XM_020992592.1	CUNH8orf22	14452.6	1.90354	0.305264	6.23573	4.49674e-10	7.89809e-09		rna-XM_021001426.1	COL25A1	163.083	-1.22196	0.242597	-5.03701	4.72858e-07	8.41086e-06
rna-XM_020998170.1	REEP3	3819.39	-0.484757	0.0777653	-6.23359	4.55864e-10	7.99741e-09		rna-XM_020999076.1	KLHDC8B	315.321	1.8558	0.368458	5.03665	4.73752e-07	8.41689e-06
rna-XM_020969936.1	PRSS35	96.8828	-1.29877	0.208423	-6.23139	4.62316e-10	8.1011e-09		rna-XM_020970191.1	BCL7A	1534.37	-0.706013	0.140362	-5.02996	4.90576e-07	8.70557e-06
rna-XM_020978457.1	SELENOW	7485.72	-0.516465	0.082893	-6.23049	4.64968e-10	8.13803e-09		rna-XM_020990836.1	COBLL1	605.166	-0.531512	0.105677	-5.0296	4.91497e-07	8.7117e-06
rna-XM_020968490.1	LOC110195665	36.0589	1.27585	0.204882	6.22725	4.74688e-10	8.29844e-09		rna-XR_002322429.1	LOC110201218	59.2322	-2.05207	0.408065	-5.02877	4.93648e-07	8.7396e-06
rna-XM_020993956.1	TMEM14A	2525.31	-0.506965	0.0814182	-6.22667	4.7644e-10	8.31933e-09		rna-XM_020989464.1	LOC110210477	23.1919	-1.84954	0.368102	-5.02454	5.04632e-07	8.92361e-06
rna-XM_020982788.1	SMAD3	558.615	0.345123	0.0554429	6.22485	4.82023e-10	8.378e-09		rna-XM_021007021.1	SLC43A2	117.892	0.707054	0.140787	5.02214	5.10983e-07	9.02537e-06
rna-XM_020996753.1	PYROXD2	64.155	1.02822	0.165177	6.22497	4.81636e-10	8.378e-09		rna-XM_020991138.1	IRF1	692.72	-1.2449	0.247926	-5.02126	5.13343e-07	9.0565e-06
rna-XM_021001414.1	CAMK2D	241.417	0.490381	0.0787781	6.22484	4.82042e-10	8.378e-09		rna-XM_020993769.1	CAB39L	1280.46	0.79278	0.157904	5.02065	5.14976e-07	9.07472e-06
rna-XR_002328861.1	LOC110224072	298.093	-1.32069	0.212152	-6.22519	4.80969e-10	8.378e-09		rna-XM_020989950.1	ITGA7	44.6857	2.30747	0.459735	5.01912	5.19078e-07	9.13638e-06
rna-XM_021001912.1	PARVA	935.134	0.460271	0.0739524	6.22387	4.85032e-10	8.42017e-09		rna-XM_020979555.1	NCSTN	693.849	-0.894074	0.178204	-5.01714	5.24459e-07	9.20967e-06
rna-XM_021007876.1	TATDN3	749.89	-0.46937	0.0754262	-6.2229	4.88048e-10	8.46271e-09		rna-XM_021008205.1	SLC16A10	158.591	0.850214	0.169457	5.01727	5.24101e-07	9.20967e-06
rna-XM_020991043.1	UCHL1	79.5092	-1.06988	0.171951	-6.222	4.90857e-10	8.49275e-09		rna-XM_021009716.1	CUNH11orf49	335.703	-0.479261	0.0955537	-5.01562	5.28631e-07	9.27218e-06
rna-XM_021001140.1	ADRA1D	18.325	1.39587	0.224345	6.22198	4.90917e-10	8.49275e-09		rna-XM_021006967.1	MNT	87.77	1.03778	0.20692	5.01535	5.29359e-07	9.2742e-06
rna-XR_002320639.1	LOC110194134	31.4809	-1.0482	0.168513	-6.22033	4.96106e-10	8.57259e-09		rna-XM_021008793.1	JSRP1	143.392	1.95035	0.388927	5.01469	5.31183e-07	9.29539e-06
rna-XM_020970807.1	PHLDA2	168.85	0.76659	0.123272	6.21868	5.01342e-10	8.65307e-09		rna-XM_020965203.1	LOC110193424	169.075	0.876172	0.174734	5.01432	5.32214e-07	9.30269e-06
rna-XM_020990074.1	LOC110210950	89.7247	0.838335	0.134865	6.21612	5.09596e-10	8.78539e-09		rna-XM_020976683.1	LOC110201173	66.8996	1.83907	0.366829	5.01345	5.3464e-07	9.33431e-06
rna-XM_020983015.1	SPOCD1	15.8592	1.57867	0.254147	6.21164	5.24342e-10	9.0292e-09		rna-XM_020964125.1	HELLS	1144.59	-0.750276	0.149673	-5.01278	5.36503e-07	9.35604e-06
rna-XM_020977075.1	DNAJB5	55.8365	0.766119	0.123455	6.20566	5.44672e-10	9.36848e-09		rna-XM_020999053.1	LAMB2	445.182	1.15439	0.230323	5.01207	5.38482e-07	9.37975e-06
rna-XM_020993714.1	RCBTB1	510.412	0.572467	0.0922677	6.20441	5.49027e-10	9.4217e-09		rna-XM_020987476.1	POLR1B	296.727	-0.860435	0.1717	-5.01126	5.40748e-07	9.40839e-06
rna-XM_021004368.1	CA14	36.0398	1.68243	0.271161	6.20454	5.48581e-10	9.4217e-09		rna-XM_020964778.1	HES1	292.61	-1.09658	0.218868	-5.01023	5.43648e-07	9.43716e-06
rna-XM_021007122.1	LSAMP	258.97	0.752316	0.121275	6.20338	5.52641e-10	9.47284e-09		rna-XM_020977313.1	LOC110201571	24.3302	1.3835	0.27613	5.01031	5.43422e-07	9.43716e-06
rna-XM_020981378.1	LOC110205079	872.734	2.26474	0.365177	6.20177	5.58331e-10	9.55943e-09		rna-XM_020999233.1	ATRIP	469.998	-0.445954	0.0890426	-5.00833	5.49049e-07	9.51999e-06
rna-XM_020971637.1	VGLL2	54.4585	1.7935	0.289214	6.20129	5.60034e-10	9.57761e-09		rna-XM_020969112.1	LOC110196037	6338.05	-1.02532	0.204734	-5.00808	5.49752e-07	9.52127e-06
rna-XM_020970984.1	SLC16A14	165.289	-0.912855	0.147289	-6.19772	5.72868e-10	9.77936e-09		rna-XM_020965830.1	RNASEH1	507.211	-0.527481	0.105355	-5.00668	5.53764e-07	9.57981e-06
rna-XM_021000699.1	DCPS	916.996	-0.53116	0.0857036	-6.19765	5.73139e-10	9.77936e-09		rna-XM_020971713.1	FBP2	189.877	2.25138	0.44977	5.00563	5.56784e-07	9.62105e-06
rna-XM_021007074.1	LOC110222193	248.842	-0.717233	0.115749	-6.19645	5.77527e-10	9.84298e-09		rna-XM_020988859.1	LOC110210081	210.411	0.858009	0.171452	5.00436	5.60479e-07	9.67385e-06
rna-XM_020997266.1	TNS4	85.5434	-1.29508	0.209063	-6.19467	5.84073e-10	9.94321e-09		rna-XM_020976472.1	IL2RG	54.3411	-1.15208	0.230282	-5.00289	5.6477e-07	9.72459e-06
rna-XM_020995689.1	CTNNAL1	736.355	-0.532311	0.0859438	-6.19371	5.87634e-10	9.99245e-09		rna-XM_020985137.1	HEATR3	158.4	0.844535	0.168816	5.00269	5.65346e-07	9.72459e-06
rna-XM_020989515.1	CAPN5	299.167	0.617787	0.0997511	6.19329	5.89207e-10	1.00078e-08		rna-XM_020995624.1	PSAT1	3052.1	-0.546104	0.109159	-5.00283	5.64945e-07	9.72459e-06
rna-XM_020992691.1	ODC1	1753.31	-0.578659	0.0934519	-6.19205	5.93868e-10	1.00755e-08		rna-XM_020992716.1	RRM2	770.669	-0.682003	0.136425	-4.9991	5.75996e-07	9.89655e-06
rna-XM_020994175.1	PLEKHA5	1572.81	-0.420667	0.0679405	-6.19169	5.95235e-10	1.00873e-08		rna-XM_020972932.1	ABAT	19.7251	2.04404	0.409133	4.99602	5.85261e-07	1.00443e-05
rna-XM_020994857.1	PGLS	1145.24	-0.528255	0.0853195	-6.19149	5.95997e-10	1.00888e-08		rna-XM_020971059.1	CRISPLD1	70.4127	1.55964	0.31236	4.9931	5.9417e-07	1.01857e-05
rna-XM_020990197.1	WIF1	3082.19	-0.962396	0.155462	-6.19055	5.99538e-10	1.01372e-08		rna-XM_020975065.1	GPR50	616.29	2.88783	0.578437	4.99247	5.96126e-07	1.02076e-05
rna-XR_002325547.1	LOC110212007	297.21	-0.715612	0.115601	-6.19036	6.00277e-10	1.01382e-08		rna-XM_020974619.1	MRPL22	1917.67	-0.641598	0.128542	-4.99136	5.99552e-07	1.02431e-05
rna-XM_020993938.1	MLIP	111.148	1.60752	0.259875	6.18575	6.18075e-10	1.04271e-08		rna-XM_020982144.1	LOC110205518	71967.9	-0.691947	0.138624	-4.99155	5.98956e-07	1.02431e-05
rna-XM_021009373.1	NUSAP1	1463.96	-0.371128	0.0600109	-6.18435	6.2359e-10	1.05082e-08		rna-XM_020973624.1	LOC110198972	288.037	-1.19418	0.239542	-4.98526	6.18787e-07	1.05598e-05
rna-XM_021001163.1	LOC110218442	167.011	-0.602467	0.0974237	-6.18399	6.25008e-10	1.05154e-08		rna-XM_020981928.1	BRD3	3348.58	-0.512844	0.102913	-4.98327	6.25177e-07	1.06569e-05
rna-XM_021006419.1	LOC110221730	101.794	-1.90508	0.308072	-6.18389	6.25423e-10	1.05154e-08		rna-XM_020979522.1	GOLGA4	1255.98	0.664154	0.133304	4.98225	6.28482e-07	1.06932e-05
rna-XM_021006069.1	ZCCHC24	173.607	0.732286	0.118525	6.17831	6.47922e-10	1.08814e-08		rna-XM_021003432.1	PRKAB2	534.162	0.502552	0.10087	4.98218	6.28722e-07	1.06932e-05
rna-XM_020969627.1	LZTS1	154.871	-0.742131	0.12019	-6.17467	6.63022e-10	1.11226e-08		rna-XM_020997114.1	TLL2	20.4999	2.79967	0.561996	4.98166	6.30409e-07	1.07099e-05
rna-XM_020984292.1	BRINP2	25.6403	1.47778	0.239339	6.17442	6.64062e-10	1.11275e-08		rna-XM_020998216.1	CTNNA3	14.3857	3.10584	0.623608	4.98043	6.34439e-07	1.07663e-05
rna-XM_020983774.1	PLB1	190.041	0.791437	0.128268	6.17016	6.82211e-10	1.14188e-08		rna-XM_020987404.1	SUSD5	97.7352	-1.156	0.232152	-4.97949	6.37514e-07	1.08063e-05
rna-XM_020969769.1	LURAP1L	648.57	0.942922	0.152842	6.16926	6.86122e-10	1.14671e-08		rna-XM_020963811.1	ADAMTS8	60.5382	1.13565	0.228329	4.97372	6.56789e-07	1.11206e-05
rna-XM_021003763.1	HRC	83.504	1.07775	0.1747	6.16914	6.86632e-10	1.14671e-08		rna-XM_020972585.1	UTP18	915.126	-0.480598	0.096653	-4.9724	6.61294e-07	1.11844e-05
rna-XM_020992414.1	FGF18	12.562	1.64775	0.267526	6.15921	7.31083e-10	1.21959e-08		rna-XM_020963428.1	AGBL1	9.99969	2.2465	0.452071	4.96935	6.71768e-07	1.13362e-05
rna-XM_020995039.1	VPS28	1048.19	-0.603639	0.0980597	-6.15583	7.4684e-10	1.24448e-08		rna-XM_021006419.1	LOC110221730	153.935	-2.26115	0.455	-4.96955	6.71085e-07	1.13362e-05
rna-XM_020977549.1	CALCRL	421.037	0.534401	0.0868184	6.15539	7.48937e-10	1.24659e-08		rna-XM_020971026.1	TERF1	3188.18	-0.358848	0.0722244	-4.96851	6.74697e-07	1.13674e-05
rna-XM_020973940.1	ZFHX4	328.467	0.647557	0.105256	6.15222	7.64073e-10	1.27037e-08		rna-XR_002320181.1	LOC110192530	81.3428	1.84095	0.370533	4.96839	6.75121e-07	1.13674e-05
rna-XM_020963811.1	ADAMTS8	68.7505	0.859952	0.139839	6.14958	7.76903e-10	1.29026e-08		rna-XM_020963802.1	NTM	243.605	1.39463	0.280743	4.96765	6.77688e-07	1.1398e-05
rna-XM_020986169.1	ISM2	79.0273	1.05108	0.170941	6.14878	7.80805e-10	1.2953e-08		rna-XM_020989157.1	PIEZO1	640.178	0.770907	0.155244	4.96577	6.84305e-07	1.14965e-05
rna-XM_020992334.1	LOC110212325	109.989	0.831884	0.13542	6.14298	8.0987e-10	1.34203e-08		rna-XM_021002222.1	CNTLN	113.679	0.944452	0.19027	4.96374	6.91469e-07	1.1604e-05
rna-XM_020966934.1	IL11RA	2453.72	0.756751	0.123285	6.13823	8.34473e-10	1.38127e-08		rna-XM_020964375.1	ST8SIA2	60.7452	1.65596	0.333895	4.95952	7.06693e-07	1.18463e-05
rna-XM_020966703.1	FGF11	71.8322	0.932045	0.151892	6.13623	8.45013e-10	1.39717e-08		rna-XM_020984418.1	PDC	193.132	-1.20049	0.242249	-4.95559	7.21111e-07	1.20746e-05
rna-XM_020981053.1	ATG7	262.714	-0.475895	0.0775754	-6.13461	8.53673e-10	1.40993e-08		rna-XM_020985389.1	ANXA4	2394.69	-0.937548	0.189217	-4.9549	7.23691e-07	1.20911e-05
rna-XM_020993937.1	TNFRSF21	136.746	0.692107	0.11284	6.13354	8.59431e-10	1.41787e-08		rna-XM_020998986.1	PRKAR2A	679.619	0.717551	0.144814	4.95498	7.23385e-07	1.20911e-05
rna-XM_020991706.1	MEIS2	536.744	0.507141	0.0827224	6.13064	8.75286e-10	1.44244e-08		rna-XM_020980917.1	LOC110204790	99.4666	-1.21036	0.244418	-4.95203	7.34415e-07	1.22567e-05
rna-XM_020972330.1	MAPK4	33.787	1.11922	0.182577	6.13013	8.78097e-10	1.44547e-08		rna-XM_020971305.1	SAFB2	561.731	0.493337	0.0996385	4.95127	7.37306e-07	1.22883e-05
rna-XM_020987164.1	KIAA0408	23.6335	1.49572	0.244151	6.12621	8.99984e-10	1.47988e-08		rna-XM_020992955.1	LYG2	18.966	2.80605	0.566753	4.95111	7.37933e-07	1.22883e-05
rna-XM_020990482.1	ZEB1	308.645	0.836321	0.136546	6.12482	9.07865e-10	1.49119e-08		rna-XM_020986032.1	MUC20	426.675	2.70463	0.546613	4.94798	7.4987e-07	1.24734e-05
rna-XM_020986391.1	SLC8A3	53.556	0.86032	0.140523	6.12228	9.2246e-10	1.5135e-08		rna-XM_020992889.1	SAMSN1	107	-1.4626	0.295762	-4.94518	7.60732e-07	1.26402e-05
rna-XM_021001765.1	SVEP1	253.811	-1.07311	0.175304	-6.12141	9.2753e-10	1.52015e-08		rna-XM_020984503.1	PHTF2	246.498	0.519525	0.105118	4.94231	7.72005e-07	1.27994e-05
rna-XR_002326301.1	NIPSNAP3A	289.859	-0.650077	0.106203	-6.12106	9.29542e-10	1.52178e-08		rna-XM_021003263.1	PIH1D1	471.833	-0.601019	0.121604	-4.94244	7.71514e-07	1.27994e-05
rna-XM_021002246.1	TMEM38B	587.777	0.670112	0.10956	6.1164	9.5714e-10	1.56525e-08		rna-XM_020990079.1	LOC110210952	899.057	-0.463551	0.0938018	-4.94182	7.73971e-07	1.28179e-05
rna-XM_020976699.1	MTAP	1005.83	-0.388013	0.0634674	-6.11359	9.74155e-10	1.59133e-08		rna-XM_020969960.1	POSTN	13091.8	1.54481	0.312751	4.93943	7.83493e-07	1.29615e-05
rna-XM_020999183.1	RPL29	5240.05	-1.10665	0.181146	-6.10915	1.0016e-09	1.63438e-08		rna-XM_020999846.1	DBT	422.46	0.762395	0.154406	4.93759	7.90922e-07	1.30701e-05
rna-XM_020996003.1	GDNF	40.692	1.08383	0.177557	6.10411	1.03375e-09	1.68501e-08		rna-XM_020969223.1	RAB8A	1769.26	-0.429956	0.0871017	-4.93625	7.96392e-07	1.31461e-05
rna-XM_020985273.1	ADGRA2	3047.92	0.735014	0.120454	6.10201	1.04742e-09	1.70542e-08		rna-XM_020983103.1	MYOM3	122.169	1.83419	0.371599	4.93595	7.97623e-07	1.31521e-05
rna-XR_002327551.1	CCDC136	48.8555	0.925856	0.151813	6.09866	1.06962e-09	1.73968e-08		rna-XM_020992294.1	CPZ	2277.4	-2.60788	0.528571	-4.93384	8.06299e-07	1.32807e-05
rna-XM_020966303.1	LOC110194131	338.858	-0.488533	0.080123	-6.09728	1.07886e-09	1.75279e-08		rna-XM_020984407.1	TPR	3546.67	0.433444	0.0878808	4.93219	8.13145e-07	1.33789e-05
rna-XM_020982111.1	SMYD3	115.763	0.924228	0.151662	6.094	1.10124e-09	1.78527e-08		rna-XM_020987113.1	MYB	140.886	-1.12018	0.22718	-4.93079	8.18975e-07	1.34602e-05
rna-XM_021004280.1	FBLN5	152.058	0.730237	0.119827	6.09407	1.10075e-09	1.78527e-08		rna-XM_020988980.1	KIF1A	148.085	1.3685	0.277566	4.93038	8.20694e-07	1.34738e-05
rna-XM_020969512.1	SMYD1	465.466	1.86001	0.305255	6.0933	1.10604e-09	1.79045e-08		rna-XM_020987824.1	TMEM59	4977.03	-0.425462	0.086356	-4.92684	8.35707e-07	1.37054e-05
rna-XR_002325812.1	LOC110212953	27.2844	-1.66868	0.273859	-6.09319	1.10683e-09	1.79045e-08		rna-XM_020968355.1	TMEM151A	39.807	1.48338	0.301323	4.9229	8.5269e-07	1.39537e-05
rna-XM_021004376.1	TMEM132C	213.35	0.611093	0.100333	6.09067	1.12441e-09	1.81693e-08		rna-XM_021005001.1	LOC110220809	38.5094	1.64376	0.3339	4.92292	8.52623e-07	1.39537e-05
rna-XR_002325009.1	LOC110210085	339.146	-0.483828	0.0794485	-6.08984	1.13026e-09	1.82441e-08		rna-XM_020980947.1	PLSCR1	187.172	-0.687568	0.139684	-4.92231	8.55269e-07	1.39657e-05
rna-XM_020972175.1	RAMP1	739.811	-0.586119	0.0962486	-6.08964	1.13163e-09	1.82464e-08		rna-XM_020986805.1	RBM24	126.621	2.36392	0.480232	4.92245	8.54678e-07	1.39657e-05
rna-XM_020999684.1	DHTKD1	129.021	0.665794	0.109355	6.08838	1.14055e-09	1.83705e-08		rna-XM_020963070.1	RRAGD	142.507	1.06022	0.21557	4.91821	8.7341e-07	1.42466e-05
rna-XM_020983543.1	COL16A1	1763.76	0.451608	0.0742284	6.08404	1.17192e-09	1.88555e-08		rna-XM_020986967.1	PKIB	309.463	-1.62521	0.330652	-4.91515	8.87159e-07	1.44397e-05
rna-XM_021003778.1	CADM4	91.3755	0.64671	0.106404	6.07785	1.21806e-09	1.95767e-08		rna-XM_021001840.1	WNT2B	169.49	1.11486	0.226813	4.91531	8.86417e-07	1.44397e-05
rna-XM_020985841.1	DTX3L	324.673	-0.65602	0.107965	-6.07623	1.23044e-09	1.97333e-08		rna-XM_020967611.1	LOC110194982	371.106	-1.54555	0.314476	-4.9147	8.89195e-07	1.44537e-05
rna-XM_021005962.1	OPRK1	10.5557	2.80649	0.461871	6.07636	1.22944e-09	1.97333e-08		rna-XM_020978016.1	ITSN2	131.013	0.904465	0.184039	4.91454	8.89926e-07	1.44537e-05
rna-XM_020990186.1	CUNH12orf56	179.668	0.846468	0.139314	6.07599	1.23227e-09	1.97414e-08		rna-XM_020998328.1	NDUFAF4	329.7	-0.610967	0.124341	-4.91365	8.93979e-07	1.45039e-05
rna-XM_020996660.1	CRYBB2	29.6554	1.18997	0.195885	6.07484	1.24109e-09	1.98614e-08		rna-XM_020992731.1	LOC110212727	143.077	-1.32355	0.269378	-4.91336	8.95278e-07	1.45094e-05
rna-XM_020989485.1	LOC110210514	287.675	0.641356	0.105628	6.07185	1.26441e-09	2.0213e-08		rna-XM_020986489.1	SIX4	131.281	1.20648	0.245735	4.90967	9.12286e-07	1.47693e-05
rna-XM_020974941.1	LOC110199912	15.335	1.72089	0.283721	6.06544	1.31597e-09	2.10147e-08		rna-XM_020971717.1	LOC110197677	34.9923	1.75527	0.357641	4.90792	9.20485e-07	1.48544e-05
rna-XM_020968413.1	MACROD1	210.525	0.5712	0.094244	6.06086	1.35396e-09	2.15983e-08		rna-XM_020987897.1	TMEM182	260.103	2.29537	0.46766	4.9082	9.1915e-07	1.48544e-05
rna-XM_020995462.1	SLC45A2	26.2794	-1.28554	0.212113	-6.06064	1.35578e-09	2.16043e-08		rna-XM_021008748.1	METTL21A	680.873	-0.53375	0.108752	-4.90796	9.2029e-07	1.48544e-05
rna-XM_020963469.1	PLP1	129.591	-1.07898	0.178049	-6.06	1.36125e-09	2.16684e-08		rna-XM_020998088.1	HIPK2	252.195	0.65302	0.133159	4.90407	9.38696e-07	1.51261e-05
rna-XM_020997236.1	RFC3	1019.17	-0.446272	0.0736477	-6.05954	1.36508e-09	2.17062e-08		rna-XM_021003488.1	SPACA6	678.658	-1.01353	0.206677	-4.90394	9.39322e-07	1.51261e-05
rna-XM_020985695.1	SLC39A6	1734.04	-0.413162	0.0681988	-6.05819	1.3766e-09	2.18661e-08		rna-XM_021008990.1	ELL2	1797.55	-0.515546	0.105135	-4.90368	9.4059e-07	1.51304e-05
rna-XM_020999390.1	ITPR3	432.852	-0.52499	0.0868473	-6.04498	1.49431e-09	2.37107e-08		rna-XM_021005381.1	SLC4A11	157.594	0.821448	0.167667	4.89927	9.61913e-07	1.54406e-05
rna-XM_020978300.1	CCER2	2982.49	-1.02496	0.169589	-6.04381	1.5052e-09	2.38582e-08		rna-XR_002325889.1	LOC110213124	38.2649	1.61221	0.329062	4.89942	9.61187e-07	1.54406e-05
rna-XM_020983321.1	TAF12	894.933	-1.11931	0.185227	-6.04291	1.51363e-09	2.39663e-08		rna-XM_020975775.1	DOK2	18.4044	-1.62463	0.331716	-4.89765	9.69908e-07	1.55524e-05
rna-XM_020986247.1	TGFB3	240.607	0.708892	0.117369	6.03985	1.54254e-09	2.43983e-08		rna-XM_020980877.1	GPR171	37.2999	-1.71446	0.35018	-4.89594	9.78388e-07	1.56718e-05
rna-XM_021001395.1	CASP6	488.278	-0.780273	0.129321	-6.03362	1.60323e-09	2.53314e-08		rna-XM_020999531.1	MDGA1	113.92	1.11735	0.228287	4.89451	9.85524e-07	1.57362e-05
rna-XR_002324908.1	LOC110209743	17.7548	1.36197	0.225822	6.03116	1.62786e-09	2.56934e-08		rna-XM_021000464.1	CUNH1orf131	1320.52	-1.31516	0.268689	-4.89475	9.84306e-07	1.57362e-05
rna-XM_020984323.1	TDRD5	10.0547	-1.66798	0.276615	-6.02997	1.63991e-09	2.58563e-08		rna-XM_021003936.1	LOC110220090	54.4085	1.09845	0.224418	4.89466	9.84765e-07	1.57362e-05
rna-XM_020993932.1	LOC110213552	390.352	-0.457722	0.0759115	-6.02968	1.64283e-09	2.5875e-08		rna-XM_020983278.1	THEMIS2	36.8859	-2.67292	0.546161	-4.89403	9.87937e-07	1.5748e-05
rna-XM_020998836.1	RASGEF1C	20.8831	1.47255	0.244227	6.02944	1.64527e-09	2.58861e-08		rna-XM_020984359.1	GLUL	7742.91	-0.91538	0.187043	-4.89395	9.88345e-07	1.5748e-05
rna-XR_002321537.1	LOC110197623	23.1797	-1.10126	0.182774	-6.02527	1.6883e-09	2.65352e-08		rna-XM_021003870.1	POLR3GL	722.486	-0.660695	0.135052	-4.89215	9.97417e-07	1.58758e-05
rna-XR_002327371.1	LOC110218611	271.814	-0.717569	0.119153	-6.02223	1.7203e-09	2.70098e-08		rna-XM_020981234.1	ACAD9	882.715	-0.483253	0.0987861	-4.89192	9.98575e-07	1.58776e-05
rna-XM_020969397.1	TMEM38A	500.316	0.950091	0.157947	6.01525	1.79611e-09	2.81537e-08		rna-XM_020996863.1	ITGA2	444.659	-0.528857	0.108151	-4.88998	1.00847e-06	1.6018e-05
rna-XM_020995479.1	C1QTNF3	586.512	1.02058	0.169667	6.01517	1.79693e-09	2.81537e-08		rna-XM_020987762.1	TXNDC12	940.792	-1.08309	0.221502	-4.88975	1.00966e-06	1.60202e-05
rna-XM_020987570.1	PTCH2	138.969	-1.96497	0.326718	-6.01425	1.80716e-09	2.82844e-08		rna-XM_021003254.1	PPP1R15A	39.9157	1.29532	0.264933	4.88924	1.01224e-06	1.60443e-05
rna-XM_020999290.1	LOC110217118	323.309	2.25251	0.374567	6.01365	1.81387e-09	2.83598e-08		rna-XM_021004945.1	PLA2R1	273.663	1.06565	0.218114	4.88575	1.03036e-06	1.63144e-05
rna-XM_020991044.1	NFE2L2	1959.58	-0.486942	0.0809782	-6.01325	1.81841e-09	2.8401e-08		rna-XM_021004107.1	CUNH19orf68	37.3398	0.935567	0.191505	4.88535	1.03247e-06	1.63306e-05
rna-XM_020994229.1	PDE3A	65.5001	0.887437	0.147607	6.01216	1.83064e-09	2.85622e-08		rna-XM_021004618.1	CAVIN4	370.2	2.72294	0.557746	4.88204	1.04995e-06	1.65898e-05
rna-XM_020999995.1	ETV1	73.0186	0.729551	0.121362	6.01136	1.83972e-09	2.86739e-08		rna-XM_020974745.1	PPA2	934.89	-0.542601	0.111155	-4.88148	1.05293e-06	1.66023e-05
rna-XM_020966328.1	LOC110194150	13.0983	2.05802	0.342375	6.01102	1.84365e-09	2.87053e-08		rna-XM_020991361.1	RALGAPA1	1019.43	0.472672	0.0968269	4.88162	1.05217e-06	1.66023e-05
rna-XM_021007194.1	GAP43	49.545	1.20101	0.199898	6.00808	1.87731e-09	2.91989e-08		rna-XM_020996598.1	KREMEN1	141.793	1.18489	0.242778	4.88056	1.05787e-06	1.66629e-05
rna-XM_020989611.1	ARHGEF17	210.338	0.51474	0.0857757	6.001	1.96106e-09	3.04699e-08		rna-XM_021000565.1	HYLS1	323.687	-0.622256	0.127515	-4.87984	1.0617e-06	1.67058e-05
rna-XM_021003049.1	PTPRC	294.199	-0.610025	0.101673	-5.99989	1.97456e-09	3.06478e-08		rna-XM_021008909.1	LMNB2	315.251	0.583239	0.119527	4.87958	1.06314e-06	1.6711e-05
rna-XM_020966827.1	TRIM58	21.1097	1.42532	0.237621	5.99831	1.99385e-09	3.09151e-08		rna-XM_020984747.1	KIF5C	19.5392	1.63371	0.334881	4.87848	1.06906e-06	1.67867e-05
rna-XM_021006457.1	MRPL42	2371.54	-0.424472	0.0708209	-5.9936	2.05243e-09	3.17904e-08		rna-XM_020963072.1	LOC110192040	22.9594	2.72848	0.559499	4.87665	1.07904e-06	1.69235e-05
rna-XM_020978216.1	PRTFDC1	17.4765	1.35579	0.226247	5.99251	2.06622e-09	3.19708e-08		rna-XM_020976333.1	MXRA8	129.132	1.68371	0.345272	4.87647	1.08001e-06	1.69235e-05
rna-XM_020970817.1	ASCL2	43.3948	-1.07228	0.17895	-5.99207	2.07191e-09	3.20256e-08		rna-XM_020976065.1	DTX4	191.182	0.911083	0.186944	4.87357	1.096e-06	1.71563e-05
rna-XM_020974668.1	F5	20.9968	-1.59639	0.266458	-5.99116	2.08347e-09	3.20875e-08		rna-XM_021001862.1	MUSK	194.947	3.57523	0.733651	4.8732	1.09807e-06	1.71709e-05
rna-XM_020989053.1	LOC110210193	725.95	-0.853775	0.142512	-5.99091	2.08664e-09	3.20875e-08		rna-XM_020979109.1	TRIM7	164.432	0.660622	0.135616	4.87128	1.10877e-06	1.73204e-05
rna-XM_020999904.1	LNP1	62.1981	1.27336	0.212543	5.99105	2.08484e-09	3.20875e-08		rna-XM_020996479.1	DGCR14	127.067	1.22878	0.252407	4.86826	1.12586e-06	1.75692e-05
rna-XM_021000749.1	SLC36A4	190.811	0.634205	0.105856	5.9912	2.08294e-09	3.20875e-08		rna-XM_020991241.1	LOC110211741	3924.65	-0.768273	0.157824	-4.86792	1.12779e-06	1.75746e-05
rna-XM_021005462.1	LOC110221072	2772.96	-0.859553	0.143469	-5.99121	2.0829e-09	3.20875e-08		rna-XM_020998164.1	MYPN	87.0703	2.86049	0.587637	4.86779	1.12853e-06	1.75746e-05
rna-XR_002324850.1	LOC110209537	24.8829	1.13948	0.190343	5.98648	2.14432e-09	3.29405e-08		rna-XM_021004890.1	CYTIP	134.844	-1.97261	0.405255	-4.86758	1.12974e-06	1.75754e-05
rna-XM_020996827.1	CUNH10orf71	142.959	1.62266	0.271062	5.9863	2.14672e-09	3.29436e-08		rna-XM_020966455.1	LOC110194258	143.823	-1.68291	0.345762	-4.86725	1.13162e-06	1.75865e-05
rna-XM_020964352.1	FAM174B	199.228	0.716237	0.119657	5.98572	2.15428e-09	3.30257e-08		rna-XM_020975633.1	ATP6AP1	3524.77	-1.12432	0.231008	-4.86702	1.13295e-06	1.75892e-05
rna-XM_021004575.1	TRIM72	911.796	1.72273	0.287871	5.98439	2.17196e-09	3.32626e-08		rna-XM_021008376.1	METAP1	879.356	-0.519873	0.106842	-4.8658	1.13997e-06	1.76801e-05
rna-XM_020964971.1	COL14A1	3288.2	0.662582	0.110817	5.97909	2.24386e-09	3.43285e-08		rna-XM_020965804.1	GPC6	442.862	1.27058	0.261183	4.86471	1.14628e-06	1.77415e-05
rna-XM_020973794.1	OXTR	16.3068	1.53046	0.255986	5.97869	2.2494e-09	3.43781e-08		rna-XM_020978159.1	LOC110202122	723.37	0.552422	0.113555	4.86478	1.14582e-06	1.77415e-05
rna-XM_020969199.1	LOC110196105	185.71	1.06122	0.177623	5.97456	2.30712e-09	3.52242e-08		rna-XR_002320583.1	SRSF2	4124.87	-0.963448	0.198129	-4.86274	1.15773e-06	1.79005e-05
rna-XM_020976223.1	PALM2	200.18	0.743713	0.124524	5.97243	2.33744e-09	3.56508e-08		rna-XM_020999646.1	MDFI	101.925	1.16536	0.239731	4.8611	1.16733e-06	1.80305e-05
rna-XM_020965128.1	ADPRHL1	338.92	1.8566	0.311341	5.96323	2.473e-09	3.76799e-08		rna-XM_020965150.1	PCID2	516.837	-0.54801	0.112746	-4.86056	1.17056e-06	1.8062e-05
rna-XM_020963931.1	ELF5	303.787	0.890454	0.149408	5.95987	2.52441e-09	3.8424e-08		rna-XM_020999430.1	SLC44A3	836.628	-0.647055	0.133143	-4.85985	1.17475e-06	1.81081e-05
rna-XM_020966154.1	ITGA5	1171.35	0.774677	0.130006	5.95877	2.54145e-09	3.8644e-08		rna-XM_020965430.1	LOC110193566	95.6878	-1.72382	0.354911	-4.85705	1.19147e-06	1.83471e-05
rna-XM_021009354.1	GATM	814.961	1.71639	0.288349	5.95247	2.64122e-09	4.01203e-08		rna-XM_020998508.1	GPRIN1	139.049	0.945773	0.194769	4.85587	1.1986e-06	1.84382e-05
rna-XM_020975140.1	TMEM255A	247.815	-0.634235	0.106568	-5.95149	2.65717e-09	4.03216e-08		rna-XM_020997941.1	NOP10	4558.44	-0.581469	0.119767	-4.85502	1.20374e-06	1.84985e-05
rna-XM_020993606.1	INPP1	371.725	0.572775	0.0963129	5.94702	2.73065e-09	4.13946e-08		rna-XM_020993474.1	PPFIA2	22.3085	1.58321	0.326117	4.85473	1.20549e-06	1.85067e-05
rna-XR_002322693.1	LOC110202299	19.6063	-1.63516	0.275025	-5.94551	2.75603e-09	4.17369e-08		rna-XM_020969339.1	NFIC	218.704	1.24512	0.256861	4.84747	1.25046e-06	1.91775e-05
rna-XM_020988383.1	SHROOM3	91.9297	0.931001	0.156607	5.94482	2.7676e-09	4.18698e-08		rna-XM_020984792.1	IFT46	251.736	-0.625309	0.129061	-4.84508	1.26563e-06	1.9371e-05
rna-XM_020989965.1	LOC110210902	138.417	0.627054	0.105489	5.94425	2.77725e-09	4.19733e-08		rna-XM_020990140.1	CDK4	2712.09	-0.516402	0.106579	-4.84524	1.26461e-06	1.9371e-05
rna-XM_020969934.1	UBE3D	189.258	-0.970271	0.163257	-5.94321	2.79487e-09	4.21969e-08		rna-XM_020984949.1	ZBTB34	360.999	0.696115	0.143703	4.84411	1.27178e-06	1.94454e-05
rna-XM_021008694.1	MAP2	1023.77	-0.480475	0.0808881	-5.94	2.85023e-09	4.29893e-08		rna-XM_021000219.1	TDP1	255.292	-1.01703	0.209978	-4.84349	1.27576e-06	1.94865e-05
rna-XM_020982531.1	C1QTNF6	337.626	-1.17158	0.197257	-5.93934	2.86164e-09	4.30745e-08		rna-XM_020996677.1	PRR14L	245.088	0.613941	0.126771	4.84291	1.27954e-06	1.95246e-05
rna-XM_021002510.1	ITGB4	581.67	-0.732166	0.123271	-5.93948	2.8593e-09	4.30745e-08		rna-XM_020965525.1	CIAPIN1	676.356	-0.615272	0.12713	-4.83972	1.30022e-06	1.98003e-05
rna-XM_020971441.1	CRB3	354.852	-0.623776	0.105138	-5.93293	2.9757e-09	4.47462e-08		rna-XM_020998865.1	DYNLRB1	5692.39	-0.733186	0.151488	-4.83989	1.29908e-06	1.98003e-05
rna-XM_021008846.1	PDE4C	53.085	0.829605	0.139935	5.92849	3.05741e-09	4.59288e-08		rna-XM_020991675.1	CUNH1orf43	1477.62	-0.453222	0.0936836	-4.8378	1.31285e-06	1.99724e-05
rna-XM_020966350.1	TSPAN12	170.57	0.620285	0.104638	5.92791	3.06822e-09	4.60448e-08		rna-XM_020969987.1	DLEU7	96.637	-1.20597	0.249298	-4.83746	1.31509e-06	1.99865e-05
rna-XM_021005906.1	IMPAD1	323.7	0.43221	0.0729568	5.9242	3.13825e-09	4.70486e-08		rna-XM_020980023.1	LOC110203519	122.884	-1.41212	0.29231	-4.83091	1.3591e-06	2.05932e-05
rna-XM_020981898.1	SDCCAG3	906.164	-0.534191	0.0901884	-5.92305	3.16015e-09	4.73294e-08		rna-XM_020987414.1	RBM48	534.576	-0.624151	0.129197	-4.831	1.35848e-06	2.05932e-05
rna-XM_020980832.1	MCCC1	432.242	0.553603	0.0935386	5.91845	3.24997e-09	4.86259e-08		rna-XM_021008259.1	CETN3	1823.07	-0.574747	0.118968	-4.83111	1.35774e-06	2.05932e-05
rna-XM_021002764.1	TNS1	1779.67	0.630417	0.106674	5.90976	3.42604e-09	5.1209e-08		rna-XM_020976552.1	EDA	102.235	0.705174	0.14598	4.83062	1.36107e-06	2.05952e-05
rna-XM_020993199.1	LOC110213014	349.827	-0.673617	0.114006	-5.90859	3.45057e-09	5.15241e-08		rna-XM_021006015.1	MSS51	15.0095	2.42022	0.501029	4.83049	1.36195e-06	2.05952e-05
rna-XM_020994033.1	FBXW7	243.979	-0.474695	0.0803605	-5.90707	3.48243e-09	5.1948e-08		rna-XM_020986092.1	KY	95.6427	2.12354	0.440106	4.82506	1.39963e-06	2.11439e-05
rna-XM_020997793.1	TMEM92	14.8623	-1.4785	0.250485	-5.90253	3.57975e-09	5.33465e-08		rna-XM_021008196.1	MEF2C	938.532	0.995461	0.206347	4.82421	1.40557e-06	2.12125e-05
rna-XM_021002933.1	ATP2B4	317.21	0.613662	0.103977	5.90193	3.59284e-09	5.34882e-08		rna-XM_021002777.1	ZNF142	69.0792	0.978314	0.202941	4.82068	1.43069e-06	2.157e-05
rna-XM_021008707.1	LANCL1	1742.91	-0.265534	0.0450024	-5.90043	3.62558e-09	5.3922e-08		rna-XM_020997075.1	BLNK	353.071	-0.962369	0.199643	-4.82045	1.43236e-06	2.15737e-05
rna-XM_021008722.1	MYL1	39356.9	1.83077	0.310541	5.89542	3.73739e-09	5.55295e-08		rna-XM_021005653.1	ETV5	232.179	1.03202	0.214159	4.81895	1.44317e-06	2.1715e-05
rna-XR_002321494.1	LOC110197474	254.728	1.85566	0.314773	5.89522	3.74189e-09	5.55412e-08		rna-XM_020987890.1	IL18RAP	127.409	-2.10663	0.437268	-4.81772	1.45208e-06	2.18274e-05
rna-XM_020991081.1	CDCA7	413.167	-0.642911	0.10907	-5.89448	3.75865e-09	5.57346e-08		rna-XM_020989893.1	PRDX4	4586.06	-0.655409	0.136131	-4.81455	1.47529e-06	2.21542e-05
rna-XM_020973302.1	SLAIN1	15.3541	-1.30468	0.221664	-5.88583	3.96063e-09	5.86716e-08		rna-XM_020999081.1	LSMEM2	42.2337	2.83018	0.588339	4.81045	1.50587e-06	2.25911e-05
rna-XM_020997544.1	LOC110215769	35.0543	-2.40947	0.409432	-5.88491	3.98268e-09	5.89397e-08		rna-XM_020989305.1	PSMB10	3452.24	-1.1742	0.244192	-4.80852	1.52052e-06	2.27882e-05
rna-XM_020986974.1	CD93	623.695	0.631303	0.107293	5.88393	4.00636e-09	5.92315e-08		rna-XM_020968360.1	RASGRP2	37.8648	1.15558	0.240413	4.80664	1.53485e-06	2.29802e-05
rna-XM_021007951.1	CMKLR1	190.56	0.872088	0.148224	5.88357	4.01505e-09	5.93013e-08		rna-XM_021005906.1	IMPAD1	303.938	0.656805	0.136685	4.80523	1.54573e-06	2.31203e-05
rna-XM_020970497.1	METTL11B	42.6067	1.3865	0.235783	5.88038	4.09324e-09	6.03965e-08		rna-XM_020992149.1	LRPAP1	2241.71	-0.729571	0.151918	-4.8024	1.56778e-06	2.34269e-05
rna-XM_020989561.1	NEU3	134.623	0.752853	0.128095	5.87732	4.16959e-09	6.14623e-08		rna-XM_020978455.1	MEIS3	68.368	1.51309	0.315156	4.80108	1.57812e-06	2.35582e-05
rna-XM_020975482.1	COL4A4	20.3514	1.55054	0.26401	5.87305	4.27842e-09	6.30044e-08		rna-XR_002326932.1	LOC110216992	21.5732	3.89103	0.811075	4.79737	1.6076e-06	2.39747e-05
rna-XR_002322637.1	LOC110202113	24.3711	-1.24048	0.211379	-5.86848	4.3981e-09	6.47032e-08		rna-XM_020968354.1	DNAJC4	568.988	-0.534532	0.111461	-4.79569	1.62113e-06	2.41525e-05
rna-XM_020995997.1	CCT8	7367.72	-0.336522	0.0573526	-5.8676	4.4216e-09	6.49849e-08		rna-XM_020991404.1	SLC25A48	917.706	-0.679146	0.141635	-4.79504	1.6264e-06	2.42074e-05
rna-XR_002325887.1	LOC110213123	22.2973	-1.1899	0.202806	-5.86719	4.43232e-09	6.50785e-08		rna-XR_002324774.1	LOC110209289	468.781	-0.453542	0.094598	-4.79441	1.63157e-06	2.42604e-05
rna-XM_020977987.1	LOC110202034	208.032	1.311	0.223554	5.86435	4.50896e-09	6.6074e-08		rna-XR_002323967.1	LOC110206590	169.569	-0.605151	0.126226	-4.79417	1.63349e-06	2.42651e-05
rna-XM_020987668.1	LOC110209309	48.9468	-1.49327	0.254629	-5.8645	4.5048e-09	6.6074e-08		rna-XM_020978930.1	SHROOM4	137.93	0.682241	0.142335	4.79319	1.64149e-06	2.43601e-05
rna-XM_020969715.1	FZD6	444.321	-0.410523	0.0700612	-5.85948	4.64306e-09	6.79724e-08		rna-XM_020983808.1	PPIB	11744.2	-0.579596	0.120938	-4.7925	1.64718e-06	2.44206e-05
rna-XM_020995652.1	SRL	384.543	1.75013	0.298758	5.85804	4.68371e-09	6.85004e-08		rna-XM_021009354.1	GATM	691.332	3.00188	0.626821	4.78905	1.67572e-06	2.48193e-05
rna-XM_020996833.1	CUNH10orf128	201.382	-0.989959	0.16902	-5.85706	4.71119e-09	6.8835e-08		rna-XM_020977942.1	LOC110201992	315.386	-0.680054	0.142037	-4.78787	1.68557e-06	2.49165e-05
rna-XR_002324934.1	LOC110209830	18.4986	-1.2824	0.21897	-5.85654	4.72618e-09	6.89865e-08		rna-XM_020982442.1	BTBD11	87.4	0.921036	0.192363	4.788	1.68448e-06	2.49165e-05
rna-XM_020969583.1	PSD3	262.243	0.647305	0.110531	5.8563	4.73295e-09	6.90179e-08		rna-XM_020971138.1	CDC42BPB	847.068	0.536837	0.112169	4.78598	1.70157e-06	2.51284e-05
rna-XM_020981276.1	ACVR2B	210.677	0.56818	0.0970268	5.85591	4.74405e-09	6.9054e-08		rna-XM_021003763.1	HRC	71.2153	1.33392	0.278749	4.78536	1.70678e-06	2.51808e-05
rna-XM_020993577.1	GULP1	611.271	1.04597	0.178619	5.85589	4.74466e-09	6.9054e-08		rna-XM_020985366.1	PCNA	3650.19	-1.28177	0.267875	-4.78493	1.71043e-06	2.52102e-05
rna-XM_020996730.1	HCN1	52.6303	1.07008	0.18278	5.85449	4.78469e-09	6.95689e-08		rna-XM_020985874.1	ADPRH	435.805	-0.592437	0.12384	-4.78389	1.71931e-06	2.53163e-05
rna-XM_020994025.1	FAM69C	23.333	1.68795	0.288431	5.85216	4.85237e-09	7.04843e-08		rna-XM_020997938.1	ZYX	337.272	1.1833	0.247367	4.78358	1.72203e-06	2.53318e-05
rna-XR_002326041.1	LOC110213592	66.4785	-0.740756	0.126642	-5.84923	4.93854e-09	7.16663e-08		rna-XM_020975597.1	CMC4	247.984	-0.830499	0.173638	-4.78293	1.7276e-06	2.5389e-05
rna-XM_020988306.1	HERC3	373.095	0.499014	0.0853729	5.84511	5.06221e-09	7.33898e-08		rna-XM_021001610.1	RHNO1	1275.65	-0.786831	0.164605	-4.7801	1.75204e-06	2.57232e-05
rna-XM_021003204.1	ADORA1	13.1299	1.96104	0.335516	5.84483	5.07091e-09	7.34447e-08		rna-XM_020985485.1	COMMD1	936.462	-0.612933	0.128234	-4.77979	1.75474e-06	2.57379e-05
rna-XM_021004311.1	LOC110220297	58.074	1.06149	0.181663	5.84321	5.12042e-09	7.40899e-08		rna-XM_021001970.1	FAR1	759.822	0.475472	0.0994877	4.77921	1.75988e-06	2.57883e-05
rna-XM_020969415.1	CFD	2180.89	0.826336	0.141468	5.84114	5.18459e-09	7.49459e-08		rna-XM_020969502.1	RNF181	688.965	-0.637735	0.133474	-4.77798	1.77066e-06	2.59212e-05
rna-XM_020998813.1	DBN1	726.328	0.6999	0.119867	5.83899	5.25174e-09	7.58433e-08		rna-XM_020968286.1	TMEM216	353.403	-1.18446	0.247973	-4.77658	1.78305e-06	2.60774e-05
rna-XM_020986984.1	HEY2	317.518	-0.796821	0.136483	-5.83826	5.27497e-09	7.61052e-08		rna-XM_020988974.1	ERFE	20.5359	1.7673	0.370041	4.77595	1.78865e-06	2.6134e-05
rna-XM_021006839.1	GNG13	9.90853	1.76299	0.302274	5.83241	5.46312e-09	7.87437e-08		rna-XM_020975077.1	ZNF185	23.4711	-2.12833	0.445808	-4.77411	1.80506e-06	2.63483e-05
rna-XM_020996029.1	JAM2	527.49	0.964986	0.165558	5.82868	5.58677e-09	8.04484e-08		rna-XM_020964958.1	ATAD2	900.2	0.52004	0.108991	4.7714	1.8295e-06	2.66537e-05
rna-XM_020982269.1	USH2A	10.051	1.93115	0.331348	5.82815	5.60458e-09	8.06272e-08		rna-XM_020983059.1	ASAP3	73.9596	0.910672	0.190857	4.77149	1.82864e-06	2.66537e-05
rna-XM_020992285.1	SPON2	356.5	0.898831	0.154267	5.82646	5.66154e-09	8.13683e-08		rna-XM_021004592.1	GRHPR	1427.08	-0.722228	0.151395	-4.77049	1.8378e-06	2.67488e-05
rna-XM_020993934.1	PLA2G7	65.1159	1.2823	0.220122	5.82543	5.69674e-09	8.1717e-08		rna-XM_020983492.1	RBBP4	1964.9	-0.784308	0.164421	-4.77011	1.84125e-06	2.67732e-05
rna-XM_021004617.1	TMEFF1	43.2402	0.907313	0.15575	5.82544	5.69628e-09	8.1717e-08		rna-XM_020974119.1	LOC110199328	2613.97	-1.11483	0.233723	-4.76985	1.84359e-06	2.67815e-05
rna-XM_020996197.1	MMP27	98.1478	1.81189	0.311045	5.82518	5.70511e-09	8.17586e-08		rna-XR_002325071.1	SLC22A31	13.451	2.33891	0.49052	4.76822	1.85863e-06	2.69742e-05
rna-XM_020981450.1	LOC110205143	410.807	0.334479	0.0574294	5.82418	5.73929e-09	8.21595e-08		rna-XR_002328453.1	LRRTM4	18.1763	1.44014	0.302197	4.76555	1.88336e-06	2.73069e-05
rna-XM_021002836.1	IGFBP2	1574.84	0.970304	0.166603	5.82404	5.74407e-09	8.21595e-08		rna-XM_020997303.1	ZNF652	760.094	0.427976	0.0898155	4.76505	1.88804e-06	2.73225e-05
rna-XM_021005439.1	RRAS2	718.956	0.357655	0.0614326	5.82191	5.81794e-09	8.31364e-08		rna-XM_021007991.1	BICDL1	71.5575	-0.866297	0.181801	-4.76508	1.88777e-06	2.73225e-05
rna-XM_020964208.1	PDGFRB	259.299	0.600667	0.103213	5.8197	5.89542e-09	8.41631e-08		rna-XM_020979656.1	ARPP21	13.2329	2.71539	0.570288	4.76144	1.92213e-06	2.77892e-05
rna-XM_021006726.1	CACNA1H	20.9626	1.16696	0.200579	5.81795	5.95733e-09	8.49658e-08		rna-XM_020986044.1	WDR53	804.253	-0.494555	0.103885	-4.76059	1.93025e-06	2.7855e-05
rna-XM_020999771.1	SEMA3A	281.131	0.749099	0.12881	5.81552	6.0444e-09	8.61255e-08		rna-XM_021006980.1	RPA1	1220.58	-0.437512	0.0919031	-4.76058	1.93036e-06	2.7855e-05
rna-XM_020993769.1	CAB39L	2106.92	0.762149	0.131059	5.81533	6.05132e-09	8.6142e-08		rna-XM_020981793.1	LOC110205291	71.2567	0.999831	0.210051	4.75994	1.93653e-06	2.79174e-05
rna-XM_020979722.1	CALB1	15.2394	2.1388	0.367919	5.81324	6.12766e-09	8.71457e-08		rna-XM_020989117.1	DPEP1	80.5131	-1.56962	0.329777	-4.75962	1.93955e-06	2.79344e-05
rna-XM_020966284.1	LOC110194123	443.331	-0.625443	0.107621	-5.81153	6.19032e-09	8.79531e-08		rna-XM_020976960.1	SRSF7	1593.7	-0.671358	0.141291	-4.75161	2.01806e-06	2.90375e-05
rna-XR_002326692.1	LOC110216090	12.3741	-2.65826	0.457549	-5.8098	6.25486e-09	8.87857e-08		rna-XM_020989012.1	BOK	134.836	1.11678	0.235051	4.75125	2.02165e-06	2.90615e-05
rna-XM_021007608.1	WWC2	85.3427	-0.806278	0.138834	-5.8075	6.34136e-09	8.99283e-08		rna-XM_021009230.1	DNAJC17	585.918	-0.532253	0.112048	-4.75021	2.03207e-06	2.91835e-05
rna-XM_021002102.1	ASPH	1110.68	0.470325	0.0809972	5.80668	6.37231e-09	9.02814e-08		rna-XM_020992227.1	NSD2	549.716	0.367324	0.0774235	4.74435	2.09174e-06	2.99837e-05
rna-XM_020998432.1	POLK	349.763	-0.481493	0.0829371	-5.80552	6.4166e-09	9.08229e-08		rna-XM_020998568.1	PHF20	1225.89	-0.464996	0.0980076	-4.74449	2.09031e-06	2.99837e-05
rna-XM_021004150.1	TTYH1	36.3772	1.03468	0.178236	5.80512	6.43216e-09	9.0957e-08		rna-XM_020983566.1	COL9A2	33.25	2.23027	0.470372	4.7415	2.12137e-06	3.03508e-05
rna-XM_021001394.1	OSTC	4288.68	-0.480667	0.0828162	-5.80403	6.47412e-09	9.14637e-08		rna-XM_020986834.1	SOX4	2023.26	-1.04272	0.219912	-4.74153	2.12107e-06	3.03508e-05
rna-XM_020997201.1	TNFRSF19	168.826	-0.7154	0.123278	-5.80316	6.50781e-09	9.18529e-08		rna-XM_020972825.1	FAM117B	796.401	-0.506043	0.106746	-4.74063	2.13053e-06	3.04531e-05
rna-XM_020988881.1	MSRA	1456.98	0.446811	0.0770423	5.79956	6.64909e-09	9.37584e-08		rna-XM_020989533.1	WNT11	315.837	0.98802	0.208489	4.73896	2.14814e-06	3.06759e-05
rna-XR_002323967.1	LOC110206590	152.535	-0.363808	0.0627876	-5.79426	6.86239e-09	9.66749e-08		rna-XM_020969056.1	RIDA	282.485	-1.05658	0.223178	-4.73423	2.1989e-06	3.13585e-05
rna-XM_020998454.1	CMYA5	141.132	1.43927	0.248492	5.79204	6.95381e-09	9.78707e-08		rna-XM_020979310.1	CAV2	877.847	-1.16332	0.245731	-4.73412	2.20009e-06	3.13585e-05
rna-XM_020982814.1	SCUBE1	37.3456	0.954949	0.164913	5.79061	7.01324e-09	9.86141e-08		rna-XM_020979196.1	COPS6	4607.61	-0.714332	0.150949	-4.73226	2.22036e-06	3.16176e-05
rna-XM_020965525.1	CIAPIN1	606.043	-0.342292	0.0591917	-5.78277	7.34793e-09	1.03223e-07		rna-XM_020982534.1	RAC2	103.516	-1.95302	0.412768	-4.73151	2.22853e-06	3.16818e-05
rna-XM_021008768.1	KANSL1L	369.006	-0.523278	0.0904918	-5.7826	7.35552e-09	1.03233e-07		rna-XM_021003103.1	UBE2T	592.471	-0.831524	0.175743	-4.73147	2.22905e-06	3.16818e-05
rna-XR_002320630.1	PPP1R1A	23.49	1.40656	0.243474	5.77703	7.60329e-09	1.0661e-07		rna-XM_020994661.1	CHST3	34.1528	1.36135	0.287823	4.72981	2.24727e-06	3.19108e-05
rna-XM_020983697.1	TFAP2E	110.083	-0.613213	0.106168	-5.77586	7.65597e-09	1.07248e-07		rna-XM_020967983.1	DAGLA	74.9005	1.10445	0.233582	4.72831	2.26396e-06	3.21176e-05
rna-XM_021008090.1	TRAF3IP2	345.329	-0.901542	0.156193	-5.77196	7.83538e-09	1.09659e-07		rna-XM_021002026.1	MAGI3	310.914	0.70328	0.148768	4.72736	2.27462e-06	3.22387e-05
rna-XM_020984131.1	FITM2	305.053	-0.73163	0.126815	-5.76927	7.96142e-09	1.11318e-07		rna-XM_020999352.1	CUTA	2016.48	-0.667762	0.141295	-4.726	2.28984e-06	3.2424e-05
rna-XM_020963207.1	TRAF4	162.077	0.539428	0.0935039	5.76905	7.9722e-09	1.11365e-07		rna-XM_020967654.1	STIM1	539.838	0.561533	0.118877	4.72364	2.31657e-06	3.27719e-05
rna-XM_020989405.1	CBFB	1340.96	-0.36503	0.0632926	-5.76734	8.05326e-09	1.12392e-07		rna-XM_020966138.1	TUBA1B	33149.4	-0.656997	0.139144	-4.72172	2.3386e-06	3.30218e-05
rna-XM_020996930.1	FST	390.062	-0.582493	0.101002	-5.76713	8.06327e-09	1.12427e-07		rna-XM_020987158.1	IL22RA2	111.996	-1.91361	0.405267	-4.72184	2.33722e-06	3.30218e-05
rna-XM_020987397.1	GLB1	240.728	-0.612341	0.106299	-5.76056	8.38365e-09	1.16785e-07		rna-XM_020972403.1	AKAP2	203.256	0.64834	0.13743	4.71759	2.38658e-06	3.36679e-05
rna-XM_020986967.1	PKIB	190.587	-1.03678	0.18018	-5.75412	8.70953e-09	1.21212e-07		rna-XM_020986042.1	UBXN7	689.036	0.794986	0.168594	4.71538	2.41263e-06	3.40037e-05
rna-XM_020980868.1	GPR87	1048.64	-0.784059	0.136376	-5.74926	8.96364e-09	1.24632e-07		rna-XM_020983710.1	DLGAP3	14.5509	2.25964	0.479241	4.71504	2.41663e-06	3.40285e-05
rna-XM_020983768.1	WDR43	2596.44	-0.282037	0.0490586	-5.74897	8.97862e-09	1.24724e-07		rna-XM_020977039.1	RUSC2	171.068	1.1206	0.237696	4.71441	2.42409e-06	3.41017e-05
rna-XM_020965853.1	ADI1	967.493	-0.645101	0.11222	-5.74852	9.00263e-09	1.24942e-07		rna-XM_020987554.1	MERTK	63.151	-1.4129	0.29977	-4.71327	2.43767e-06	3.4261e-05
rna-XM_021003432.1	PRKAB2	601.995	0.355753	0.0618893	5.7482	9.01963e-09	1.25062e-07		rna-XM_020969050.1	LOC110195993	136.349	0.794336	0.168553	4.71267	2.44489e-06	3.43305e-05
rna-XM_020999735.1	AGL	464.693	0.553693	0.0963382	5.74739	9.06299e-09	1.25546e-07		rna-XM_020966156.1	ZNF385A	80.5617	0.978525	0.207695	4.71136	2.46072e-06	3.44523e-05
rna-XM_020973546.1	FAM78A	71.2885	0.766668	0.133472	5.74404	9.24457e-09	1.27943e-07		rna-XM_020973745.1	TXLNB	314.336	3.19242	0.677651	4.71101	2.46494e-06	3.44523e-05
rna-XM_020968976.1	ERICH5	17.3036	1.81658	0.316267	5.74383	9.25592e-09	1.27982e-07		rna-XM_020983083.1	PITHD1	1734.34	-0.849957	0.180414	-4.71114	2.46341e-06	3.44523e-05
rna-XM_020985206.1	LOC110207522	28.1971	1.83075	0.318774	5.74308	9.29703e-09	1.28431e-07		rna-XM_020997287.1	IKZF3	26.1885	-1.4552	0.308884	-4.71115	2.46323e-06	3.44523e-05
rna-XM_020974587.1	LOC110199709	252.568	0.56513	0.098444	5.74063	9.43252e-09	1.30124e-07		rna-XM_021002450.1	FBF1	183.723	0.763935	0.162148	4.71135	2.4608e-06	3.44523e-05
rna-XM_020986031.1	LOC110208160	365.77	0.503024	0.0876289	5.74039	9.44567e-09	1.30124e-07		rna-XM_021007170.1	CD96	42.1392	-1.45525	0.308942	-4.71043	2.47196e-06	3.45185e-05
rna-XM_021008835.1	LOC110223364	20.6167	1.32673	0.231122	5.7404	9.44538e-09	1.30124e-07		rna-XR_002324911.1	LOC110209749	103.166	-0.794529	0.168736	-4.70873	2.4927e-06	3.47761e-05
rna-XM_020965182.1	DCUN1D2	156.639	0.470904	0.0820803	5.73711	9.6305e-09	1.32548e-07		rna-XM_020998460.1	HEXB	1694.56	-0.640355	0.136079	-4.70577	2.52913e-06	3.52517e-05
rna-XM_021002531.1	CASQ2	1579.33	1.63648	0.285282	5.73636	9.67321e-09	1.33013e-07		rna-XM_021001341.1	ANK2	232.064	1.22617	0.260657	4.70415	2.54924e-06	3.54994e-05
rna-XM_020968359.1	PYGM	233.082	1.69403	0.295453	5.73366	9.82883e-09	1.35029e-07		rna-XR_002323821.1	LOC110206168	497.915	-0.709617	0.150859	-4.70384	2.55313e-06	3.55209e-05
rna-XM_020975705.1	SLC39A14	80.4422	-1.00114	0.174724	-5.72987	1.0051e-08	1.37929e-07		rna-XM_020988430.1	PLAC8	46.8564	-1.91924	0.408056	-4.70339	2.55882e-06	3.55673e-05
rna-XM_021008077.1	METTL24	33.7807	1.23943	0.216315	5.72974	1.00584e-08	1.37929e-07		rna-XM_020972071.1	SMOC2	1174.65	-0.803789	0.170933	-4.70237	2.57155e-06	3.56508e-05
rna-XM_021005422.1	MYL5	436.266	0.950474	0.165985	5.72626	1.02667e-08	1.40656e-07		rna-XM_020990147.1	METTL1	235.541	-0.774881	0.164775	-4.70266	2.56798e-06	3.56508e-05
rna-XM_020987395.1	CX3CR1	35.4465	-1.31399	0.229585	-5.72333	1.04457e-08	1.42978e-07		rna-XM_020999260.1	LOC110217098	14427.2	-0.904859	0.192427	-4.70235	2.57189e-06	3.56508e-05
rna-XM_020983349.1	PTPRU	93.7384	0.74648	0.13045	5.72233	1.05073e-08	1.43689e-07		rna-XM_021009834.1	CREB3L1	442.315	1.03947	0.221071	4.70199	2.57634e-06	3.56798e-05
rna-XM_021008455.1	USP22	298.6	-0.333146	0.0582356	-5.72065	1.06117e-08	1.44985e-07		rna-XM_021007224.1	CWC27	1725.13	-0.405768	0.0863015	-4.70174	2.57951e-06	3.56911e-05
rna-XM_020983520.1	DCDC2B	53.6267	-0.740586	0.129478	-5.71981	1.06646e-08	1.45574e-07		rna-XM_020984121.1	PKIG	617.31	0.807035	0.171654	4.70152	2.58234e-06	3.56976e-05
rna-XM_020997862.1	GALNTL6	15.3695	1.79179	0.313346	5.71825	1.07625e-08	1.46776e-07		rna-XM_020963288.1	CORO6	49.8334	2.86994	0.610586	4.7003	2.59777e-06	3.58454e-05
rna-XM_020982145.1	SDE2	1149.65	-0.457862	0.0800771	-5.71776	1.07937e-08	1.47068e-07		rna-XM_020999736.1	SEMA3D	6479.19	-0.57072	0.121421	-4.70032	2.59752e-06	3.58454e-05
rna-XM_020972794.1	KRT13	36925.2	0.988239	0.172861	5.71694	1.08458e-08	1.47643e-07		rna-XM_020983520.1	DCDC2B	62.5111	-0.896356	0.190785	-4.69824	2.6241e-06	3.61757e-05
rna-XM_020998069.1	LOC110216257	1138.61	-0.398353	0.0697258	-5.71314	1.10909e-08	1.50842e-07		rna-XM_020989311.1	NUTF2	5360.02	-0.40105	0.0853742	-4.69755	2.63303e-06	3.62659e-05
rna-XM_021009296.1	LOC110223658	23.0148	-1.74783	0.30596	-5.71262	1.11251e-08	1.5117e-07		rna-XR_002322874.1	LOC110203164	369.065	1.33282	0.283744	4.69726	2.63676e-06	3.62843e-05
rna-XM_021007832.1	PROX1	167.319	-0.789789	0.138519	-5.70168	1.18634e-08	1.61055e-07		rna-XM_020994823.1	CC2D1A	445.729	0.538656	0.114693	4.69651	2.64647e-06	3.63847e-05
rna-XM_020995593.1	GALNT12	163.745	0.621805	0.109093	5.69975	1.1998e-08	1.62735e-07		rna-XM_020963240.1	EVI2B	37.6546	-1.92677	0.410572	-4.69289	2.69368e-06	3.70002e-05
rna-XM_020979077.1	THNSL2	14.7807	1.20412	0.211268	5.69947	1.20182e-08	1.62861e-07		rna-XM_021002764.1	TNS1	1812.35	1.10254	0.234949	4.69269	2.69631e-06	3.70027e-05
rna-XM_020996281.1	ACYP2	419.972	0.548096	0.0962127	5.69671	1.22138e-08	1.65363e-07		rna-XM_020983172.1	TRIM63	191.994	2.27535	0.485205	4.68947	2.7392e-06	3.75573e-05
rna-XM_020986594.1	RBBP9	2607.57	0.716328	0.125796	5.69437	1.23828e-08	1.67498e-07		rna-XM_020982102.1	LOC110205486	1314.57	-0.662858	0.141434	-4.68668	2.77669e-06	3.80369e-05
rna-XM_020968927.1	FLNB	136.078	0.730599	0.128324	5.69338	1.24546e-08	1.68317e-07		rna-XM_020999149.1	KLHL40	85.9588	2.55771	0.545815	4.68604	2.78542e-06	3.8122e-05
rna-XM_020968067.1	LTBP3	114.725	0.538003	0.0945569	5.68973	1.27237e-08	1.71799e-07		rna-XM_020977024.1	SUGT1	2461.89	-0.800727	0.17094	-4.68425	2.80992e-06	3.84226e-05
rna-XM_021002830.1	LOC110219468	18.0344	1.73701	0.305523	5.68537	1.30529e-08	1.76085e-07		rna-XM_021009875.1	RIOK1	651.326	-0.504335	0.107697	-4.68289	2.82862e-06	3.86433e-05
rna-XM_020981149.1	KLF15	142.23	0.672107	0.11829	5.68183	1.33259e-08	1.79605e-07		rna-XM_020985559.1	IMPA2	511.833	-0.440209	0.0940464	-4.68076	2.8581e-06	3.90109e-05
rna-XM_021004867.1	LOC110220720	73.7336	1.06678	0.187775	5.68114	1.33803e-08	1.80176e-07		rna-XM_021008543.1	BUD31	2681.46	-0.685234	0.146403	-4.68046	2.86233e-06	3.90334e-05
rna-XM_020963938.1	QSER1	598.54	0.371842	0.0654621	5.68026	1.34491e-08	1.8094e-07		rna-XM_021005161.1	TMEM173	253.03	-1.21417	0.259605	-4.67701	2.91094e-06	3.96605e-05
rna-XM_020965224.1	EDAR	170.244	-0.668477	0.117702	-5.6794	1.35171e-08	1.8169e-07		rna-XM_020971601.1	PLN	968.278	4.0661	0.869871	4.67437	2.94858e-06	4.01373e-05
rna-XM_020979610.1	DLC1	119.657	0.651597	0.114757	5.67807	1.36224e-08	1.82941e-07		rna-XM_020980166.1	GOLIM4	514.236	0.547855	0.117217	4.67387	2.95581e-06	4.01995e-05
rna-XM_020989823.1	PLET1	179.575	-1.13173	0.199332	-5.67761	1.36589e-08	1.83103e-07		rna-XM_020965713.1	BSPRY	98.1541	1.41591	0.303112	4.67125	2.9937e-06	4.06783e-05
rna-XM_021009446.1	YTHDC2	580.398	-0.297723	0.0524376	-5.67765	1.36555e-08	1.83103e-07		rna-XM_020990074.1	LOC110210950	80.1844	1.50848	0.323022	4.66989	3.01364e-06	4.09125e-05
rna-XM_020997504.1	SGCA	434.782	1.65755	0.292173	5.67317	1.4018e-08	1.87749e-07		rna-XM_021003907.1	HFE2	71.704	2.75519	0.590093	4.66907	3.02566e-06	4.10389e-05
rna-XM_020994597.1	CD276	312.922	0.689787	0.121596	5.67278	1.40501e-08	1.8801e-07		rna-XM_020985808.1	CTIF	287.597	0.562858	0.120557	4.66882	3.02933e-06	4.10519e-05
rna-XM_020985369.1	ANTXR1	853.249	1.0003	0.176574	5.66503	1.46995e-08	1.96493e-07		rna-XM_020969456.1	YWHAZ	13747.3	-0.337693	0.0723385	-4.66823	3.03809e-06	4.11338e-05
rna-XM_021009842.1	LRRC4C	26.6601	1.22796	0.216765	5.66491	1.47103e-08	1.96493e-07		rna-XM_021005622.1	CASTOR2	65.363	1.29865	0.278328	4.66588	3.07298e-06	4.1569e-05
rna-XM_020991063.1	TTN	18274.7	1.62835	0.287472	5.66439	1.47552e-08	1.96916e-07		rna-XM_020964241.1	RBM22	1419.53	-0.398649	0.0854983	-4.66266	3.12146e-06	4.21871e-05
rna-XM_020984367.1	NPL	39.9815	-1.17849	0.208146	-5.66187	1.49732e-08	1.99648e-07		rna-XM_020966521.1	CD68	43.37	-2.07676	0.445469	-4.66195	3.13223e-06	4.22949e-05
rna-XM_021007991.1	BICDL1	56.099	-0.579611	0.102389	-5.66088	1.50601e-08	2.00627e-07		rna-XM_021006998.1	YWHAE	5678.18	-0.483969	0.103924	-4.65693	3.20961e-06	4.33012e-05
rna-XM_021007456.1	ADGRG2	80.823	1.36169	0.240694	5.65733	1.53748e-08	2.04637e-07		rna-XM_020989911.1	EIF1AX	6299.9	-0.601326	0.129135	-4.65655	3.21551e-06	4.33036e-05
rna-XM_020968510.1	DNAJB4	930.809	0.458558	0.0811895	5.64799	1.62332e-08	2.15869e-07		rna-XM_020992314.1	NPM1	7382.86	-0.286127	0.0614454	-4.6566	3.21475e-06	4.33036e-05
rna-XM_021000210.1	HTR1B	39.4702	1.52898	0.270782	5.64653	1.63721e-08	2.17523e-07		rna-XM_020992691.1	ODC1	2907.4	-1.15188	0.247477	-4.6545	3.24772e-06	4.36597e-05
rna-XM_020994396.1	NTF3	116.161	-0.779428	0.138055	-5.64578	1.64434e-08	2.18276e-07		rna-XM_021008472.1	LOC110223130	398.72	-0.609456	0.130934	-4.65468	3.24484e-06	4.36597e-05
rna-XM_020968973.1	DNASE1L3	144.177	-0.731674	0.129622	-5.64469	1.65476e-08	2.19288e-07		rna-XM_020997626.1	HOXB8	22.5409	1.77194	0.380753	4.65379	3.25893e-06	4.37714e-05
rna-XM_020987096.1	RPS12	9711.08	-0.574017	0.101692	-5.64468	1.65489e-08	2.19288e-07		rna-XM_021004119.1	RPL18	6436.75	-0.595486	0.127964	-4.65354	3.26286e-06	4.37854e-05
rna-XM_020988143.1	ATRNL1	63.2957	0.812166	0.144085	5.63673	1.73314e-08	2.29453e-07		rna-XM_020998836.1	RASGEF1C	31.4276	1.63358	0.351074	4.6531	3.26975e-06	4.38389e-05
rna-XM_020969987.1	DLEU7	53.6401	-0.961544	0.170596	-5.63638	1.73665e-08	2.29715e-07		rna-XM_021008846.1	PDE4C	63.4302	1.32036	0.283943	4.65008	3.31804e-06	4.4447e-05
rna-XM_020982301.1	LOC110205612	14.6248	-1.62131	0.287733	-5.63479	1.75268e-08	2.31629e-07		rna-XM_020999047.1	USP19	238.063	0.66116	0.142194	4.6497	3.32419e-06	4.44901e-05
rna-XM_020973014.1	MYOM2	578.134	1.72876	0.306821	5.63444	1.75626e-08	2.31898e-07		rna-XM_020967502.1	SLC7A11	13.5606	2.93451	0.631149	4.64947	3.32792e-06	4.45006e-05
rna-XM_020967918.1	ART1	25.9527	1.69337	0.300704	5.63136	1.78789e-08	2.35866e-07		rna-XM_021009089.1	DIRAS1	28.811	1.2795	0.275358	4.64668	3.37325e-06	4.5067e-05
rna-XM_020986861.1	RIPOR2	43.1032	0.972189	0.172659	5.6307	1.79475e-08	2.36561e-07		rna-XM_020985821.1	CUNH18orf32	3441.03	-0.487982	0.105108	-4.64268	3.43927e-06	4.59085e-05
rna-XM_020988501.1	DCK	427.434	-0.362076	0.0643197	-5.62932	1.80919e-08	2.38255e-07		rna-XM_020965535.1	MAN2A2	185.686	0.694689	0.14968	4.64116	3.46459e-06	4.61651e-05
rna-XM_020982810.1	TSPO	2903.23	-0.714994	0.127064	-5.62705	1.83316e-08	2.412e-07		rna-XM_020983055.1	ZNF436	586.98	0.76909	0.165708	4.64123	3.46346e-06	4.61651e-05
rna-XM_020971577.1	TNNC1	2067.23	1.69254	0.300848	5.6259	1.84539e-08	2.42596e-07		rna-XM_020975158.1	SRGN	158.894	-1.71114	0.368894	-4.63857	3.50835e-06	4.6707e-05
rna-XM_020970696.1	MYL12B	14154.8	0.281849	0.0501496	5.62016	1.90777e-08	2.50575e-07		rna-XM_021007656.1	PDLIM3	1914.34	2.43355	0.52472	4.6378	3.52132e-06	4.68386e-05
rna-XM_020984541.1	RELN	87.6326	-0.812347	0.144553	-5.61971	1.91283e-08	2.51019e-07		rna-XR_002323869.1	LOC110206286	20.4499	1.69756	0.366043	4.63759	3.52502e-06	4.68466e-05
rna-XM_020991076.1	GRB14	12.1336	1.60882	0.286425	5.61691	1.94403e-08	2.5489e-07		rna-XR_002324490.1	LOC110208413	423.301	-0.435886	0.0940031	-4.63693	3.5363e-06	4.69552e-05
rna-XM_020968803.1	GJA3	70.2844	1.16231	0.207004	5.61492	1.96658e-08	2.57621e-07		rna-XM_021007179.1	LOC110222262	13.7215	-2.34224	0.505294	-4.63539	3.56264e-06	4.72636e-05
rna-XM_020972565.1	EME1	565.178	-0.302866	0.0539439	-5.61447	1.97169e-08	2.58063e-07		rna-XR_002326120.1	LOC110213842	3666.07	-0.968097	0.208915	-4.63394	3.58771e-06	4.75545e-05
rna-XM_020986253.1	FLRT3	2004.21	-0.450281	0.0802582	-5.6104	2.0186e-08	2.63972e-07		rna-XM_020982814.1	SCUBE1	26.5487	1.39351	0.300959	4.63024	3.65245e-06	4.83583e-05
rna-XM_020971347.1	SEMA6B	56.6631	0.848221	0.151259	5.60773	2.04994e-08	2.67836e-07		rna-XM_020986381.1	TTC9	322.461	0.795898	0.171896	4.63011	3.65474e-06	4.83583e-05
rna-XR_002322874.1	LOC110203164	370.535	0.917978	0.163712	5.60728	2.05526e-08	2.68297e-07		rna-XM_020998033.1	SLC37A3	406.295	0.588187	0.127108	4.62747	3.70163e-06	4.89359e-05
rna-XM_021004231.1	TNNT1	766.375	1.32225	0.235912	5.60485	2.08441e-08	2.71865e-07		rna-XM_020987318.1	FYCO1	408.773	0.55404	0.119753	4.62652	3.71868e-06	4.91184e-05
rna-XM_020985561.1	TUBB6	2349.48	0.626693	0.111819	5.60453	2.08826e-08	2.72129e-07		rna-XM_020992426.1	PCDH9	498.036	1.44272	0.311969	4.62458	3.75365e-06	4.95371e-05
rna-XM_021006502.1	LOC110221833	10.3893	3.18634	0.568673	5.60311	2.10541e-08	2.74125e-07		rna-XM_020978310.1	PRICKLE2	69.81	1.04081	0.225072	4.62434	3.75795e-06	4.95505e-05
rna-XM_020999149.1	KLHL40	94.8848	1.67378	0.298839	5.60093	2.13207e-08	2.77355e-07		rna-XM_020976699.1	MTAP	973.982	-0.644709	0.139473	-4.62247	3.79206e-06	4.99134e-05
rna-XM_020993292.1	CREB5	509.745	0.845433	0.151042	5.59734	2.17669e-08	2.82913e-07		rna-XM_021000419.1	EDARADD	460.175	-0.738331	0.159725	-4.62252	3.791e-06	4.99134e-05
rna-XM_021008796.1	OAZ1	39377.2	-0.423257	0.0756498	-5.59496	2.20677e-08	2.86573e-07		rna-XR_002323704.1	LOC110205805	15.9146	2.66033	0.575568	4.6221	3.79875e-06	4.9958e-05
rna-XM_020969112.1	LOC110196037	6136.82	-1.00929	0.1804	-5.59472	2.20974e-08	2.86711e-07		rna-XM_020997884.1	HAND2	50.5635	2.11859	0.458441	4.62129	3.81353e-06	5.01089e-05
rna-XM_020996741.1	EMB	39.9103	1.60326	0.286747	5.59119	2.25521e-08	2.92356e-07		rna-XM_020992455.1	DACH1	109.421	0.81908	0.177289	4.62003	3.83679e-06	5.03708e-05
rna-XM_021005478.1	DOK1	80.2797	0.7216	0.129108	5.58911	2.28231e-08	2.95613e-07		rna-XR_002323797.1	LOC110206114	58.3216	-0.967415	0.209506	-4.6176	3.88194e-06	5.09194e-05
rna-XM_020997620.1	HOXB5	20.9013	-1.40386	0.251225	-5.58805	2.2963e-08	2.97154e-07		rna-XM_021004360.1	RAN	19758.9	-0.624481	0.135252	-4.61717	3.89004e-06	5.09814e-05
rna-XM_020999558.1	PPIL1	920.417	-0.432848	0.0774616	-5.58791	2.29819e-08	2.97154e-07		rna-XM_021005680.1	LOC110221246	4575.08	-1.43553	0.310953	-4.61654	3.90193e-06	5.1093e-05
rna-XM_020969960.1	POSTN	10497.1	1.20566	0.21583	5.58617	2.32138e-08	2.99893e-07		rna-XM_020965738.1	CRAT	361.704	0.524023	0.113592	4.61322	3.96473e-06	5.18704e-05
rna-XM_020997196.1	LOC110215586	25.8261	-1.05394	0.188717	-5.58478	2.33998e-08	3.02036e-07		rna-XM_020984169.1	ARFGEF2	339.828	0.529337	0.114798	4.61104	4.00661e-06	5.23731e-05
rna-XM_020985171.1	TOX3	19.2802	1.30295	0.233437	5.58159	2.38332e-08	3.07364e-07		rna-XM_020995504.1	PRUNE2	204.083	-0.739506	0.160384	-4.61084	4.01051e-06	5.23788e-05
rna-XM_020979532.1	ITGA9	111.684	0.650842	0.11666	5.57896	2.41959e-08	3.11773e-07		rna-XM_020981276.1	ACVR2B	209.34	0.647727	0.140558	4.60825	4.06073e-06	5.2989e-05
rna-XM_020983905.1	CENPA	114.972	-0.760429	0.136504	-5.57074	2.53665e-08	3.26575e-07		rna-XM_020983614.1	UTP11	960.117	-0.609598	0.132307	-4.60746	4.07612e-06	5.31283e-05
rna-XM_020966392.1	GPR37	118.214	1.59196	0.285877	5.5687	2.56647e-08	3.3013e-07		rna-XM_021004013.1	SBK2	44.1331	1.97611	0.428905	4.60735	4.07842e-06	5.31283e-05
rna-XR_002322586.1	LOC110201868	63.3234	-0.830838	0.149234	-5.56736	2.58628e-08	3.32392e-07		rna-XM_020988753.1	SH3GLB1	1206.15	0.451008	0.0978938	4.60712	4.08291e-06	5.31411e-05
rna-XM_020988595.1	ARID5A	195.696	0.566755	0.101819	5.5663	2.60203e-08	3.34128e-07		rna-XM_020982570.1	MICALL1	63.7591	1.64278	0.356611	4.60665	4.09202e-06	5.32138e-05
rna-XM_020969518.1	LOC110196353	6134.42	0.694057	0.124746	5.56378	2.63994e-08	3.38705e-07		rna-XM_020990374.1	ADARB2	18.8398	2.10207	0.45647	4.60506	4.12348e-06	5.3577e-05
rna-XM_020982352.1	NUP37	377.35	-0.755725	0.135885	-5.56152	2.67439e-08	3.42831e-07		rna-XM_020968705.1	GATA6	48.0421	1.3277	0.288408	4.60354	4.15379e-06	5.39245e-05
rna-XM_021000770.1	DDX5	3043.58	-0.478956	0.086177	-5.55781	2.73173e-08	3.49882e-07		rna-XM_020966430.1	CTDNEP1	1520.72	-0.888548	0.193109	-4.60129	4.19886e-06	5.44162e-05
rna-XM_020981061.1	VGLL4	533.422	-0.578527	0.104127	-5.55597	2.76074e-08	3.53294e-07		rna-XM_021002897.1	OBSL1	25.3825	2.01304	0.437478	4.60146	4.19542e-06	5.44162e-05
rna-XM_020992649.1	STRN	734.596	-0.298404	0.0537116	-5.55567	2.76554e-08	3.53606e-07		rna-XM_020965628.1	FPGS	268.035	0.77728	0.168978	4.59989	4.22707e-06	5.4735e-05
rna-XM_020993363.1	GGCT	1828.86	-0.515397	0.0927836	-5.55483	2.77888e-08	3.55007e-07		rna-XM_020978443.1	ARHGAP35	502.555	0.398728	0.0867073	4.59856	4.25429e-06	5.50403e-05
rna-XR_002321037.1	LOC110195868	1354.48	0.96045	0.172954	5.5532	2.8048e-08	3.58013e-07		rna-XM_020968373.1	POLR2G	2659.18	-0.529352	0.115141	-4.59744	4.27716e-06	5.52847e-05
rna-XM_020974292.1	EGFL8	36.1978	1.04149	0.187562	5.55277	2.81171e-08	3.58589e-07		rna-XM_020968505.1	GEM	147.663	1.65757	0.360555	4.59728	4.28048e-06	5.52847e-05
rna-XM_020987533.1	FBLN7	38.6583	1.48137	0.267065	5.54685	2.90863e-08	3.70634e-07		rna-XM_020998948.1	DAG1	2279.33	0.337025	0.0733195	4.59666	4.29311e-06	5.54005e-05
rna-XM_020967019.1	HNRNPK	9607.67	-0.686758	0.123858	-5.54472	2.94422e-08	3.7453e-07		rna-XM_021008510.1	OSTF1	781.868	-0.84907	0.184769	-4.59529	4.32145e-06	5.57187e-05
rna-XM_021002758.1	SPEG	35.4219	1.0618	0.191497	5.54475	2.94382e-08	3.7453e-07		rna-XM_020966245.1	HDGFL3	140.266	0.823511	0.179234	4.59462	4.33548e-06	5.5852e-05
rna-XM_020967913.1	ART5	16.7462	1.48493	0.267835	5.5442	2.95297e-08	3.75323e-07		rna-XR_002325887.1	LOC110213123	28.3805	-1.15085	0.250517	-4.59389	4.3506e-06	5.59992e-05
rna-XM_021000416.1	FAM102B	335.643	0.501616	0.0904938	5.5431	2.9717e-08	3.77383e-07		rna-XM_020987154.1	IL20RA	59.7949	-1.45953	0.317746	-4.59338	4.36117e-06	5.60865e-05
rna-XM_020998513.1	LOC110216652	266.883	0.51341	0.0926468	5.54158	2.99753e-08	3.8034e-07		rna-XM_020987975.1	LOC110209480	7492.41	-0.482912	0.105136	-4.59321	4.3648e-06	5.60865e-05
rna-XM_020971432.1	PLIN5	16.5266	1.29161	0.233088	5.54131	3.0022e-08	3.8061e-07		rna-XM_020976599.1	MED12	362.233	0.566759	0.123454	4.59086	4.41433e-06	5.66749e-05
rna-XR_002327486.1	LOC110219018	48.8762	1.17811	0.212642	5.54035	3.01876e-08	3.82385e-07		rna-XM_020972112.1	DGKD	52.9609	0.922653	0.201092	4.58821	4.47073e-06	5.73504e-05
rna-XM_020981740.1	LOC110205268	217.841	0.736232	0.132944	5.53792	3.06087e-08	3.8739e-07		rna-XM_020963052.1	PSMB5	2585.14	-1.01554	0.221348	-4.58798	4.47555e-06	5.73635e-05
rna-XM_020983751.1	LBH	192.771	0.567283	0.102442	5.53759	3.0666e-08	3.87788e-07		rna-XM_020977032.1	CNMD	326.434	0.972643	0.212047	4.58691	4.49856e-06	5.76097e-05
rna-XM_020964912.1	ADAMTS18	22.0574	-1.26105	0.227736	-5.53734	3.07103e-08	3.88019e-07		rna-XM_020982785.1	A4GALT	16.0192	1.94755	0.424642	4.58633	4.51112e-06	5.77217e-05
rna-XM_020984357.1	CACNA1E	31.0346	1.13831	0.205588	5.53683	3.07995e-08	3.88818e-07		rna-XM_020967909.1	EXOSC8	1620.53	-1.06087	0.231468	-4.58322	4.57869e-06	5.85368e-05
rna-XM_020966528.1	SLC2A4	72.9628	0.946938	0.171077	5.53516	3.10938e-08	3.92202e-07		rna-XM_020976203.1	ZBTB10	124.555	0.629882	0.13745	4.58262	4.5919e-06	5.86562e-05
rna-XM_020988430.1	PLAC8	48.2249	-1.82989	0.330716	-5.53312	3.14579e-08	3.9646e-07		rna-XM_020976996.1	TMEM178A	35.4038	-1.80085	0.393094	-4.58123	4.62247e-06	5.89969e-05
rna-XM_021001839.1	LOC110218851	574.251	0.622062	0.112448	5.53201	3.16591e-08	3.98659e-07		rna-XM_020966951.1	CCL21	939.653	-1.12586	0.245783	-4.5807	4.63424e-06	5.90973e-05
rna-XM_021009576.1	HAUS4	796.549	-0.327599	0.0592584	-5.52831	3.23322e-08	4.06793e-07		rna-XM_021009452.1	DARS	4012.44	-0.466072	0.101882	-4.57461	4.77111e-06	6.07916e-05
rna-XM_020966918.1	TLE1	181.594	-0.5799	0.104987	-5.52357	3.32186e-08	4.17242e-07		rna-XM_020991044.1	NFE2L2	2309.16	-0.651775	0.142516	-4.57334	4.80005e-06	6.11089e-05
rna-XM_020994273.1	EPS8	213.984	0.833564	0.150907	5.5237	3.31926e-08	4.17242e-07		rna-XM_021009845.1	RAPSN	170.078	3.41093	0.746029	4.57211	4.82831e-06	6.1417e-05
rna-XM_020987476.1	POLR1B	247.224	-0.699733	0.126717	-5.52201	3.35143e-08	4.20377e-07		rna-XM_020980073.1	DCP2	516.876	0.400057	0.0875061	4.57176	4.83634e-06	6.14638e-05
rna-XM_020990119.1	KIF5A	45.5891	0.969997	0.175662	5.52196	3.35244e-08	4.20377e-07		rna-XM_020984846.1	POU2F3	1161.67	-0.807454	0.176624	-4.5716	4.84012e-06	6.14638e-05
rna-XM_020966829.1	LOC110194438	771.405	-0.426543	0.0772668	-5.52038	3.38261e-08	4.23805e-07		rna-XM_020984078.1	POLD2	815.498	-0.599329	0.131164	-4.56931	4.89331e-06	6.20872e-05
rna-XM_020988434.1	STBD1	151.877	1.23387	0.223559	5.51922	3.40501e-08	4.26254e-07		rna-XM_020986091.1	ANAPC13	1090.78	-0.450731	0.0986947	-4.56692	4.94943e-06	6.27466e-05
rna-XM_020977284.1	LGI4	31.2393	0.868096	0.157324	5.5179	3.43069e-08	4.29108e-07		rna-XM_020971502.1	TWF2	251.117	0.723606	0.158555	4.56374	5.02498e-06	6.36404e-05
rna-XM_021008780.1	RPE	1261.73	-0.308636	0.0559466	-5.51661	3.45601e-08	4.31915e-07		rna-XM_020974729.1	DUSP27	103.755	3.28791	0.720463	4.5636	5.02833e-06	6.36404e-05
rna-XM_020985057.1	TSHZ3	159.371	0.705086	0.12784	5.51538	3.48033e-08	4.34591e-07		rna-XM_020965970.1	SOCS3	171.168	0.59847	0.131157	4.56301	5.04246e-06	6.37659e-05
rna-XM_021000930.1	CACNG1	697.462	1.58425	0.287476	5.51089	3.57015e-08	4.45434e-07		rna-XM_020975342.1	POLR2B	2022.35	-0.333903	0.0732033	-4.5613	5.08376e-06	6.42345e-05
rna-XM_020986575.1	SASH1	717.463	0.352349	0.0639988	5.50556	3.6799e-08	4.58745e-07		rna-XM_020999236.1	SLC38A3	28.1953	1.15123	0.252443	4.56035	5.10673e-06	6.44708e-05
rna-XM_020987369.1	TRAK1	575.019	0.423092	0.0769582	5.49768	3.84817e-08	4.79322e-07		rna-XM_021009638.1	PHAX	2427.35	-0.61776	0.135495	-4.55929	5.1328e-06	6.47459e-05
rna-XM_020996848.1	MORN4	211.881	0.552994	0.100595	5.49722	3.85819e-08	4.8017e-07		rna-XM_020990909.1	NOSTRIN	38.2707	1.85162	0.406152	4.55893	5.14148e-06	6.48015e-05
rna-XM_020981910.1	FAM69B	54.084	-1.44532	0.262936	-5.49683	3.86685e-08	4.80847e-07		rna-XM_020974698.1	LOC110199757	54.144	-1.51984	0.333396	-4.55865	5.14835e-06	6.48341e-05
rna-XM_020984477.1	CD36	2589.03	0.805235	0.146612	5.49228	3.96786e-08	4.92998e-07		rna-XM_020982675.1	MKL1	101.983	1.26558	0.277644	4.55828	5.15734e-06	6.48934e-05
rna-XM_020975215.1	STOX1	23.4058	1.06443	0.193875	5.49028	4.01287e-08	4.9813e-07		rna-XM_021008025.1	RNF10	421.706	0.758165	0.166358	4.55743	5.17831e-06	6.51031e-05
rna-XM_020988700.1	GNG5	2840.6	-0.750437	0.136688	-5.49015	4.01584e-08	4.9813e-07		rna-XM_020996634.1	SELENOM	917.359	1.09955	0.241283	4.55709	5.18665e-06	6.51538e-05
rna-XM_020980296.1	GPR160	16.8628	-1.48628	0.27074	-5.4897	4.02618e-08	4.98999e-07		rna-XM_020974167.1	LOC110199370	543.044	-0.705015	0.154749	-4.55587	5.21684e-06	6.54788e-05
rna-XR_002324455.1	LOC110208322	12.6454	1.34653	0.245675	5.48096	4.23034e-08	5.23869e-07		rna-XM_021007919.1	ALKBH2	145.619	-0.885172	0.19431	-4.55546	5.22709e-06	6.55531e-05
rna-XM_020970622.1	XIRP1	77.9911	1.8196	0.332113	5.47887	4.28056e-08	5.29295e-07		rna-XM_020978659.1	SLITRK4	144.318	1.24632	0.273599	4.55526	5.23218e-06	6.55625e-05
rna-XM_020988363.1	BMP2K	308.671	-0.306369	0.0559185	-5.47884	4.28124e-08	5.29295e-07		rna-XM_021008618.1	TMEM265	265.312	-0.756361	0.166125	-4.55296	5.28972e-06	6.62286e-05
rna-XM_021009701.1	SPI1	52.2067	-1.01997	0.186277	-5.47555	4.36146e-08	5.38767e-07		rna-XM_020986836.1	INSM1	11.7889	-2.27796	0.500388	-4.55239	5.30398e-06	6.62975e-05
rna-XM_020977957.1	FXYD1	1910.92	0.607335	0.110938	5.47455	4.3863e-08	5.41388e-07		rna-XM_020998513.1	LOC110216652	385.947	0.971809	0.213468	4.55247	5.30191e-06	6.62975e-05
rna-XM_020965941.1	LOC110193899	14721.4	1.67837	0.307116	5.46494	4.6307e-08	5.71082e-07		rna-XM_020966665.1	RNASEK	2430.21	-1.01767	0.223612	-4.55107	5.33737e-06	6.66599e-05
rna-XM_021004381.1	TMEM132D	29.8121	-1.61253	0.295138	-5.46366	4.66408e-08	5.74724e-07		rna-XM_020972292.1	TENM4	185.851	1.12809	0.247942	4.54982	5.36927e-06	6.7003e-05
rna-XM_020972352.1	MEMO1	1661	-0.270847	0.0495805	-5.46277	4.68757e-08	5.77142e-07		rna-XM_020979180.1	LTBP4	632.403	1.34275	0.295191	4.54873	5.39699e-06	6.72934e-05
rna-XM_020994873.1	LOC110214141	1030.84	0.420919	0.0770762	5.46107	4.73268e-08	5.82217e-07		rna-XM_021007547.1	LOC110222522	55.8235	0.908061	0.199706	4.54699	5.44193e-06	6.77979e-05
rna-XM_020998234.1	TMEM26	190.855	0.917105	0.167955	5.46042	4.75022e-08	5.83894e-07		rna-XM_020974214.1	TNF	52.1479	-2.53197	0.556884	-4.54668	5.44985e-06	6.78408e-05
rna-XM_020968793.1	IL17D	74.0267	-0.917728	0.16811	-5.4591	4.78545e-08	5.87742e-07		rna-XM_020993363.1	GGCT	1817.94	-0.748077	0.164609	-4.54457	5.50477e-06	6.84681e-05
rna-XM_021009850.1	MDK	643.886	0.464879	0.0852079	5.45582	4.87468e-08	5.98209e-07		rna-XR_002321757.1	LOC110198567	254.474	-0.538546	0.118549	-4.54283	5.55038e-06	6.89787e-05
rna-XM_021009054.1	ERAP1	2878.77	-0.37077	0.0679625	-5.45551	4.88335e-08	5.98781e-07		rna-XM_020983129.1	RUNX3	80.4277	-1.28927	0.283839	-4.54224	5.56597e-06	6.91158e-05
rna-XM_020969245.1	BORCS8	819.81	-0.299538	0.0549073	-5.45533	4.8882e-08	5.98884e-07		rna-XM_020967444.1	LAPTM4A	4911.09	-0.805918	0.177447	-4.54175	5.57894e-06	6.92201e-05
rna-XM_021002377.1	MEST	236.287	-0.330965	0.0606924	-5.45315	4.94854e-08	6.05781e-07		rna-XM_020989048.1	LPP	379.654	0.47392	0.104358	4.54129	5.59107e-06	6.93137e-05
rna-XM_020986972.1	TRDN	373.302	1.57098	0.288108	5.45275	4.95981e-08	6.06663e-07		rna-XM_020976548.1	IMP4	1799.89	-0.716893	0.157931	-4.53928	5.64461e-06	6.99202e-05
rna-XM_020966376.1	FSD2	27.0879	1.27025	0.233079	5.44986	5.04088e-08	6.16075e-07		rna-XM_020965718.1	LOC110193728	338.365	-0.742338	0.16357	-4.53835	5.66966e-06	7.01731e-05
rna-XM_020991555.1	SSR2	3994.58	-0.616953	0.113243	-5.44805	5.09249e-08	6.21875e-07		rna-XM_020987087.1	LOC110208893	1174.57	-1.29581	0.285583	-4.53742	5.69455e-06	7.04236e-05
rna-XM_020986901.1	PQLC1	242.125	0.480223	0.088158	5.4473	5.11396e-08	6.23986e-07		rna-XM_020989031.1	LOC110210181	69.6377	-2.17805	0.480052	-4.53711	5.70304e-06	7.04709e-05
rna-XM_020988493.1	ADAMTS3	25.1295	1.17958	0.216553	5.44705	5.12125e-08	6.24366e-07		rna-XM_020965730.1	UBE2C	1792.41	-0.479477	0.105702	-4.53613	5.72969e-06	7.07425e-05
rna-XM_020970698.1	ADCYAP1	41.1244	1.06575	0.195753	5.44438	5.19858e-08	6.33278e-07		rna-XM_021009891.1	PAK1IP1	1194.63	-0.529917	0.116844	-4.53527	5.75301e-06	7.09726e-05
rna-XM_020979180.1	LTBP4	652.678	0.992991	0.182419	5.44348	5.22507e-08	6.35987e-07		rna-XM_020995386.1	CUNH19orf53	1602.43	-0.613868	0.135485	-4.53088	5.87385e-06	7.24043e-05
rna-XM_020999524.1	GLO1	2377.26	-0.601596	0.110523	-5.44319	5.23342e-08	6.36485e-07		rna-XM_020976258.1	CXADR	954.864	-0.526405	0.116201	-4.53012	5.8949e-06	7.26047e-05
rna-XM_020997592.1	MYL4	12122.9	1.70068	0.312512	5.44196	5.26974e-08	6.4038e-07		rna-XM_020995948.1	LOC110214859	1122.11	-0.925542	0.204348	-4.52925	5.91945e-06	7.28477e-05
rna-XM_020971050.1	SBSPON	172.284	0.599832	0.110237	5.44131	5.28905e-08	6.42205e-07		rna-XM_020974726.1	DPT	5790.57	1.98584	0.43848	4.52892	5.92871e-06	7.29025e-05
rna-XM_020986518.1	OVOL2	369.297	-0.64605	0.118737	-5.44103	5.29745e-08	6.42703e-07		rna-XM_020968503.1	NEXN	380.831	1.40234	0.309968	4.52415	6.06385e-06	7.44877e-05
rna-XM_020991919.1	AKAP1	435.441	0.429582	0.0789787	5.43922	5.35158e-08	6.48744e-07		rna-XM_020971704.1	PTCH1	118.153	-1.15996	0.2564	-4.52402	6.06748e-06	7.44877e-05
rna-XM_020968689.1	KCTD1	1468.49	-0.461482	0.0848835	-5.43665	5.42904e-08	6.576e-07		rna-XM_020977675.1	SNRPD3	4199.6	-0.658443	0.145635	-4.52119	6.14943e-06	7.54326e-05
rna-XM_021000981.1	NOTUM	33.8565	0.90842	0.167197	5.43324	5.5339e-08	6.69759e-07		rna-XM_021006511.1	NOXO1	167.092	1.76164	0.389727	4.5202	6.17821e-06	7.57244e-05
rna-XM_020975526.1	LOC110200296	18.7797	-1.32216	0.243468	-5.43055	5.61813e-08	6.79403e-07		rna-XM_020983516.1	MTFMT	355.753	-0.653905	0.144684	-4.51955	6.19713e-06	7.58948e-05
rna-XM_020987509.1	TTL	372.468	0.393474	0.0724673	5.42968	5.64549e-08	6.82159e-07		rna-XM_020979764.1	LOC110203306	83.7243	0.8675	0.192005	4.51812	6.23918e-06	7.6348e-05
rna-XM_020987451.1	STEAP1	76.7767	0.721508	0.132896	5.4291	5.66394e-08	6.83836e-07		rna-XM_020986741.1	SLC22A3	37.5993	1.72915	0.382752	4.51768	6.25214e-06	7.64447e-05
rna-XM_020985879.1	MAATS1	11.6051	-1.67691	0.308908	-5.42851	5.68254e-08	6.85528e-07		rna-XM_021000549.1	VSTM5	13.8274	-2.69255	0.59608	-4.5171	6.26911e-06	7.65904e-05
rna-XR_002323135.1	LOC110203940	190.628	-0.805853	0.148458	-5.42816	5.69369e-08	6.8632e-07		rna-XM_020967248.1	LOC110194733	260.464	1.08903	0.241188	4.51527	6.32363e-06	7.7132e-05
rna-XM_020985934.1	FAM162A	3807.15	0.647086	0.119265	5.42562	5.77532e-08	6.95597e-07		rna-XM_020995478.1	THOC6	1626.56	-0.550041	0.121816	-4.51535	6.32126e-06	7.7132e-05
rna-XM_020978910.1	ZCCHC6	1334.66	-0.224274	0.0413596	-5.42254	5.87566e-08	7.07114e-07		rna-XM_020965709.1	ST6GALNAC6	391.412	1.01116	0.224093	4.51226	6.41391e-06	7.81701e-05
rna-XM_020981003.1	CRELD1	99.2612	0.709828	0.130994	5.41877	6.00097e-08	7.21613e-07		rna-XM_021000752.1	MYADML2	40.4004	2.52413	0.559775	4.50918	6.50787e-06	7.92515e-05
rna-XM_020992173.1	ADD1	2126.14	0.432833	0.0799619	5.41299	6.19821e-08	7.44732e-07		rna-XM_020970060.1	COL4A2	1389.53	0.565489	0.125483	4.50651	6.59013e-06	8.01888e-05
rna-XM_020973009.1	TDRP	97.5892	0.672762	0.12432	5.41155	6.24825e-08	7.50142e-07		rna-XM_020984697.1	BCL9L	157.504	0.556984	0.123613	4.50587	6.61001e-06	8.0366e-05
rna-XM_020985808.1	CTIF	317.735	0.383624	0.0709358	5.40804	6.37178e-08	7.64358e-07		rna-XM_020983513.1	BSDC1	818.703	0.900531	0.199914	4.50458	6.6503e-06	8.07911e-05
rna-XM_020995460.1	FAM206A	1227.54	-0.311015	0.0575237	-5.40672	6.41879e-08	7.69379e-07		rna-XM_020984002.1	KANSL3	955.977	0.418867	0.0930041	4.50374	6.67667e-06	8.10464e-05
rna-XM_020964290.1	LOC110192882	92787.7	-0.485488	0.0898866	-5.40111	6.62281e-08	7.93198e-07		rna-XM_021009481.1	ZRANB3	313.796	0.58986	0.131009	4.50243	6.71796e-06	8.14822e-05
rna-XM_020974528.1	LOC110199647	3179.94	0.780853	0.144641	5.39854	6.71836e-08	8.03998e-07		rna-XM_021005141.1	SYNE3	389.734	0.89621	0.199243	4.49807	6.85718e-06	8.30398e-05
rna-XM_020977080.1	TPM2	1612.54	1.59755	0.295937	5.39829	6.72779e-08	8.04482e-07		rna-XM_021007192.1	TIGIT	14.9096	-2.02056	0.449205	-4.49807	6.85736e-06	8.30398e-05
rna-XM_020990243.1	CNOT2	1556.65	-0.24703	0.0457718	-5.39699	6.77697e-08	8.09715e-07		rna-XM_020978976.1	LOC110202709	162.392	-0.694481	0.15442	-4.49737	6.88007e-06	8.32484e-05
rna-XM_020990212.1	DYRK2	345.799	0.374062	0.0693121	5.39678	6.78485e-08	8.09779e-07		rna-XM_020977290.1	BGN	54.0167	1.71886	0.38255	4.49317	7.01702e-06	8.48376e-05
rna-XM_021009684.1	MYBPC3	9.12525	2.25984	0.418747	5.39669	6.78834e-08	8.09779e-07		rna-XM_020976239.1	C2CD2	1197.46	-0.783329	0.174432	-4.49074	7.0975e-06	8.57421e-05
rna-XM_020988805.1	INTS9	658.238	-0.264206	0.0489658	-5.39573	6.8247e-08	8.13467e-07		rna-XM_020967294.1	LOC110194773	38.4965	1.88577	0.420009	4.48982	7.1284e-06	8.60434e-05
rna-XM_020986834.1	SOX4	1014.57	-0.397248	0.0736551	-5.39335	6.91548e-08	8.23631e-07		rna-XM_020999320.1	P4HTM	23.7299	1.3111	0.292028	4.48966	7.13381e-06	8.60434e-05
rna-XM_021009036.1	PCSK1	79.08	1.72707	0.320246	5.39296	6.93069e-08	8.24785e-07		rna-XM_020972817.1	WDR12	198.148	-0.549143	0.122328	-4.48909	7.15268e-06	8.61337e-05
rna-XM_020993598.1	PLCL1	64.0317	0.823961	0.152798	5.39247	6.94957e-08	8.26374e-07		rna-XM_021009501.1	TRIM36	33.9502	1.16494	0.259502	4.48911	7.15214e-06	8.61337e-05
rna-XM_020972595.1	EZH1	412.93	0.323985	0.060096	5.39112	7.00214e-08	8.31963e-07		rna-XM_020967084.1	CASK	1170.27	0.372418	0.0829847	4.4878	7.19634e-06	8.65906e-05
rna-XM_020965721.1	ZNF335	207.103	0.432165	0.0801811	5.38986	7.05107e-08	8.37112e-07		rna-XM_020963053.1	ANKRD6	176.113	0.714531	0.159375	4.48333	7.34885e-06	8.82854e-05
rna-XR_002320660.1	LOC110194188	12.1507	1.507	0.279624	5.38937	7.07051e-08	8.38753e-07		rna-XM_020970071.1	ARGLU1	350.082	0.585361	0.130559	4.48349	7.34337e-06	8.82854e-05
rna-XM_020989614.1	P2RY2	67.8062	-1.12677	0.209157	-5.38719	7.15672e-08	8.48307e-07		rna-XM_020973491.1	RAPGEF1	196.293	0.558031	0.124509	4.48185	7.39989e-06	8.8828e-05
rna-XM_020996350.1	PLCXD3	14.7348	1.62459	0.301613	5.38635	7.19047e-08	8.50957e-07		rna-XM_020964971.1	COL14A1	3191.37	1.16041	0.258936	4.48145	7.41381e-06	8.89245e-05
rna-XM_021006081.1	SYNPO2L	236.007	1.60927	0.298769	5.38635	7.19033e-08	8.50957e-07		rna-XM_020984738.1	ACVR2A	3314.85	-0.346094	0.0772588	-4.47967	7.47576e-06	8.95257e-05
rna-XM_020989828.1	APOA4	42.1136	1.15242	0.213968	5.38592	7.20758e-08	8.52307e-07		rna-XM_020995998.1	RWDD2B	174.738	-0.911522	0.203472	-4.47983	7.47023e-06	8.95257e-05
rna-XM_021008377.1	TSPAN5	80.6409	0.776163	0.144203	5.38243	7.34884e-08	8.68325e-07		rna-XR_002327706.1	LOC110219640	426.109	-0.553242	0.123564	-4.47736	7.55723e-06	9.04299e-05
rna-XM_020977345.1	FAM213A	376.979	0.551395	0.102492	5.3799	7.45282e-08	8.79915e-07		rna-XM_020988719.1	LPAR3	188.682	-1.06623	0.238207	-4.47605	7.60366e-06	9.09136e-05
rna-XM_020993498.1	DUSP6	389.286	0.603078	0.112139	5.37794	7.53439e-08	8.88844e-07		rna-XM_020989261.1	WFDC1	679.697	-1.37534	0.307348	-4.47486	7.64618e-06	9.13499e-05
rna-XM_020975284.1	SPRY2	581.721	0.422887	0.0786983	5.37353	7.72118e-08	9.10161e-07		rna-XM_021008078.1	SOBP	15.2877	2.01896	0.451313	4.47353	7.69398e-06	9.18484e-05
rna-XM_020972142.1	MLPH	153.449	-0.694757	0.129323	-5.37227	7.77499e-08	9.14341e-07		rna-XM_020969840.1	ENOX2	26.6059	1.24159	0.277579	4.47292	7.71571e-06	9.20352e-05
rna-XM_020974214.1	TNF	17.3087	-2.19133	0.40789	-5.37236	7.77132e-08	9.14341e-07		rna-XM_020963742.1	FA2H	12.0654	2.91898	0.652733	4.47194	7.75141e-06	9.23156e-05
rna-XM_020997616.1	TTLL6	19.7197	1.08014	0.201048	5.37255	7.7632e-08	9.14341e-07		rna-XM_020992810.1	PROM1	62.3924	1.42162	0.317887	4.47208	7.7462e-06	9.23156e-05
rna-XM_020969561.1	RRM2B	575.631	0.480184	0.0894081	5.37071	7.84292e-08	9.21604e-07		rna-XM_020973117.1	USP48	505.353	0.429714	0.0961967	4.46703	7.93132e-06	9.4384e-05
rna-XM_020999638.1	BAK1	118.748	-0.489513	0.0911629	-5.36965	7.8888e-08	9.26268e-07		rna-XM_020972992.1	FBXO25	368.878	-0.687677	0.154001	-4.46541	7.99158e-06	9.50263e-05
rna-XM_021001762.1	FAM212B	149.456	0.774818	0.144392	5.36608	8.04649e-08	9.44042e-07		rna-XM_021006906.1	APOBR	41.6146	-1.0902	0.244275	-4.463	8.08199e-06	9.60259e-05
rna-XM_020969918.1	FAM46A	2854.14	-0.605058	0.112807	-5.36364	8.15628e-08	9.56172e-07		rna-XM_020972557.1	RMI2	385.812	-0.678379	0.152035	-4.46201	8.1196e-06	9.63971e-05
rna-XM_021007603.1	STOX2	205.163	-0.555208	0.103522	-5.3632	8.17598e-08	9.5773e-07		rna-XM_020986973.1	NKAIN2	27.1495	1.25445	0.281169	4.46154	8.13726e-06	9.65311e-05
rna-XM_020996288.1	CCDC85A	21.5551	-1.31838	0.245933	-5.36072	8.28911e-08	9.70221e-07		id-LOC110199884	LOC110199884	63.7121	-1.7895	0.401163	-4.46078	8.16614e-06	9.67978e-05
rna-XM_020966520.1	EIF4A1	34581.8	-0.423094	0.0789722	-5.3575	8.43806e-08	9.86883e-07		rna-XM_020973704.1	GDI2	5025.81	-0.746521	0.167465	-4.45778	8.28138e-06	9.80871e-05
rna-XM_020982927.1	IL17REL	67.4757	-0.847261	0.158168	-5.3567	8.4756e-08	9.90498e-07		rna-XM_021002438.1	NUP85	745.414	-0.752801	0.168887	-4.45743	8.29472e-06	9.81682e-05
rna-XM_020966857.1	PFN1	15874.2	-0.702324	0.13112	-5.35634	8.49249e-08	9.91697e-07		rna-XM_020984777.1	CD3E	71.6118	-1.79913	0.403786	-4.45566	8.36372e-06	9.89075e-05
rna-XM_020983147.1	MAN1C1	58.8736	-0.706266	0.131869	-5.3558	8.51775e-08	9.9387e-07		rna-XM_020983644.1	MRPS15	2303.17	-0.466935	0.104809	-4.45509	8.38597e-06	9.90933e-05
rna-XM_020983104.1	IL22RA1	234.866	-0.548645	0.102448	-5.35533	8.53987e-08	9.95674e-07		rna-XM_020966791.1	LOC110194431	308.243	1.08066	0.242666	4.45327	8.4572e-06	9.9857e-05
rna-XM_020973045.1	SEMA6D	1119.35	0.684615	0.127842	5.35517	8.54768e-08	9.95808e-07		rna-XM_020986602.1	MTHFD1L	134.344	0.603339	0.135499	4.45273	8.4784e-06	0.000100029
rna-XM_020997579.1	KRT12	49.2873	-0.982003	0.18341	-5.35414	8.59636e-08	1.0007e-06		rna-XM_021005160.1	KCTD16	11.7912	2.1664	0.486706	4.45115	8.54109e-06	0.00010069
rna-XM_020977489.1	CNTNAP2	78.5632	0.983923	0.183789	5.35355	8.62469e-08	1.00322e-06		rna-XM_020979702.1	CUNH8orf4	480.707	-0.877766	0.197244	-4.45016	8.58081e-06	0.00010108
rna-XM_021005750.1	HSPB1	610.739	1.26859	0.237016	5.35235	8.68213e-08	1.00911e-06		rna-XM_020982844.1	CPT1B	17.5234	2.48701	0.558911	4.44973	8.59776e-06	0.000101201
rna-XM_021000461.1	ACTN2	1649.97	1.49074	0.278703	5.34887	8.8506e-08	1.02789e-06		rna-XM_020994520.1	CLK3	980.337	-0.751573	0.168932	-4.44897	8.62841e-06	0.000101483
rna-XM_021009148.1	LSM7	1642.93	-0.428284	0.080074	-5.3486	8.86349e-08	1.02859e-06		rna-XM_020981739.1	NDOR1	176.451	-0.72474	0.162983	-4.44672	8.71918e-06	0.000102471
rna-XM_021008510.1	OSTF1	738.845	-0.588579	0.110088	-5.34646	8.96926e-08	1.04006e-06		rna-XM_020971090.1	THRB	129.537	-0.892981	0.200844	-4.44614	8.74254e-06	0.000102666
rna-XM_020988528.1	NCAPH	801.081	-0.253558	0.0474299	-5.34595	8.99455e-08	1.04218e-06		rna-XM_020987397.1	GLB1	284.987	-0.744098	0.167427	-4.44432	8.81722e-06	0.000103462
rna-XM_020972824.1	NOP58	2108.06	-0.268574	0.0502446	-5.34534	9.0247e-08	1.04487e-06		rna-XM_020970355.1	NEB	2608.92	3.12728	0.703704	4.44402	8.82919e-06	0.000103522
rna-XM_020994625.1	RASSF4	215.962	0.6303	0.117935	5.34445	9.06917e-08	1.0492e-06		rna-XM_020972786.1	LOC110198485	11429.5	-1.33565	0.300604	-4.44322	8.86215e-06	0.000103829
rna-XM_020964241.1	RBM22	1348.65	-0.223544	0.0418383	-5.34306	9.13919e-08	1.05648e-06		rna-XM_020985383.1	BLK	17.5793	-2.31205	0.520488	-4.44208	8.90943e-06	0.000104302
rna-XM_020993644.1	MSTN	234.364	2.02254	0.379152	5.33439	9.58674e-08	1.10736e-06		rna-XM_020988240.1	LOC110209584	89.4159	-1.0505	0.236687	-4.43835	9.06514e-06	0.000106043
rna-XM_020965620.1	NEURL2	34.9768	0.829082	0.155441	5.33373	9.62162e-08	1.11054e-06		rna-XM_020984595.1	LAMB1	1235.58	0.686176	0.154622	4.43775	9.09026e-06	0.000106254
rna-XM_020987512.1	ACBD7	31.7901	1.03006	0.193151	5.33292	9.66483e-08	1.11466e-06		rna-XM_021009701.1	SPI1	85.2435	-1.56799	0.353697	-4.43313	9.28729e-06	0.000108474
rna-XM_021007322.1	BCL11B	1900.56	-0.402131	0.0754476	-5.32994	9.82426e-08	1.13218e-06		rna-XM_020969199.1	LOC110196105	92.9646	1.42895	0.322497	4.43091	9.38373e-06	0.000109515
rna-XM_020999571.1	PI16	267.938	-2.2179	0.416175	-5.32926	9.86126e-08	1.13556e-06		rna-XM_020992791.1	LOC110212751	32.3225	-1.18945	0.268498	-4.43001	9.42274e-06	0.000109886
rna-XM_020981410.1	FAM210B	372.536	-0.506077	0.0949659	-5.32904	9.87325e-08	1.13607e-06		rna-XM_020968764.1	THYN1	520.981	-0.813271	0.18362	-4.4291	9.46263e-06	0.000110266
rna-XM_020969500.1	GMPR2	454.546	-0.268369	0.0503653	-5.32846	9.90477e-08	1.13882e-06		rna-XM_020998454.1	CMYA5	209.02	2.88702	0.652019	4.42782	9.51907e-06	0.000110839
rna-XM_021004981.1	TNFAIP8L2	85.246	-0.615711	0.115574	-5.32744	9.96092e-08	1.1444e-06		rna-XM_020980559.1	LOC110204319	125.712	1.24865	0.282037	4.42724	9.54469e-06	0.000111051
rna-XM_020966853.1	RNF167	1505.48	-0.340193	0.0638638	-5.32686	9.99274e-08	1.14717e-06		rna-XM_021007515.1	EGFL6	783.443	-1.5436	0.348676	-4.42702	9.55454e-06	0.000111081
rna-XM_021007107.1	PHLDB2	253.426	0.639749	0.120123	5.32576	1.00532e-07	1.15322e-06		rna-XM_020982392.1	CHST11	20.1129	-1.37067	0.309661	-4.42636	9.58386e-06	0.000111336
rna-XM_020976045.1	ST7	541.074	-0.516767	0.0970396	-5.32532	1.00777e-07	1.15515e-06		rna-XM_020982115.1	TFB2M	1001.79	-0.441329	0.0997528	-4.42422	9.67911e-06	0.000112356
rna-XM_020986620.1	SYNE1	768.895	0.588054	0.110471	5.32313	1.01996e-07	1.16823e-06		rna-XM_021004684.1	ERH	12170.8	-0.489888	0.110769	-4.42261	9.75138e-06	0.000113108
rna-XM_020982449.1	BPIFC	625.988	-0.726906	0.136637	-5.31996	1.03787e-07	1.18783e-06		rna-XM_020982447.1	PRDM4	37.8015	0.8782	0.198579	4.42241	9.76043e-06	0.000113127
rna-XM_021002894.1	WNT10A	107.014	-0.652365	0.122649	-5.31896	1.04361e-07	1.19349e-06		rna-XM_020972802.1	LOC110198495	11686.8	1.01221	0.229043	4.41931	9.9017e-06	0.000114612
rna-XM_020991764.1	DUSP14	454.012	-0.580613	0.109176	-5.31812	1.04842e-07	1.19807e-06		rna-XM_020993956.1	TMEM14A	2828.51	-0.738435	0.167095	-4.41926	9.90373e-06	0.000114612
rna-XM_020974159.1	PSORS1C2	323.962	-1.26503	0.237896	-5.31755	1.05172e-07	1.20092e-06		rna-XM_020969996.1	FREM2	404.782	0.805752	0.182363	4.41839	9.94406e-06	0.000114774
rna-XM_020989854.1	TBC1D9	74.901	0.722233	0.135847	5.31652	1.05773e-07	1.20686e-06		rna-XM_020987281.1	ACPP	3543.75	-0.76903	0.174054	-4.41834	9.94623e-06	0.000114774
rna-XM_020967746.1	PCGF6	326.296	-0.398572	0.074972	-5.31628	1.0591e-07	1.2075e-06		rna-XM_020994856.1	SLC27A1	595.768	-0.65373	0.14796	-4.4183	9.94803e-06	0.000114774
rna-XM_021000781.1	KPNA2	3480.09	-0.26167	0.0492267	-5.31561	1.063e-07	1.21102e-06		rna-XM_021000212.1	LOC110217711	343.333	-0.828388	0.187489	-4.41833	9.94677e-06	0.000114774
rna-XM_020968447.1	LOC110195605	21.7827	1.20902	0.22769	5.30992	1.09674e-07	1.24661e-06		rna-XM_020990720.1	HCK	16.189	-1.51198	0.342224	-4.41809	9.95788e-06	0.0001148
rna-XM_020983287.1	RPA2	2423.58	-0.300284	0.0565509	-5.30998	1.09635e-07	1.24661e-06		rna-XM_021000481.1	DISC1	82.0184	0.957887	0.216824	4.4178	9.97093e-06	0.000114863
rna-XR_002323134.1	LOC110203939	128.636	-0.828606	0.156042	-5.31014	1.09541e-07	1.24661e-06		rna-XM_020997703.1	RDM1	2103.61	-0.569735	0.12897	-4.41757	9.98149e-06	0.000114897
rna-XM_020990953.1	SPRED1	577.905	0.290587	0.0547279	5.30968	1.09821e-07	1.24733e-06		rna-XM_021002617.1	KCNJ16	24.1595	-3.05293	0.691129	-4.41731	9.99359e-06	0.000114949
rna-XM_020968095.1	PACS1	77.5283	0.54873	0.103385	5.30762	1.11068e-07	1.26054e-06		rna-XM_020964499.1	SV2B	9.87367	2.84083	0.643209	4.41664	1.00246e-05	0.000115186
rna-XM_021000534.1	CDH12	15.6745	1.64739	0.310393	5.30742	1.11187e-07	1.26094e-06		rna-XM_020972619.1	WNK4	84.9092	0.67658	0.153192	4.41654	1.00294e-05	0.000115186
rna-XM_020998334.1	LIN28B	19.6066	1.33136	0.25086	5.3072	1.1132e-07	1.26148e-06		rna-XR_002320533.1	CCDC102A	159.998	0.639034	0.144722	4.41561	1.00723e-05	0.000115591
rna-XM_020986039.1	SLC51A	387.937	-0.933784	0.175967	-5.30657	1.11707e-07	1.26491e-06		rna-XM_020966305.1	WNT10B	183.163	-1.01988	0.231007	-4.41495	1.01035e-05	0.000115774
rna-XR_002327222.1	LOC110218172	136.078	-0.614098	0.115742	-5.30574	1.12215e-07	1.26971e-06		rna-XM_021004195.1	CDC42EP5	947.486	-0.790962	0.179153	-4.41501	1.01005e-05	0.000115774
rna-XM_020965104.1	GATA3	2129.66	-0.527458	0.0994178	-5.30547	1.12386e-07	1.27067e-06		rna-XM_020999707.1	PRPF18	1846.2	-0.645067	0.146194	-4.41242	1.02223e-05	0.000117046
rna-XM_021004728.1	SRSF5	8141.69	-0.947533	0.178812	-5.29904	1.16416e-07	1.31524e-06		rna-XM_021004981.1	TNFAIP8L2	124.687	-0.645262	0.14626	-4.41175	1.02537e-05	0.000117317
rna-XR_002325713.1	LOC110212596	58.8768	-0.677476	0.12789	-5.29733	1.17508e-07	1.32658e-06		rna-XM_020981866.1	SLTM	2150.77	-0.339437	0.0769686	-4.41007	1.03337e-05	0.000118142
rna-XM_020977788.1	LUZP2	37.7459	1.0393	0.196208	5.29693	1.17765e-07	1.32848e-06		rna-XM_020996213.1	RTN4	4359.42	0.952315	0.215968	4.40952	1.03601e-05	0.000118355
rna-XM_021000745.1	CHORDC1	730.763	-0.443348	0.0837269	-5.29518	1.18902e-07	1.34029e-06		rna-XM_021009345.1	IVD	159.744	0.751035	0.17033	4.40931	1.03701e-05	0.000118381
rna-XM_020979471.1	LOC110203046	133.902	-0.550847	0.104054	-5.29384	1.19774e-07	1.34911e-06		rna-XM_020989905.1	CNKSR2	33.2672	1.78617	0.405111	4.4091	1.03801e-05	0.000118405
rna-XM_021001574.1	CDKN1B	412.043	-0.486805	0.0919697	-5.2931	1.20258e-07	1.35354e-06		rna-XM_020990071.1	RASL11B	1043.72	-1.17384	0.266323	-4.40758	1.04534e-05	0.000119151
rna-XM_020984031.1	PPIA	41538.9	-0.52497	0.0992654	-5.28855	1.2329e-07	1.38662e-06		rna-XM_020990942.1	GAD1	9.94616	2.53491	0.575225	4.40682	1.04899e-05	0.000119477
rna-XM_021007782.1	KCNK2	262.439	-0.842098	0.159283	-5.28679	1.24478e-07	1.39893e-06		rna-XM_020965761.1	MTHFS	132.383	-0.852414	0.193465	-4.40604	1.05276e-05	0.000119772
rna-XM_021000475.1	GNG4	231.315	0.856505	0.162026	5.28623	1.24861e-07	1.40217e-06		rna-XM_021002836.1	IGFBP2	1189.57	0.909561	0.206439	4.40596	1.05315e-05	0.000119772
rna-XM_020966327.1	KRT84	329.047	0.740841	0.14016	5.28567	1.25243e-07	1.40541e-06		rna-XM_020966175.1	BIN2	48.7383	-1.59234	0.361434	-4.40562	1.05482e-05	0.000119871
rna-XM_020988553.1	PGRMC2	329.604	-0.642536	0.121649	-5.28188	1.27864e-07	1.43374e-06		rna-XM_020982123.1	CDC42BPA	490.184	0.950061	0.215663	4.4053	1.05638e-05	0.000119958
rna-XM_020989185.1	LOC110210317	28.016	0.934269	0.176943	5.28006	1.29138e-07	1.44695e-06		rna-XM_020984266.1	GALNT14	13.1773	2.38666	0.541996	4.40347	1.06535e-05	0.000120886
rna-XM_020994761.1	SCRIB	475.204	0.519848	0.0984655	5.27949	1.29542e-07	1.45039e-06		rna-XM_020978187.1	ADAMTS10	107.732	1.1238	0.255328	4.40139	1.07562e-05	0.000121938
rna-XM_020999403.1	SNRPC	801.915	-0.563544	0.106756	-5.27878	1.30046e-07	1.45494e-06		rna-XM_020983044.1	LUZP1	181.758	0.594196	0.135006	4.40126	1.07623e-05	0.000121938
rna-XM_021009889.1	TMEM14C	1308.24	-0.597032	0.113158	-5.27608	1.3198e-07	1.47547e-06		rna-XM_020995163.1	COLGALT1	108.002	1.13406	0.257709	4.40054	1.07982e-05	0.000122253
rna-XM_020973908.1	PSMG1	1942.7	-0.303704	0.0575641	-5.27592	1.32091e-07	1.47561e-06		rna-XM_020966114.1	NR4A1	50.708	1.45506	0.330924	4.39695	1.09782e-05	0.000124198
rna-XM_020963761.1	PGAM2	367.272	1.09413	0.207417	5.27502	1.32744e-07	1.4818e-06		rna-XM_020985575.1	CEP76	337.862	-0.540896	0.123035	-4.39629	1.10116e-05	0.000124483
rna-XM_020991401.1	CXCL14	77197.1	-0.535084	0.101442	-5.27475	1.32937e-07	1.48284e-06		rna-XM_020966027.1	PGS1	592.612	-0.644918	0.146752	-4.39462	1.10965e-05	0.000125256
rna-XM_020965082.1	RASSF8	345.321	0.41939	0.0795223	5.27387	1.33578e-07	1.48889e-06		rna-XM_020967432.1	FAM49A	130.826	-1.23778	0.281654	-4.39468	1.10935e-05	0.000125256
rna-XM_020979161.1	PCOLCE	1177.09	0.79249	0.150287	5.27319	1.34072e-07	1.49328e-06		rna-XM_020965359.1	LOC110193496	115.15	0.820299	0.186795	4.39144	1.12602e-05	0.000126798
rna-XM_020989184.1	ZNF469	404.341	0.690874	0.131025	5.27283	1.34332e-07	1.49506e-06		rna-XM_020977242.1	MAG	24.1624	2.34194	0.533287	4.39152	1.1256e-05	0.000126798
rna-XM_020971427.1	NMRK2	205.874	1.62198	0.307628	5.27256	1.34537e-07	1.49622e-06		rna-XM_020983596.1	BMP8A	72.5778	-1.48592	0.338372	-4.39136	1.12643e-05	0.000126798
rna-XM_021000565.1	HYLS1	308.288	-0.270012	0.0512194	-5.27167	1.3519e-07	1.50237e-06		rna-XM_020984348.1	CEP350	1075.88	0.521737	0.11882	4.39099	1.12834e-05	0.000126798
rna-XM_021000205.1	ADGRB3	24.7131	1.26415	0.239961	5.26815	1.37802e-07	1.53026e-06		rna-XM_020988721.1	MCOLN2	18.2936	-2.11576	0.481825	-4.39115	1.12754e-05	0.000126798
rna-XR_002324621.1	NFATC1	169.594	-0.702145	0.133285	-5.26799	1.37927e-07	1.53051e-06		rna-XM_021005820.1	CHRND	12.5898	3.54691	0.807769	4.391	1.1283e-05	0.000126798
rna-XM_020990188.1	RASSF3	1686.05	0.28119	0.0533948	5.26624	1.39248e-07	1.54403e-06		rna-XM_020998501.1	F2RL2	2357.63	-0.624857	0.14243	-4.38712	1.1486e-05	0.000128979
rna-XM_021005160.1	KCTD16	16.1763	1.45529	0.276394	5.26527	1.39983e-07	1.55102e-06		rna-XM_020971039.1	PI15	242.858	1.11531	0.254245	4.38675	1.15058e-05	0.000129051
rna-XM_020974507.1	LOC110199632	211.952	0.572055	0.108689	5.26325	1.41532e-07	1.56702e-06		rna-XM_020989685.1	TAGLN	844.701	1.0895	0.248366	4.38668	1.15095e-05	0.000129051
rna-XM_020999814.1	ADGRL3	393.563	0.616341	0.11712	5.26247	1.42133e-07	1.57251e-06		rna-XM_020997881.1	LOC110216028	22.1497	2.27649	0.519077	4.38565	1.15639e-05	0.000129469
rna-XM_020971722.1	NEK7	746.974	0.386251	0.0734157	5.26115	1.43158e-07	1.58268e-06		rna-XM_020998751.1	NHP2	2492.34	-0.976065	0.222556	-4.38571	1.15609e-05	0.000129469
rna-XM_020978455.1	MEIS3	92.4401	0.972951	0.184941	5.26088	1.43364e-07	1.58379e-06		rna-XM_020985851.1	IGSF11	76.767	1.40936	0.321526	4.38334	1.16874e-05	0.000130755
rna-XM_020974891.1	CFL2	4688.46	0.409445	0.0778471	5.2596	1.44367e-07	1.59369e-06		rna-XM_020964302.1	GPX3	140.025	-2.3337	0.532451	-4.38293	1.17092e-05	0.000130902
rna-XM_020987503.1	FAM171A1	327.809	0.450603	0.0856985	5.258	1.45629e-07	1.60643e-06		rna-XM_020994321.1	ARHGDIB	475.668	-1.24261	0.283523	-4.38276	1.17188e-05	0.000130913
rna-XM_020967147.1	LOC110194667	106.318	-0.54259	0.103207	-5.25729	1.46192e-07	1.61133e-06		rna-XM_021007702.1	DCTD	645.207	-0.531258	0.121228	-4.3823	1.17435e-05	0.000131093
rna-XM_020995028.1	TMED1	268.86	0.349134	0.066411	5.25717	1.46289e-07	1.61133e-06		rna-XM_020969309.1	ARID3A	50.834	0.87091	0.198761	4.38169	1.17765e-05	0.000131341
rna-XM_020969339.1	NFIC	164.05	0.830276	0.157991	5.25522	1.47846e-07	1.62728e-06		rna-XM_021000215.1	LGMN	710.833	-1.63926	0.374127	-4.38156	1.17831e-05	0.000131341
rna-XM_020965700.1	TNNC2	13621.6	1.59779	0.304108	5.254	1.48827e-07	1.63688e-06		rna-XM_020985318.1	SNRNP27	1635.51	-0.524764	0.119774	-4.38129	1.17978e-05	0.000131408
rna-XM_020998692.1	PTPRT	26.4722	1.01078	0.192443	5.25235	1.50169e-07	1.65042e-06		rna-XM_021008630.1	FAM105A	517.967	-0.92421	0.210954	-4.38109	1.18088e-05	0.000131433
rna-XM_021000507.1	BMP5	17.6672	1.88828	0.359537	5.25197	1.5048e-07	1.65263e-06		rna-XM_020972989.1	METTL22	508.881	-0.747095	0.170543	-4.38068	1.1831e-05	0.000131487
rna-XM_020994321.1	ARHGDIB	260.327	-0.848042	0.161496	-5.25118	1.5113e-07	1.65855e-06		rna-XM_020990330.1	RASGRP1	262.181	-0.902245	0.205955	-4.38078	1.18257e-05	0.000131487
rna-XM_020965713.1	BSPRY	186.601	1.10088	0.209671	5.25052	1.5167e-07	1.66325e-06		rna-XM_020976228.1	TOPORS	1419.89	-0.545292	0.124522	-4.37906	1.19191e-05	0.000132369
rna-XM_021003015.1	CACNA1S	143.596	1.59144	0.303207	5.24871	1.5317e-07	1.67847e-06		rna-XM_020972707.1	LOC110198433	199.45	1.58048	0.36118	4.37587	1.20952e-05	0.000134226
rna-XM_020971720.1	DENND1B	279.097	0.436094	0.0830965	5.24804	1.53726e-07	1.68333e-06		rna-XM_020972923.1	DDX18	2071.47	-0.663014	0.151523	-4.37567	1.2106e-05	0.000134248
rna-XM_020967792.1	CALHM2	130.415	-0.615414	0.117303	-5.24635	1.5514e-07	1.69757e-06		rna-XM_020987098.1	EYA4	62.7584	1.43593	0.328271	4.37423	1.21862e-05	0.000135039
rna-XM_020993535.1	HECW2	93.7657	0.665386	0.126841	5.24584	1.55573e-07	1.70106e-06		rna-XM_020967066.1	COL22A1	31.6302	1.59748	0.365231	4.37389	1.22053e-05	0.000135052
rna-XM_020967447.1	FITM1	59.7604	1.37088	0.26172	5.23798	1.62347e-07	1.77383e-06		rna-XM_021002830.1	LOC110219468	11.9618	2.24378	0.512987	4.37395	1.22017e-05	0.000135052
rna-XM_021000219.1	TDP1	214.994	-0.567681	0.108381	-5.23783	1.62477e-07	1.77395e-06		rna-XM_020987743.1	EPS15	325.821	0.604866	0.138333	4.37255	1.22805e-05	0.000135785
rna-XM_020981739.1	NDOR1	149.866	-0.53737	0.102619	-5.23654	1.63614e-07	1.78507e-06		rna-XM_020973451.1	PRDM2	547.52	0.435923	0.099732	4.37094	1.23714e-05	0.00013669
rna-XM_020997222.1	MEDAG	260.756	0.796019	0.152039	5.23561	1.64441e-07	1.79278e-06		rna-XM_021007027.1	SMG6	188.466	0.716559	0.163949	4.37062	1.23893e-05	0.000136788
rna-XM_020989305.1	PSMB10	2747.1	-0.902942	0.172476	-5.23519	1.64819e-07	1.79559e-06		rna-XM_020969583.1	PSD3	283.636	0.896431	0.205116	4.37035	1.24047e-05	0.000136858
rna-XM_020982534.1	RAC2	40.3748	-1.45609	0.278187	-5.23422	1.6568e-07	1.80365e-06		rna-XM_020982043.1	THAP10	210.568	-0.776457	0.177681	-4.36994	1.24282e-05	0.000137018
rna-XM_020974148.1	PSMB9	14.862	-1.70806	0.326451	-5.23221	1.67497e-07	1.8221e-06		rna-XM_020987126.1	LOC110208910	162.341	-2.07653	0.475251	-4.36933	1.24626e-05	0.000137297
rna-XM_020963444.1	SRPX2	36.1904	0.847693	0.16207	5.23042	1.69122e-07	1.83845e-06		rna-XM_020977789.1	BBOX1	2528.08	-0.698279	0.159919	-4.36646	1.26275e-05	0.000138811
rna-XM_020997806.1	ASB16	18.6279	1.12245	0.214669	5.22874	1.70667e-07	1.85389e-06		rna-XM_020990218.1	SGCB	1833.14	0.846532	0.193864	4.36662	1.26185e-05	0.000138811
rna-XM_020979922.1	ADGRE5	71.5323	-0.671701	0.128508	-5.22694	1.72339e-07	1.8707e-06		rna-XM_020992991.1	ZRANB2	720.45	-0.535504	0.122634	-4.36669	1.26144e-05	0.000138811
rna-XM_020973116.1	HSPB7	124.262	1.1405	0.218251	5.22564	1.73556e-07	1.88254e-06		rna-XM_020997337.1	PSMC5	2962.26	-0.754205	0.172734	-4.36627	1.26388e-05	0.000138834
rna-XM_020995178.1	COL5A3	270.517	0.699983	0.133979	5.22458	1.74552e-07	1.89198e-06		rna-XM_020967471.1	VSNL1	1066.25	-0.974283	0.223194	-4.36518	1.27016e-05	0.000139423
rna-XM_020969223.1	RAB8A	1675.19	-0.239472	0.0458572	-5.22212	1.76883e-07	1.91584e-06		rna-XM_020984469.1	HGF	124.627	2.02669	0.464344	4.36464	1.27335e-05	0.000139672
rna-XM_020972317.1	MEX3C	83.022	-0.526803	0.100921	-5.21993	1.78991e-07	1.93728e-06		rna-XR_002320536.1	LOC110193732	93.0018	-0.792787	0.181655	-4.36426	1.27555e-05	0.000139812
rna-XM_021007702.1	DCTD	569.98	-0.369339	0.0707696	-5.21889	1.79996e-07	1.94603e-06		rna-XM_020983695.1	KIAA0319L	174.739	0.509583	0.116803	4.36276	1.28429e-05	0.000140668
rna-XR_002320275.1	LOC110192840	75.98	-0.836305	0.160248	-5.21883	1.8006e-07	1.94603e-06		rna-XM_020983723.1	LOC110206394	10.6549	3.53967	0.811416	4.36233	1.28683e-05	0.000140844
rna-XM_020989782.1	CRYAB	1167.06	0.901336	0.172805	5.21592	1.82908e-07	1.97538e-06		rna-XM_020978969.1	AKAP4	55.9962	-1.1986	0.274905	-4.36005	1.30032e-05	0.000142041
rna-XM_020966468.1	TP53	1427.1	-0.615701	0.118085	-5.21405	1.84764e-07	1.99399e-06		rna-XM_020986717.1	LOC110208600	484.695	-1.23309	0.282828	-4.35985	1.30151e-05	0.000142041
rna-XM_020965147.1	PEX11A	69.0466	-0.59534	0.114237	-5.21144	1.87381e-07	2.02077e-06		rna-XM_021001762.1	FAM212B	171.22	1.1167	0.25613	4.35989	1.30125e-05	0.000142041
rna-XM_020999254.1	MRPL55	2870.77	-0.385943	0.0740612	-5.21114	1.87685e-07	2.02259e-06		rna-XR_002324152.1	LOC110207421	75.5001	-1.12716	0.258525	-4.35996	1.30086e-05	0.000142041
rna-XM_020973828.1	NRN1	382.601	-0.857822	0.16467	-5.20933	1.89522e-07	2.04091e-06		rna-XM_020966489.1	KIF1C	937.746	0.653486	0.149936	4.35843	1.31001e-05	0.000142865
rna-XM_020981456.1	APCDD1L	41.5665	-0.955415	0.183454	-5.20792	1.90965e-07	2.05497e-06		rna-XM_020978984.1	AKT2	540.054	1.06194	0.243729	4.35704	1.31835e-05	0.000143671
rna-XM_020973704.1	GDI2	4534.64	-0.48024	0.0922573	-5.20545	1.93529e-07	2.08106e-06		rna-XM_020982890.1	TUBGCP6	92.9531	0.891131	0.204546	4.35662	1.32087e-05	0.000143842
rna-XM_020998893.1	LOC110216870	270.662	0.911672	0.175156	5.20491	1.94091e-07	2.08561e-06		rna-XM_020986153.1	ISM1	195.497	-1.37558	0.315939	-4.35393	1.33718e-05	0.000145513
rna-XM_020993153.1	RPE65	13.8126	1.80722	0.347324	5.20329	1.95795e-07	2.10241e-06		rna-XM_020989520.1	TSKU	202.172	0.675218	0.155096	4.35355	1.33949e-05	0.00014566
rna-XM_020990819.1	DNMT3B	82.3434	-0.620389	0.119519	-5.1907	2.095e-07	2.24796e-06		rna-XM_020985998.1	HEG1	74.4947	1.30784	0.300611	4.3506	1.35768e-05	0.000147532
rna-XM_020989894.1	PTCHD1	19.7089	1.15727	0.223005	5.18944	2.10923e-07	2.26159e-06		rna-XM_020997867.1	HMGB2	11317.3	-0.644054	0.148045	-4.35039	1.35898e-05	0.000147567
rna-XM_020986060.1	LOC110208180	21.9632	-1.19796	0.230851	-5.1893	2.11084e-07	2.26171e-06		rna-XM_020989110.1	VPS9D1	65.9939	1.01079	0.232447	4.34848	1.37087e-05	0.000148752
rna-XM_020989012.1	BOK	148.782	0.602535	0.116162	5.18704	2.13661e-07	2.28767e-06		rna-XM_020989777.1	HSPB2	18.3105	2.71597	0.625075	4.34503	1.39254e-05	0.000150995
rna-XM_020990453.1	ITGB1	2656.19	0.39444	0.076086	5.18413	2.17029e-07	2.32207e-06		rna-XM_020996226.1	NRXN1	127.891	1.04259	0.239986	4.34439	1.39664e-05	0.000151331
rna-XM_020987004.1	SOGA3	15.5703	1.23987	0.239213	5.18315	2.18175e-07	2.33266e-06		rna-XM_020963743.1	ALDH1A3	650.133	1.50585	0.346688	4.34352	1.4022e-05	0.000151825
rna-XM_021008153.1	LAMA4	1304.11	0.474732	0.0916702	5.17869	2.23447e-07	2.38733e-06		rna-XM_020965011.1	ITPR2	2127.67	0.509207	0.117253	4.3428	1.40681e-05	0.000152215
rna-XM_020989231.1	GSE1	1288.25	-0.305076	0.058947	-5.17543	2.27385e-07	2.42766e-06		rna-XM_020969827.1	RAB33A	23.2298	-1.51363	0.348617	-4.34182	1.41308e-05	0.000152784
rna-XM_020976260.1	RIPK4	1069.19	-0.291807	0.0564205	-5.17201	2.31584e-07	2.47073e-06		rna-XM_020981067.1	TAMM41	326.271	-0.972435	0.223979	-4.34163	1.41427e-05	0.000152803
rna-XM_021000135.1	COL12A1	4661.28	0.480933	0.0929953	5.17158	2.32122e-07	2.4747e-06		rna-XM_020982821.1	PNPLA3	81.5946	-1.26288	0.291014	-4.33959	1.4275e-05	0.00015411
rna-XM_020995478.1	THOC6	1508.98	-0.334003	0.0646048	-5.16994	2.34169e-07	2.49474e-06		rna-XM_020998767.1	AHCY	1505.74	-0.620199	0.142921	-4.33945	1.4284e-05	0.00015411
rna-XM_021008313.1	MYOZ2	838.638	1.42594	0.275867	5.16896	2.35398e-07	2.50605e-06		rna-XM_021006028.1	SEC24C	284.988	1.16877	0.269365	4.33898	1.43147e-05	0.000154331
rna-XM_020991556.1	ARHGEF2	224.248	0.4014	0.077667	5.16822	2.36337e-07	2.51425e-06		rna-XM_020999942.1	VCAM1	67.3688	-1.43322	0.330393	-4.33792	1.43838e-05	0.000154966
rna-XM_020991417.1	CUNH1orf68	5868.45	-1.03678	0.200638	-5.16743	2.37337e-07	2.5231e-06		rna-XM_021005734.1	PHKG1	42.0867	3.71542	0.85654	4.33771	1.43973e-05	0.000155001
rna-XM_021002776.1	XRCC5	729.545	-0.413441	0.0800233	-5.16651	2.38506e-07	2.53372e-06		rna-XM_021007092.1	MRPS17	1920.4	-0.506456	0.116769	-4.33725	1.44277e-05	0.000155218
rna-XM_021007496.1	GEMIN8	293.925	-0.420556	0.0814037	-5.16631	2.38766e-07	2.53469e-06		rna-XM_020992591.1	SNAI2	3394.62	-0.792438	0.182712	-4.33709	1.44383e-05	0.000155222
rna-XM_020978717.1	DCLK1	77.3374	0.892283	0.172722	5.166	2.39159e-07	2.53706e-06		rna-XM_020965423.1	TRPS1	637.222	-1.33634	0.308163	-4.33648	1.44782e-05	0.000155444
rna-XM_020982571.1	CUNH22orf23	90.4716	0.654876	0.126929	5.15939	2.47762e-07	2.62645e-06		rna-XM_020999895.1	RTCA	600.625	0.471992	0.108843	4.33646	1.44794e-05	0.000155444
rna-XM_020969395.1	ANKRD46	1247.27	0.315142	0.0610872	5.15889	2.48425e-07	2.62975e-06		rna-XM_020997634.1	SPATA32	36.1786	-1.1661	0.268962	-4.33556	1.45392e-05	0.000155887
rna-XM_020996659.1	MN1	54.8047	0.886486	0.171833	5.159	2.48275e-07	2.62975e-06		rna-XM_021001043.1	HSPA12B	66.9886	1.19416	0.275437	4.33552	1.45413e-05	0.000155887
rna-XM_020972762.1	VPS25	1640	-0.482329	0.0935149	-5.15777	2.49902e-07	2.64351e-06		rna-XM_020994872.1	ALPK2	58.751	2.73789	0.63173	4.33395	1.46459e-05	0.000156896
rna-XM_020989537.1	DGAT2	4614.88	-0.394315	0.076457	-5.15734	2.50482e-07	2.64778e-06		rna-XM_020995918.1	DONSON	330.54	-0.677655	0.156429	-4.33203	1.47738e-05	0.000158155
rna-XM_020978392.1	CPPED1	435.267	-0.51598	0.100052	-5.15709	2.50816e-07	2.64943e-06		rna-XM_020998220.1	LRRTM3	54.2384	4.10892	0.948941	4.33	1.49107e-05	0.000159508
rna-XM_021000503.1	COL21A1	358.804	0.919538	0.178348	5.15586	2.52475e-07	2.66507e-06		rna-XM_021004381.1	TMEM132D	47.7577	-2.45927	0.568085	-4.32905	1.49755e-05	0.000160088
rna-XR_002323704.1	LOC110205805	27.7303	1.31236	0.254674	5.1531	2.56211e-07	2.7026e-06		rna-XR_002322479.1	LOC110201365	2848.65	-1.03592	0.239334	-4.32836	1.50222e-05	0.000160474
rna-XM_020984076.1	AEBP1	228.343	-0.644339	0.125079	-5.15145	2.58475e-07	2.72456e-06		rna-XM_020991513.1	MEF2D	46.6743	1.10615	0.255711	4.32577	1.51998e-05	0.000162256
rna-XM_020987145.1	MAP7	466.192	-0.455774	0.0884853	-5.15084	2.59324e-07	2.73158e-06		rna-XM_021008459.1	BCKDK	343.617	-0.760982	0.175959	-4.32476	1.52699e-05	0.000162889
rna-XM_020994410.1	PLEKHG6	171.468	0.657894	0.127734	5.1505	2.59787e-07	2.73453e-06		rna-XM_020993762.1	ME3	79.1926	0.675852	0.156317	4.32359	1.53512e-05	0.000163641
rna-XM_020983201.1	IGDCC3	33.0175	0.962671	0.186999	5.14801	2.63265e-07	2.76274e-06		rna-XR_002325787.1	LOC110212879	45.7718	0.988703	0.228693	4.32327	1.53736e-05	0.000163765
rna-XM_020988241.1	NEURL1	11.4243	1.47886	0.287259	5.14815	2.63063e-07	2.76274e-06		rna-XM_020983263.1	AHDC1	111.241	0.680351	0.157413	4.32209	1.54561e-05	0.000164528
rna-XM_020996374.1	SERPIND1	16.1958	-1.27868	0.248388	-5.14792	2.63391e-07	2.76274e-06		rna-XM_020977284.1	LGI4	30.7711	1.39064	0.321774	4.32179	1.54767e-05	0.000164632
rna-XM_021004360.1	RAN	19198.2	-0.422184	0.0820102	-5.14795	2.63351e-07	2.76274e-06		rna-XM_020985293.1	DUSP26	314.192	1.30321	0.301612	4.32081	1.55457e-05	0.000165249
rna-XM_021008220.1	OXA1L	659.131	-0.604399	0.117405	-5.14797	2.63323e-07	2.76274e-06		rna-XM_020967257.1	PPRC1	376.288	0.71458	0.165433	4.31946	1.56409e-05	0.000166145
rna-XM_020984111.1	YWHAB	5049.16	-0.233643	0.0454204	-5.14402	2.68924e-07	2.81879e-06		rna-XM_020984426.1	RGS1	142.498	-1.47531	0.341596	-4.31887	1.56833e-05	0.000166478
rna-XM_020996980.1	ALDH18A1	359.396	-0.526448	0.102386	-5.1418	2.72121e-07	2.85031e-06		rna-XM_020990900.1	XIRP2	897.102	2.69037	0.623079	4.31786	1.57548e-05	0.00016712
rna-XM_020998460.1	HEXB	1767.56	-0.292413	0.0568834	-5.14057	2.73904e-07	2.86698e-06		rna-XM_020985089.1	ORC6	164.567	-0.574444	0.133082	-4.31648	1.58539e-05	0.000168053
rna-XM_020986139.1	CLSTN2	10.622	1.72506	0.335708	5.13858	2.76818e-07	2.89545e-06		rna-XM_020973782.1	CAV3	1151.12	3.0874	0.715435	4.31541	1.59303e-05	0.000168628
rna-XM_021001043.1	HSPA12B	65.9186	0.74245	0.144593	5.13477	2.82488e-07	2.9527e-06		rna-XM_020985662.1	TPPP	1064.11	0.844715	0.195742	4.31544	1.59284e-05	0.000168628
rna-XM_020998638.1	MYL9	653.008	0.685844	0.13361	5.13319	2.84865e-07	2.97546e-06		rna-XM_020967147.1	LOC110194667	137.423	-0.518568	0.120197	-4.3143	1.60109e-05	0.000169362
rna-XM_020971031.1	JPH1	168.616	0.521435	0.101585	5.13297	2.85201e-07	2.97688e-06		rna-XM_020977984.1	KLHL29	20.7672	1.63513	0.37905	4.31376	1.60502e-05	0.000169649
rna-XM_020984503.1	PHTF2	216.919	0.415053	0.0809269	5.12874	2.91681e-07	3.04239e-06		rna-XM_020999759.1	DMTF1	773.522	-0.373658	0.0866229	-4.31362	1.60605e-05	0.000169649
rna-XM_021002372.1	ARF5	1969.01	-0.297761	0.0580847	-5.12632	2.9546e-07	3.07967e-06		rna-XM_020994086.1	RXFP1	85.1354	3.03031	0.702577	4.31313	1.60957e-05	0.000169902
rna-XM_020990900.1	XIRP2	652.472	1.39957	0.27313	5.1242	2.9881e-07	3.11242e-06		rna-XM_021009036.1	PCSK1	83.5518	2.1257	0.493062	4.31122	1.62358e-05	0.000171263
rna-XM_020982013.1	MAP1LC3C	34.7498	1.67702	0.327456	5.12135	3.03356e-07	3.15756e-06		rna-XM_020965008.1	BCAT1	651.712	-0.762446	0.176916	-4.30964	1.6352e-05	0.000172368
rna-XM_020966871.1	NEBL	345.329	-0.508108	0.0992316	-5.12043	3.04843e-07	3.17084e-06		rna-XM_020986060.1	LOC110208180	75.0958	-2.15956	0.501278	-4.30811	1.64655e-05	0.000173443
rna-XM_020998324.1	FHL5	11.3217	1.4976	0.29256	5.11895	3.07249e-07	3.19364e-06		rna-XM_021000955.1	CCDC137	304.289	-0.844798	0.196136	-4.30721	1.65325e-05	0.000174028
rna-XM_020968286.1	TMEM216	267.584	-0.819775	0.16017	-5.11817	3.08512e-07	3.20453e-06		rna-XM_020997379.1	MLLT6	44.1025	0.87334	0.202773	4.30699	1.6549e-05	0.000174081
rna-XM_020964717.1	P3H2	60.2415	1.02105	0.199506	5.11789	3.08971e-07	3.20708e-06		rna-XM_020985993.1	KALRN	63.7158	1.45566	0.338066	4.30585	1.66348e-05	0.000174862
rna-XM_021009055.1	REEP6	350.464	-0.791106	0.154594	-5.11731	3.09925e-07	3.21475e-06		rna-XM_021007234.1	NDUFAF2	372.226	-0.643804	0.149558	-4.30471	1.67205e-05	0.000175641
rna-XM_020987948.1	BUB1	497.287	-0.469734	0.0917986	-5.11701	3.10418e-07	3.21763e-06		rna-XM_021007507.1	DAD1	8196.77	-0.413332	0.09609	-4.30151	1.69637e-05	0.000178071
rna-XM_020965905.1	TK1	1666.75	-0.458711	0.0896926	-5.11426	3.14972e-07	3.26257e-06		rna-XM_021008924.1	MAP1S	103.229	1.60807	0.37387	4.30114	1.69922e-05	0.000178247
rna-XM_020976405.1	SYNPR	19.5412	2.06509	0.403869	5.11327	3.16635e-07	3.27752e-06		rna-XM_020964982.1	LOC110193307	47.4905	0.779386	0.181285	4.29924	1.71387e-05	0.000179655
rna-XM_020966333.1	HOMER2	554.075	-0.428975	0.0838986	-5.11302	3.1705e-07	3.27955e-06		rna-XM_020991383.1	PPP2R3C	1748.66	-0.696548	0.162022	-4.29909	1.71501e-05	0.000179655
rna-XM_020966027.1	PGS1	528.347	-0.422565	0.0826638	-5.11185	3.19014e-07	3.29758e-06		rna-XM_020991064.1	LOC110211624	146.854	2.95412	0.687555	4.29655	1.73477e-05	0.000181599
rna-XM_021007253.1	ERBIN	609.217	0.329986	0.0646275	5.10596	3.29122e-07	3.39972e-06		rna-XM_020966703.1	FGF11	62.2327	0.800408	0.186315	4.296	1.73909e-05	0.0001818
rna-XM_020983324.1	YTHDF2	1057.61	-0.480321	0.0940918	-5.10481	3.31125e-07	3.41804e-06		rna-XM_020992993.1	SRSF11	1510.26	-0.423139	0.0984932	-4.29612	1.73813e-05	0.0001818
rna-XM_020973924.1	IRX1	160.104	-0.545385	0.106855	-5.10396	3.32611e-07	3.43101e-06		rna-XM_020966420.1	LOC110194232	98.7528	0.739244	0.172117	4.29502	1.7468e-05	0.00018248
rna-XM_020970389.1	SYBU	204.392	-0.781576	0.153144	-5.10355	3.33347e-07	3.43387e-06		rna-XM_020987531.1	ZNF750	7075.03	-0.43643	0.101626	-4.29448	1.75104e-05	0.000182796
rna-XM_020973188.1	CAMK2N1	31.1249	0.927823	0.181797	5.10361	3.33226e-07	3.43387e-06		rna-XM_020966367.1	ASB15	53.7861	3.77127	0.878355	4.29356	1.75827e-05	0.000183299
rna-XM_020994254.1	CDCA3	451.392	-0.493149	0.0966604	-5.10187	3.36315e-07	3.46205e-06		rna-XM_020987568.1	BTBD19	96.4051	1.04537	0.243473	4.29357	1.75819e-05	0.000183299
rna-XM_020965157.1	MCF2L	178.569	0.645074	0.126455	5.10122	3.37477e-07	3.47162e-06		rna-XM_020967169.1	GPR148	54.6779	-1.672	0.389737	-4.29006	1.78624e-05	0.000186086
rna-XM_020999620.1	APOBEC2	1256.7	1.77093	0.347178	5.10092	3.38004e-07	3.47466e-06		rna-XM_020982737.1	SNU13	5332.76	-0.488543	0.113897	-4.28935	1.79199e-05	0.000186557
rna-XM_021004290.1	PRKD1	19.6224	0.980227	0.192179	5.10058	3.38607e-07	3.47846e-06		rna-XM_020966002.1	SEPT9	1361.04	-0.834409	0.194578	-4.2883	1.80043e-05	0.000187178
rna-XM_020969309.1	ARID3A	61.2783	0.708088	0.138865	5.09911	3.41246e-07	3.50316e-06		rna-XM_020983504.1	ZBTB8B	30.3418	1.09384	0.255069	4.28843	1.79941e-05	0.000187178
rna-XM_020980136.1	CKM	2248.67	1.55685	0.305356	5.09848	3.42397e-07	3.51256e-06		rna-XM_020963220.1	MYO1D	285.404	-0.651685	0.151974	-4.28815	1.80168e-05	0.000187179
rna-XM_020996039.1	EGFLAM	112.102	0.731655	0.143559	5.09655	3.45897e-07	3.5451e-06		rna-XM_021002811.1	DES	3468.33	3.34498	0.780097	4.2879	1.80369e-05	0.00018726
rna-XM_021001036.1	PANK2	381.859	-0.323854	0.0635448	-5.09647	3.46043e-07	3.5451e-06		rna-XM_020997519.1	GSDMA	3030.51	-0.999778	0.233232	-4.28662	1.81411e-05	0.000188212
rna-XM_020977669.1	SYNE4	40.5755	-0.717624	0.14083	-5.09566	3.47528e-07	3.55787e-06		rna-XM_020972150.1	LOC110198060	1109.23	-0.891924	0.208108	-4.28587	1.82022e-05	0.000188717
rna-XM_020997986.1	LOC110216183	15.3909	-1.16365	0.228406	-5.09466	3.49364e-07	3.57423e-06		rna-XM_020968367.1	CD248	329.486	1.2271	0.286496	4.28313	1.8428e-05	0.000190927
rna-XM_020996466.1	LOC110215199	224.032	0.685934	0.134677	5.09319	3.52089e-07	3.59964e-06		rna-XR_002320546.1	LOC110193772	92.7959	1.27283	0.297396	4.2799	1.86978e-05	0.00019359
rna-XM_020998528.1	EMILIN3	373.182	0.49439	0.097137	5.08961	3.58791e-07	3.66491e-06		rna-XM_021001180.1	LOC110218448	26.9406	-1.97871	0.462464	-4.27863	1.88046e-05	0.000194563
rna-XR_002324905.1	LOC110209731	70.339	-0.628121	0.123414	-5.08952	3.58964e-07	3.66491e-06		rna-XM_021007074.1	LOC110222193	315.018	-0.521409	0.121899	-4.2774	1.89093e-05	0.000195512
rna-XM_020969840.1	ENOX2	28.2403	0.982306	0.193021	5.08912	3.59722e-07	3.67015e-06		rna-XM_020981345.1	WNK2	78.6793	1.50805	0.352695	4.27579	1.90457e-05	0.000196788
rna-XR_002325218.1	LOC110210920	947.686	1.51344	0.297428	5.08842	3.61068e-07	3.68136e-06		rna-XM_020976662.1	TUBB2A	996.963	0.781145	0.182724	4.27499	1.91144e-05	0.000197363
rna-XM_020991688.1	TPM3	5055.49	0.587571	0.115534	5.0857	3.6628e-07	3.73196e-06		rna-XM_020964944.1	RHCG	148.319	1.51893	0.355333	4.27467	1.91417e-05	0.000197476
rna-XM_021002611.1	TRIM47	166.594	0.707846	0.139197	5.0852	3.67237e-07	3.73916e-06		rna-XM_020986710.1	TAGAP	75.7928	1.46701	0.343195	4.27456	1.91514e-05	0.000197476
rna-XM_021006417.1	CDK17	166.126	0.376082	0.0739677	5.0844	3.68786e-07	3.75238e-06		rna-XM_020991968.1	EFNA1	3018.56	-0.637562	0.149226	-4.27246	1.93331e-05	0.000199213
rna-XM_020983626.1	CDCA8	962.751	-0.423885	0.0834213	-5.08126	3.74943e-07	3.81243e-06		rna-XM_020994112.1	GRIA2	293.614	1.16095	0.27181	4.27117	1.94448e-05	0.000200135
rna-XM_020966833.1	AURKB	1488.58	-0.409979	0.0806873	-5.08109	3.75282e-07	3.81328e-06		rna-XR_002324057.1	LOC110207040	5774.97	-0.54599	0.127833	-4.27113	1.94489e-05	0.000200135
rna-XM_021002082.1	ARMC1	475.877	0.297761	0.0586189	5.0796	3.78224e-07	3.84057e-06		rna-XM_020995573.1	BRIX1	1987.57	-0.990526	0.232005	-4.26943	1.95976e-05	0.000201528
rna-XM_020988768.1	LRRC8B	89.114	-1.18333	0.23303	-5.07803	3.8137e-07	3.86988e-06		rna-XR_002320630.1	PPP1R1A	27.4102	1.43256	0.335557	4.26921	1.96169e-05	0.000201589
rna-XM_020989909.1	KLHL34	11.6052	1.67619	0.330231	5.0758	3.85874e-07	3.91292e-06		rna-XM_020976128.1	MIB2	124.464	1.6001	0.374884	4.26825	1.97012e-05	0.000202244
rna-XM_020965992.1	DHRS7C	169.707	1.53763	0.302983	5.07497	3.87563e-07	3.92739e-06		rna-XM_021007965.1	PEBP1	1740.91	-0.564062	0.132155	-4.26818	1.97073e-05	0.000202244
rna-XM_021000670.1	STT3A	3395.02	-0.440758	0.0868582	-5.07446	3.886e-07	3.93523e-06		rna-XM_020996827.1	CUNH10orf71	167.894	3.02625	0.709229	4.26696	1.98152e-05	0.000203213
rna-XM_020992476.1	PPARGC1A	30.1954	1.15396	0.227456	5.07333	3.90905e-07	3.9559e-06		rna-XM_020974115.1	LOC110199321	12.1792	-2.43599	0.57112	-4.26528	1.99651e-05	0.000204612
rna-XM_020968361.1	CUNH11orf86	13.1948	1.48247	0.292365	5.0706	3.96563e-07	4.01044e-06		rna-XM_021003152.1	MYOG	574.832	3.31067	0.776463	4.26379	2.00987e-05	0.000205842
rna-XM_020999236.1	SLC38A3	63.0208	1.06946	0.210956	5.06958	3.98689e-07	4.02921e-06		rna-XM_020977957.1	FXYD1	2063.39	0.784582	0.184025	4.26345	2.01298e-05	0.000206021
rna-XM_020985089.1	ORC6	150.576	-0.488323	0.0963281	-5.06937	3.99141e-07	4.03105e-06		rna-XM_020995722.1	PHLPP1	70.3692	0.758974	0.178026	4.26328	2.01444e-05	0.000206031
rna-XM_020967585.1	PSMB7	5973.85	-0.472274	0.0931946	-5.06761	4.02844e-07	4.0657e-06		rna-XM_020973036.1	LOC110198653	87.2827	0.927294	0.217523	4.26297	2.0173e-05	0.000206061
rna-XM_021009345.1	IVD	166.228	0.419065	0.0827332	5.06526	4.07842e-07	4.11337e-06		rna-XM_020981911.1	MRPS2	1280.04	-0.40277	0.0944816	-4.26295	2.01746e-05	0.000206061
rna-XM_020977290.1	BGN	73.3492	1.1143	0.22015	5.06156	4.15838e-07	4.19119e-06		rna-XM_020968386.1	RELA	248.035	0.772705	0.181285	4.26238	2.02258e-05	0.000206445
rna-XM_020996054.1	NCAM2	87.3724	-1.02162	0.201939	-5.05904	4.21383e-07	4.24422e-06		rna-XM_020992934.1	BST1	39.6625	1.04401	0.244988	4.26147	2.03084e-05	0.000207149
rna-XM_020973644.1	ANKRD22	247.22	0.515351	0.10188	5.05842	4.22735e-07	4.25497e-06		rna-XM_020987027.1	ARHGAP18	737.557	0.598548	0.140504	4.26001	2.04419e-05	0.00020823
rna-XM_021009284.1	ST8SIA4	51.1487	0.913162	0.180579	5.05686	4.26214e-07	4.28709e-06		rna-XM_020990026.1	SLC39A5	308.868	-1.09985	0.258172	-4.26013	2.04304e-05	0.00020823
rna-XM_020994878.1	OLFM2	123.483	0.538837	0.106584	5.05553	4.292e-07	4.31423e-06		rna-XM_020992725.1	QDPR	923.395	-0.474333	0.111408	-4.25763	2.06608e-05	0.000210176
rna-XM_020980559.1	LOC110204319	93.6311	0.729783	0.144525	5.04952	4.42916e-07	4.44313e-06		rna-XM_020994025.1	FAM69C	32.7294	2.28506	0.536696	4.25764	2.06592e-05	0.000210176
rna-XM_020997703.1	RDM1	1798.45	-0.30383	0.0601688	-5.04963	4.42667e-07	4.44313e-06		rna-XM_020975991.1	ADAMTS7	128.976	1.0117	0.237708	4.25608	2.08038e-05	0.000211489
rna-XR_002325444.1	LOC110211600	11.7354	-1.29417	0.256286	-5.04971	4.42491e-07	4.44313e-06		rna-XM_020992508.1	DTNA	80.8922	1.84131	0.432703	4.25537	2.08704e-05	0.000212023
rna-XM_020988599.1	PBX1	1398.21	0.351759	0.0697167	5.04556	4.52202e-07	4.53324e-06		rna-XM_020972595.1	EZH1	442.678	0.480931	0.113027	4.25501	2.09038e-05	0.000212221
rna-XM_021004769.1	LRFN5	19.7451	1.29451	0.256591	5.04502	4.53477e-07	4.54298e-06		rna-XM_020994621.1	WDR7	486.566	0.485675	0.11419	4.25323	2.10713e-05	0.000213777
rna-XM_020974675.1	KIFAP3	509.258	-0.266285	0.0528452	-5.03897	4.68046e-07	4.68579e-06		rna-XM_020971645.1	FAM26F	12.5044	-2.07034	0.486872	-4.25232	2.11566e-05	0.000214362
rna-XM_020972370.1	RASGRP3	145.282	0.540486	0.107287	5.03774	4.71052e-07	4.71273e-06		rna-XR_002324635.1	LOC110208805	13.5251	2.94487	0.692534	4.25231	2.11572e-05	0.000214362
rna-XM_020990097.1	NXPH4	17.4801	1.33266	0.264575	5.03698	4.72937e-07	4.72842e-06		rna-XR_002325239.1	FAM19A2	37.9194	2.2156	0.521221	4.25079	2.13022e-05	0.000215687
rna-XM_020976239.1	C2CD2	1104.69	-0.452436	0.0898266	-5.03677	4.73453e-07	4.73042e-06		rna-XM_020968383.1	SIPA1	37.048	1.71043	0.40241	4.25047	2.13327e-05	0.000215851
rna-XM_020975754.1	SFTPC	16.5712	-1.09033	0.216574	-5.03444	4.79248e-07	4.78512e-06		rna-XM_020965721.1	ZNF335	193.209	0.826447	0.19446	4.24996	2.13808e-05	0.000216193
rna-XM_020966465.1	MYH10	2191.6	0.533209	0.105932	5.03348	4.81643e-07	4.80582e-06		rna-XM_020966179.1	DAZAP2	2275.27	-0.688469	0.162006	-4.24966	2.14091e-05	0.000216335
rna-XM_020970366.1	AFDN	853.58	-0.394664	0.0784136	-5.0331	4.82601e-07	4.80633e-06		rna-XM_021000499.1	PRIM2	441.507	-0.84369	0.198587	-4.24846	2.15246e-05	0.000217357
rna-XM_020987352.1	CTNNB1	3327.82	-0.383223	0.0761408	-5.03308	4.82659e-07	4.80633e-06		rna-XM_020990240.1	RAB3IP	677.528	-0.47144	0.111012	-4.24675	2.16894e-05	0.000218729
rna-XM_021006896.1	NUPR1	441.304	-0.581277	0.115489	-5.03319	4.82372e-07	4.80633e-06		rna-XM_020998950.1	AMT	36.2485	1.28396	0.302331	4.24686	2.16787e-05	0.000218729
rna-XM_020999101.1	PTH1R	321.787	-0.918386	0.182559	-5.03063	4.88863e-07	4.86487e-06		rna-XM_020973452.1	TSC1	522.503	0.388283	0.0914509	4.2458	2.1781e-05	0.000219507
rna-XM_020983778.1	BABAM2	1532.7	-0.257867	0.0513098	-5.02568	5.01661e-07	4.98736e-06		rna-XM_020977501.1	ZNF212	389.814	0.450802	0.106236	4.24342	2.20144e-05	0.000221711
rna-XR_002327126.1	LOC110217727	3748.11	-0.647497	0.12884	-5.02561	5.01839e-07	4.98736e-06		rna-XM_020982531.1	C1QTNF6	553.4	-1.79241	0.422454	-4.24286	2.2069e-05	0.000222113
rna-XR_002326384.1	LOC110214902	79.5445	0.901575	0.179424	5.02483	5.03882e-07	5.00434e-06		rna-XR_002328228.1	LOC110221752	11.8339	1.93588	0.456403	4.2416	2.21933e-05	0.000223216
rna-XM_020999053.1	LAMB2	460.043	0.59317	0.118098	5.0227	5.09506e-07	5.05683e-06		rna-XM_020964314.1	ARSI	114.8	0.76305	0.179915	4.24118	2.22349e-05	0.000223486
rna-XM_020966665.1	RNASEK	1896.95	-0.761459	0.151651	-5.02113	5.13688e-07	5.09495e-06		rna-XM_021004362.1	LOC110220355	38.4168	1.1959	0.2821	4.23928	2.24241e-05	0.000225238
rna-XM_020998907.1	PARP3	185.24	0.672377	0.13399	5.01812	5.21789e-07	5.16844e-06		rna-XM_021000569.1	ANKRD49	515.953	-0.329752	0.0778029	-4.23831	2.25211e-05	0.000225935
rna-XM_021007594.1	TENM3	428.552	0.504411	0.100516	5.01823	5.21495e-07	5.16844e-06		rna-XM_021005492.1	LOC110221102	17.932	-1.38249	0.326191	-4.23829	2.25234e-05	0.000225935
rna-XM_021000605.1	SESN3	581.999	0.459194	0.0915486	5.01585	5.28003e-07	5.22653e-06		rna-XM_020977949.1	LOC110202001	194.396	0.528299	0.124691	4.23687	2.26655e-05	0.000227211
rna-XM_020978122.1	CD320	419.502	0.69601	0.138839	5.01306	5.35708e-07	5.29929e-06		rna-XM_020982095.1	UACA	1623.53	0.554117	0.130835	4.23525	2.28296e-05	0.000228704
rna-XM_020983129.1	RUNX3	42.8164	-1.01682	0.20292	-5.01093	5.41664e-07	5.35467e-06		rna-XM_020973137.1	PQLC2	274.656	-0.928582	0.219315	-4.234	2.29567e-05	0.000229673
rna-XR_002321010.1	LOC110195782	92.337	1.20574	0.240631	5.01072	5.42273e-07	5.35714e-06		rna-XM_020995698.1	SERPINB7	4796.89	-0.990714	0.233985	-4.23409	2.29474e-05	0.000229673
rna-XM_020999123.1	LOC110217007	98.814	1.11845	0.223238	5.0101	5.44022e-07	5.37087e-06		rna-XM_020982631.1	DNAL4	339.403	-0.600016	0.141719	-4.23385	2.29721e-05	0.000229676
rna-XM_020985482.1	B3GNT2	373.873	0.401181	0.0800928	5.00896	5.47262e-07	5.39929e-06		rna-XM_020979032.1	FOXI3	40.1608	-1.71309	0.404698	-4.23302	2.30578e-05	0.000230366
rna-XM_020968880.1	KCNC2	8.94415	1.64868	0.329199	5.00815	5.49557e-07	5.41835e-06		rna-XM_020983357.1	LAPTM5	806.648	-1.40229	0.331284	-4.23288	2.30716e-05	0.000230366
rna-XM_020964945.1	FBXO32	98.8411	0.824927	0.164808	5.00538	5.57505e-07	5.4931e-06		rna-XM_020997208.1	SLC46A3	103.956	-0.629261	0.148759	-4.23008	2.33613e-05	0.000233105
rna-XM_020978984.1	AKT2	634.685	0.63911	0.127692	5.00508	5.584e-07	5.49829e-06		rna-XM_021002530.1	ARMC7	160.201	-0.716673	0.169496	-4.22826	2.35507e-05	0.000234839
rna-XM_020972769.1	CROCC	111.739	0.763079	0.152468	5.00484	5.59092e-07	5.50148e-06		rna-XM_021009318.1	MAPKBP1	137.618	0.528253	0.12502	4.22536	2.38555e-05	0.000237722
rna-XM_021008475.1	SPN	26.5044	-1.29263	0.258527	-5	5.73294e-07	5.63752e-06		rna-XM_021005405.1	DGKQ	276.035	0.721025	0.170671	4.22464	2.39322e-05	0.00023833
rna-XR_002324083.1	LOC110207198	27.6909	-1.62979	0.326061	-4.99843	5.77999e-07	5.68005e-06		rna-XM_020978179.1	ANGPTL4	98.0993	-1.83502	0.434387	-4.22439	2.39592e-05	0.000238442
rna-XM_020997798.1	MAP3K3	327.449	0.295818	0.0591863	4.99808	5.79033e-07	5.68274e-06		rna-XM_020995887.1	CLIC6	20.828	-2.88786	0.683667	-4.22407	2.39929e-05	0.000238621
rna-XR_002324159.1	LOC110207432	4728.05	0.859243	0.171913	4.99812	5.78906e-07	5.68274e-06		rna-XM_020963934.1	DEPDC7	290.723	-0.727282	0.172268	-4.22182	2.42343e-05	0.000240863
rna-XM_020982808.1	SMAD6	321.351	0.64702	0.129486	4.99684	5.82784e-07	5.7158e-06		rna-XM_020978470.1	PRKD2	87.0186	0.879753	0.208476	4.21993	2.44379e-05	0.000242727
rna-XM_020988711.1	CTBS	356.221	-0.629077	0.125905	-4.99643	5.84e-07	5.72397e-06		rna-XM_020977336.1	GET4	2608.28	-0.403038	0.0955122	-4.21975	2.44573e-05	0.000242761
rna-XM_020963710.1	CCDC113	53.7183	-0.773914	0.154951	-4.99458	5.89629e-07	5.77535e-06		rna-XM_021000210.1	HTR1B	41.7506	1.87693	0.445051	4.21734	2.47198e-05	0.000245206
rna-XM_021008726.1	LOC110223306	120.105	-0.521611	0.104446	-4.99406	5.91239e-07	5.78354e-06		rna-XM_020984795.1	PHLDB1	261.126	0.887788	0.210558	4.21635	2.48287e-05	0.000246124
rna-XR_002328623.1	LOC110223205	10.0804	-1.35492	0.2713	-4.99418	5.90865e-07	5.78354e-06		rna-XM_020989595.1	RAB6A	1313.94	0.391771	0.0929218	4.21613	2.48528e-05	0.000246202
rna-XM_020969527.1	ATOH8	42.5018	0.757795	0.15176	4.99337	5.93348e-07	5.80037e-06		rna-XM_021008664.1	PIKFYVE	370.59	0.44624	0.105846	4.21593	2.48747e-05	0.000246257
rna-XM_020998420.1	ARSB	337.407	-0.488089	0.0977673	-4.99236	5.9647e-07	5.82708e-06		rna-XM_020971016.1	STAU2	889.314	0.350568	0.0831641	4.21538	2.4936e-05	0.000246555
rna-XM_021006413.1	FRZB	466.27	0.569567	0.114111	4.99136	5.99551e-07	5.85336e-06		rna-XM_020992722.1	SOX11	49.106	1.23206	0.292277	4.21537	2.49373e-05	0.000246555
rna-XM_020971717.1	LOC110197677	28.0507	1.2435	0.249164	4.99069	6.01642e-07	5.86994e-06		rna-XM_020981702.1	ARRDC1	789.492	0.662559	0.157187	4.21511	2.49661e-05	0.000246678
rna-XM_020996544.1	NIM1K	29.8475	-1.58859	0.318407	-4.98917	6.06382e-07	5.91233e-06		rna-XM_020979961.1	DCX	55.229	1.28927	0.305909	4.21456	2.50268e-05	0.000247117
rna-XM_020990218.1	SGCB	1748.7	0.627119	0.12574	4.98741	6.11942e-07	5.95876e-06		rna-XM_021005031.1	FCHSD1	77.7922	1.03666	0.245996	4.21414	2.50732e-05	0.000247414
rna-XM_021006981.1	CENPV	927.786	0.432826	0.0867834	4.98743	6.11881e-07	5.95876e-06		rna-XM_020972510.1	CIITA	48.1093	-1.02109	0.242323	-4.21377	2.51139e-05	0.000247654
rna-XM_020988245.1	CASP7	315.335	-0.695622	0.139486	-4.98702	6.1317e-07	5.96683e-06		rna-XM_020964119.1	CPXM2	21.766	2.0953	0.497329	4.2131	2.51894e-05	0.000248076
rna-XM_020980023.1	LOC110203519	116.789	-0.758445	0.152169	-4.98424	6.22043e-07	6.04924e-06		rna-XM_020990258.1	PTPRR	45.0568	1.78712	0.42418	4.21312	2.51872e-05	0.000248076
rna-XM_020981790.1	AQP9	14.9484	-1.81002	0.363327	-4.98179	6.29975e-07	6.11842e-06		rna-XM_020966833.1	AURKB	1525.97	-0.637781	0.151411	-4.21224	2.52852e-05	0.00024878
rna-XM_021004538.1	EPN2	616.62	0.340125	0.0682727	4.98185	6.2978e-07	6.11842e-06		rna-XM_020987608.1	MAST2	59.9009	1.07722	0.255741	4.21216	2.52938e-05	0.00024878
rna-XM_020967183.1	PXYLP1	764.413	0.485928	0.0975441	4.98162	6.30546e-07	6.11998e-06		rna-XM_020975482.1	COL4A4	24.5109	2.28806	0.54354	4.20956	2.55874e-05	0.000251504
rna-XM_021007059.1	ABR	182.738	0.428966	0.0861405	4.97984	6.36365e-07	6.17245e-06		rna-XM_020966232.1	ATP5G2	5813.98	-0.575509	0.136752	-4.20841	2.57178e-05	0.000252622
rna-XM_020973893.1	PDE9A	42.8243	-0.754782	0.151576	-4.97956	6.373e-07	6.17467e-06		rna-XM_020973191.1	LOC110198733	108.837	3.77012	0.896006	4.20769	2.57991e-05	0.000253046
rna-XM_021007416.1	PPEF1	18.3467	1.58539	0.318381	4.97952	6.3742e-07	6.17467e-06		rna-XM_020999766.1	UPF2	650.334	-0.410498	0.0975554	-4.20784	2.57821e-05	0.000253046
rna-XM_020976029.1	WNT2	131.492	0.713425	0.143294	4.97875	6.39946e-07	6.19111e-06		rna-XM_020999987.1	PON3	18.4401	-2.23711	0.531686	-4.20759	2.58112e-05	0.000253046
rna-XM_021008472.1	LOC110223130	385.185	-0.333974	0.0670799	-4.97876	6.39945e-07	6.19111e-06		rna-XM_020967603.1	WBP1L	885.857	-0.311619	0.0740881	-4.20606	2.59866e-05	0.000254601
rna-XM_020992716.1	RRM2	642.741	-0.487552	0.0979599	-4.97706	6.45582e-07	6.2416e-06		rna-XM_021000994.1	CACNG4	13.9364	1.96758	0.467923	4.20493	2.61161e-05	0.000255704
rna-XM_020970315.1	SBNO1	1184.83	-0.363911	0.0731321	-4.97607	6.48878e-07	6.26941e-06		rna-XM_020985426.1	CEP68	195.714	0.684096	0.162699	4.20467	2.6146e-05	0.000255831
rna-XM_020985978.1	HACD2	833.106	-0.232136	0.046664	-4.97463	6.53735e-07	6.31226e-06		rna-XM_020969156.1	JAKMIP2	171.901	-3.35492	0.798241	-4.20289	2.63532e-05	0.000257527
rna-XM_020968718.1	ZNF521	222.924	0.576861	0.115984	4.97363	6.571e-07	6.34066e-06		rna-XM_020983768.1	WDR43	2710.56	-0.316991	0.0754198	-4.20302	2.63375e-05	0.000257527
rna-XR_002321410.1	LOC110197141	3923.45	1.57556	0.316816	4.97312	6.58832e-07	6.35327e-06		rna-XM_021003119.1	MAPKAPK2	315.284	0.483968	0.115163	4.20245	2.64045e-05	0.000257861
rna-XM_021002198.1	BCL2L15	239.962	-0.963912	0.193831	-4.97295	6.59406e-07	6.3547e-06		rna-XM_020976029.1	WNT2	103.181	1.01127	0.240683	4.20166	2.64961e-05	0.000258588
rna-XM_020979782.1	LOC110203320	242.263	0.947175	0.19049	4.97231	6.6161e-07	6.37183e-06		rna-XM_021001574.1	CDKN1B	521.904	-0.728812	0.173526	-4.2	2.66912e-05	0.000260326
rna-XM_020981793.1	LOC110205291	70.2618	0.606295	0.121964	4.97111	6.65707e-07	6.40304e-06		rna-XM_020994830.1	CUNH19orf57	55.7074	1.12786	0.268583	4.19931	2.67735e-05	0.000260624
rna-XM_021004299.1	NOVA1	56.5482	0.77198	0.155293	4.97113	6.65623e-07	6.40304e-06		rna-XM_020996408.1	PPM1F	91.3068	0.967662	0.230432	4.19935	2.67688e-05	0.000260624
rna-XM_020979308.1	TES	581.104	0.428346	0.0861838	4.97014	6.69035e-07	6.43091e-06		rna-XM_021008526.1	MAP2K3	393.362	0.630034	0.150029	4.19941	2.67612e-05	0.000260624
rna-XM_020973624.1	LOC110198972	256.992	-0.969808	0.195148	-4.9696	6.70919e-07	6.44487e-06		rna-XR_002321973.1	LOC110199333	47.8707	-1.38775	0.330743	-4.19585	2.71845e-05	0.000264455
rna-XM_020984167.1	SULF2	1101.86	0.375385	0.0755431	4.96915	6.72471e-07	6.45564e-06		rna-XM_020965519.1	GOLGA2	580.297	0.529199	0.126136	4.19545	2.72325e-05	0.000264751
rna-XM_020975065.1	GPR50	562.939	1.22432	0.246443	4.96797	6.7657e-07	6.49082e-06		rna-XM_021006747.1	LOC110221977	226.861	-0.455059	0.10847	-4.19527	2.72553e-05	0.000264803
rna-XM_020966225.1	ACVRL1	152.707	0.457208	0.0920631	4.96625	6.82613e-07	6.54095e-06		rna-XM_021002915.1	MDM4	296.097	0.590307	0.140728	4.19466	2.73281e-05	0.00026534
rna-XM_020975904.1	TIMM10B	1003.04	-0.241302	0.0485885	-4.96623	6.82671e-07	6.54095e-06		rna-XM_020994920.1	ICAM3	45.1254	-1.1335	0.270693	-4.18739	2.82184e-05	0.000273809
rna-XM_020997281.1	RUNDC3A	107.467	0.657855	0.132477	4.96579	6.84225e-07	6.55164e-06		rna-XM_020972235.1	EFHD1	68.7379	1.49269	0.356607	4.1858	2.84164e-05	0.000275554
rna-XM_020965612.1	ACOT8	495.624	-0.548275	0.110487	-4.96235	6.96446e-07	6.66439e-06		rna-XM_020985193.1	IRX3	384.255	0.759749	0.181519	4.1855	2.84545e-05	0.000275746
rna-XM_020970806.1	TNNI2	4647.66	1.57234	0.316867	4.96217	6.97116e-07	6.66654e-06		rna-XM_020985682.1	LRRC14B	24.2213	3.08835	0.738644	4.18111	2.90092e-05	0.000280942
rna-XM_020998372.1	SMN1	1093.37	-0.286439	0.0577426	-4.96061	7.02712e-07	6.71575e-06		rna-XM_020966500.1	TRAPPC1	1648.1	-0.593385	0.141928	-4.1809	2.90361e-05	0.000281022
rna-XM_020971566.1	POC1A	396.414	-0.327657	0.0660619	-4.95986	7.05455e-07	6.73766e-06		rna-XM_020979244.1	HTRA1	2333.73	-1.47031	0.351851	-4.1788	2.9305e-05	0.000283444
rna-XM_021008748.1	METTL21A	597.376	-0.434348	0.0875952	-4.95859	7.10067e-07	6.77738e-06		rna-XM_021003639.1	ARHGEF1	176.815	1.01309	0.242499	4.17769	2.94486e-05	0.000284651
rna-XM_020975006.1	LAMA1	29.5814	-1.31524	0.265273	-4.95807	7.11987e-07	6.79137e-06		rna-XM_021007062.1	GALNT17	48.799	1.73555	0.415464	4.17739	2.94878e-05	0.000284848
rna-XM_021008410.1	SMARCAD1	890.368	-0.339449	0.068474	-4.95734	7.1464e-07	6.81233e-06		rna-XM_020964667.1	LSG1	45.036	0.756452	0.181103	4.17691	2.95497e-05	0.000285245
rna-XM_020975229.1	TTYH3	203.537	0.851813	0.172007	4.9522	7.33808e-07	6.99058e-06		rna-XM_020997620.1	HOXB5	41.331	-1.75415	0.419977	-4.17678	2.95666e-05	0.000285245
rna-XM_021007709.1	ING2	242.796	-0.336934	0.0680479	-4.95142	7.36722e-07	7.01388e-06		rna-XM_020988699.1	RPF1	2153.39	-0.690293	0.165287	-4.17632	2.96264e-05	0.00028564
rna-XM_020982756.1	CENPM	182.166	-0.423052	0.0854439	-4.95122	7.37483e-07	7.01665e-06		rna-XR_002328084.1	LOC110221311	18.0678	2.64598	0.63369	4.17551	2.97323e-05	0.000286479
rna-XM_020981384.1	ABO	14.5967	1.55614	0.31521	4.93682	7.94047e-07	7.55001e-06		rna-XM_020998953.1	NICN1	416.845	-1.15231	0.276003	-4.17498	2.98009e-05	0.000286956
rna-XM_020981960.1	TMEM8C	163.001	1.51021	0.305928	4.9365	7.95359e-07	7.55768e-06		rna-XM_020995394.1	LOC110214451	50.6451	1.30881	0.313653	4.1728	3.00879e-05	0.000289536
rna-XM_020986619.1	ESR1	84.4385	0.976418	0.197822	4.93583	7.98101e-07	7.57892e-06		rna-XM_020999783.1	PARP2	732.585	-0.501513	0.120232	-4.1712	3.02993e-05	0.000291386
rna-XM_020999783.1	PARP2	637.18	-0.33924	0.068757	-4.93389	8.06069e-07	7.64972e-06		rna-XM_021001045.1	CUNH20orf27	494.959	1.18724	0.284684	4.17038	3.0409e-05	0.000292255
rna-XM_020976336.1	KLHL2	194.732	-0.357984	0.0725584	-4.93373	8.06725e-07	7.65109e-06		rna-XM_020983324.1	YTHDF2	1136.12	-0.64996	0.155938	-4.16808	3.07182e-05	0.000295039
rna-XR_002320836.1	LOC110194935	37.0501	-1.11039	0.225091	-4.9331	8.09365e-07	7.67126e-06		rna-XM_021003919.1	LOC110220072	29.1429	1.1451	0.274769	4.16749	3.07973e-05	0.000295611
rna-XM_020983096.1	SRSF10	3466.77	-0.389494	0.078976	-4.9318	8.1476e-07	7.7175e-06		rna-XM_020989008.1	FARP2	183.842	0.478961	0.115077	4.16209	3.15343e-05	0.000302493
rna-XM_020980309.1	LOC110203920	68.6073	0.661766	0.134251	4.92933	8.25124e-07	7.81072e-06		rna-XM_020968343.1	RHOD	1271.34	1.01004	0.24271	4.16151	3.16151e-05	0.000303076
rna-XM_021009081.1	EFNA2	219.809	0.404029	0.0819997	4.9272	8.34171e-07	7.89136e-06		rna-XM_021003135.1	PPP1R12B	545.018	0.502065	0.120667	4.16074	3.17219e-05	0.000303908
rna-XM_020975780.1	PLCH2	576.11	-0.370223	0.0751547	-4.92614	8.38686e-07	7.92906e-06		rna-XM_020985524.1	MTCL1	44.8974	1.62883	0.391519	4.16028	3.17853e-05	0.000304322
rna-XM_020989804.1	ARHGAP20	166.515	0.600482	0.121912	4.92555	8.41238e-07	7.94816e-06		rna-XM_020979557.1	PIGM	564.222	-0.776615	0.186712	-4.15943	3.19037e-05	0.000305263
rna-XM_020985480.1	OTX1	56.4643	1.347	0.273519	4.9247	8.44913e-07	7.9728e-06		rna-XM_020997629.1	HOXB7	30.9758	1.45386	0.34955	4.15923	3.19322e-05	0.000305343
rna-XM_021002573.1	CYGB	127.475	0.715027	0.145189	4.92481	8.44435e-07	7.9728e-06		rna-XM_020980909.1	WWTR1	909.685	0.416787	0.100261	4.15702	3.22432e-05	0.000307949
rna-XM_020965107.1	TAF3	507.157	-0.423548	0.0860179	-4.92395	8.48133e-07	7.99088e-06		rna-XM_021009381.1	NDUFAF1	530.594	-0.572687	0.137765	-4.157	3.22455e-05	0.000307949
rna-XM_020966510.1	NTN1	143.574	0.611249	0.124137	4.92398	8.48013e-07	7.99088e-06		rna-XM_020977928.1	FXYD3	12089.4	-0.600164	0.144385	-4.15668	3.22899e-05	0.000308172
rna-XM_020972453.1	DLL3	22.8169	-1.00129	0.203353	-4.92388	8.48433e-07	7.99088e-06		rna-XM_020988553.1	PGRMC2	404.001	-0.83408	0.200667	-4.15655	3.23096e-05	0.000308172
rna-XM_020996657.1	CRYBB1	52.7313	1.18325	0.240346	4.92313	8.5171e-07	8.01669e-06		rna-XM_020993371.1	HOXA2	261.751	-0.828174	0.199324	-4.15491	3.25414e-05	0.000310036
rna-XM_020974112.1	MRPS18B	2314.79	-0.610356	0.124027	-4.92115	8.60381e-07	8.09322e-06		rna-XM_020995445.1	GRID2IP	35.9251	-1.64762	0.39655	-4.15488	3.25459e-05	0.000310036
rna-XM_021000239.1	LOC110217725	6515.61	-0.637547	0.12957	-4.92048	8.63315e-07	8.1157e-06		rna-XM_020978436.1	HIF3A	131.402	1.15223	0.277391	4.15381	3.26984e-05	0.000311293
rna-XM_020981131.1	GRIP2	12.22	1.0915	0.221903	4.91881	8.70735e-07	8.18031e-06		rna-XM_020972563.1	ARHGEF10L	491.161	1.15386	0.277842	4.15293	3.28243e-05	0.000312295
rna-XM_020983667.1	LOC110206359	29.7058	0.825048	0.167763	4.91794	8.74589e-07	8.21136e-06		rna-XM_021002488.1	TSPAN2	44.1536	1.11327	0.268096	4.15252	3.28836e-05	0.000312663
rna-XM_020998473.1	CCNB1	2112.92	-0.279108	0.0568072	-4.91326	8.95747e-07	8.40473e-06		rna-XM_020991610.1	KRTCAP2	4078.87	-0.434481	0.104636	-4.15232	3.29124e-05	0.00031274
rna-XM_020979269.1	CHL1	831.558	-0.658976	0.134202	-4.91034	9.09176e-07	8.52538e-06		rna-XM_021002656.1	SAP30BP	924.687	-0.648282	0.156134	-4.15208	3.29467e-05	0.00031287
rna-XM_021008480.1	ZNF771	348.435	0.771855	0.157296	4.90702	9.24704e-07	8.66555e-06		rna-XM_020972739.1	LOC110198454	62.6411	-1.23709	0.297991	-4.15142	3.30413e-05	0.000313257
rna-XM_020976228.1	TOPORS	1295.92	-0.336782	0.0686414	-4.9064	9.27645e-07	8.68406e-06		rna-XM_020985789.1	IER3IP1	1969.35	-0.472835	0.113903	-4.15122	3.30703e-05	0.000313257
rna-XM_020977707.1	TMEM147	1436.29	-0.666511	0.135846	-4.90636	9.27842e-07	8.68406e-06		rna-XM_021000360.1	PRIMA1	95.4913	-1.23118	0.296583	-4.15123	3.30696e-05	0.000313257
rna-XM_020990940.1	MYO3B	175.781	-0.916882	0.186964	-4.90405	9.38821e-07	8.78133e-06		rna-XM_021005404.1	SOX6	1163.29	-0.890671	0.214539	-4.15156	3.30219e-05	0.000313257
rna-XM_021007868.1	NEK2	629.359	-0.355389	0.0724784	-4.90338	9.42021e-07	8.80574e-06		rna-XM_020996534.1	PISD	127.826	1.17185	0.282323	4.15073	3.31418e-05	0.000313738
rna-XM_020966430.1	CTDNEP1	1328.9	-0.491796	0.100315	-4.9025	9.46245e-07	8.8397e-06		rna-XM_020974158.1	CENPS	814.255	-0.659787	0.158981	-4.1501	3.32329e-05	0.000314306
rna-XM_021009095.1	TMEM59L	88.2917	1.19377	0.243509	4.90236	9.4693e-07	8.84057e-06		rna-XM_021006840.1	MRPL28	746.223	-0.467932	0.112754	-4.15003	3.32433e-05	0.000314306
rna-XM_020990730.1	KIF3B	222.768	-0.393258	0.0802267	-4.90183	9.49457e-07	8.85863e-06		rna-XM_020993631.1	TMEFF2	153.32	2.70285	0.651881	4.14623	3.37988e-05	0.000319358
rna-XM_020992731.1	LOC110212727	108.177	-1.1565	0.236016	-4.90008	9.5796e-07	8.92127e-06		rna-XM_020966697.1	CHRNB1	192.605	1.31283	0.316676	4.14566	3.38833e-05	0.000319957
rna-XM_020995492.1	VASN	194.875	0.691986	0.141218	4.90012	9.57769e-07	8.92127e-06		rna-XM_021009889.1	TMEM14C	1798.07	-0.88937	0.214568	-4.14494	3.39902e-05	0.000320767
rna-XM_020998568.1	PHF20	1093.91	-0.291184	0.0594223	-4.90026	9.5712e-07	8.92127e-06		rna-XM_020963324.1	UTP6	343.075	-0.638685	0.154094	-4.14477	3.4015e-05	0.0003208
rna-XM_020969351.1	CPAMD8	91.8364	-0.826018	0.168605	-4.89913	9.6261e-07	8.95899e-06		rna-XM_020996871.1	LRRC18	9.92671	2.92461	0.705835	4.14347	3.42085e-05	0.000322425
rna-XM_020991811.1	APPBP2	1600.81	0.320286	0.0654001	4.89733	9.71466e-07	9.03578e-06		rna-XM_020997806.1	ASB16	18.3923	1.32823	0.320615	4.14275	3.43172e-05	0.000323248
rna-XM_020999789.1	SEMA3E	54.2602	-1.11584	0.227883	-4.89655	9.75359e-07	9.06635e-06		rna-XM_020993000.1	C1QTNF7	504.037	1.6891	0.407789	4.14209	3.44149e-05	0.000323967
rna-XM_021000890.1	ALYREF	1376.29	-0.643979	0.131627	-4.89247	9.95783e-07	9.25044e-06		rna-XM_020964352.1	FAM174B	204.573	0.756987	0.182875	4.13936	3.48275e-05	0.000327646
rna-XM_020966964.1	GKAP1	72.4699	0.48991	0.100146	4.89196	9.98365e-07	9.26867e-06		rna-XM_020996066.1	KCNJ6	17.9629	-1.64483	0.397415	-4.13882	3.49104e-05	0.000328222
rna-XM_020983945.1	DNMT3A	220.637	0.431755	0.0882647	4.8916	1.00021e-06	9.28003e-06		rna-XM_020971441.1	CRB3	407.525	-0.706558	0.170781	-4.13721	3.51555e-05	0.000330322
rna-XM_020988839.1	TRIM59	2409.01	-0.323571	0.0661605	-4.89069	1.00482e-06	9.31704e-06		rna-XM_021000128.1	OLFM3	24.398	-1.68279	0.406936	-4.13528	3.54528e-05	0.000332909
rna-XM_021006924.1	SPECC1	146.867	0.45507	0.093096	4.88818	1.01773e-06	9.43089e-06		rna-XM_020968778.1	ZDHHC20	1628.21	-0.368406	0.0891093	-4.13431	3.56016e-05	0.000334099
rna-XM_020970837.1	TNNT3	8178.94	1.54629	0.316401	4.8871	1.02333e-06	9.47384e-06		rna-XM_020966173.1	KMT2D	146.972	0.931913	0.225443	4.13369	3.56984e-05	0.0003348
rna-XM_020976215.1	ACO1	963.484	-0.413199	0.0845536	-4.88683	1.02473e-06	9.47384e-06		rna-XM_020977310.1	FAM20C	229.078	0.809971	0.195954	4.13348	3.57316e-05	0.000334903
rna-XM_020985026.1	PEPD	656.171	-0.279023	0.0570973	-4.8868	1.0249e-06	9.47384e-06		rna-XM_020991448.1	KIRREL	196.923	0.737159	0.178347	4.13329	3.57607e-05	0.000334969
rna-XR_002324910.1	HNRNPDL	4079.73	-0.26939	0.0551258	-4.88683	1.02472e-06	9.47384e-06		rna-XM_020973908.1	PSMG1	2275	-0.572232	0.138507	-4.13143	3.6051e-05	0.00033727
rna-XM_020987506.1	ITGA8	281.346	0.866886	0.17748	4.88442	1.03735e-06	9.58295e-06		rna-XM_020984593.1	CBLL1	263.653	-0.813309	0.196859	-4.13143	3.60509e-05	0.00033727
rna-XM_020978707.1	NBEA	110.959	0.56339	0.115406	4.88182	1.05111e-06	9.70414e-06		rna-XM_020970727.1	TOLLIP	243.415	0.890755	0.215621	4.13111	3.6101e-05	0.000337529
rna-XR_002327362.1	LOC110218583	118.157	0.792951	0.162484	4.88019	1.05986e-06	9.77887e-06		rna-XM_020969074.1	NIPAL2	810.253	-0.582085	0.140948	-4.12979	3.63095e-05	0.000339269
rna-XM_020994335.1	PTPRO	63.7324	0.947265	0.194211	4.87749	1.07442e-06	9.90707e-06		rna-XM_020966873.1	ARL5B	165.496	0.698515	0.169231	4.12759	3.66587e-05	0.000342322
rna-XM_020967274.1	RNF128	261.965	-0.757992	0.155522	-4.87386	1.09436e-06	1.00847e-05		rna-XR_002321944.1	LOC110199198	12.5587	-2.22132	0.538207	-4.12725	3.6712e-05	0.000342608
rna-XM_020969118.1	LOC110196042	167.197	3.02681	0.621063	4.8736	1.09584e-06	1.00921e-05		rna-XM_020978346.1	GLRX3	2677.57	-0.290817	0.0704844	-4.12597	3.69169e-05	0.000344308
rna-XM_020965369.1	DNAH3	14.2053	-1.06617	0.218833	-4.87206	1.10441e-06	1.01647e-05		rna-XM_020976532.1	WAS	49.4861	-1.27527	0.309116	-4.12552	3.69895e-05	0.000344773
rna-XM_021006364.1	NTN3	44.3683	0.62656	0.12862	4.8714	1.10811e-06	1.01926e-05		rna-XM_021005436.1	PIGG	284.223	-0.428393	0.10387	-4.12432	3.71825e-05	0.000346358
rna-XM_020988340.1	ARHGAP24	58.5679	1.02862	0.211303	4.86798	1.12743e-06	1.03639e-05		rna-XM_020999971.1	DYNC1I1	13.588	-1.89658	0.460007	-4.12293	3.7408e-05	0.000348244
rna-XM_020970846.1	MUC5B	22.0164	-1.28184	0.26342	-4.86613	1.13803e-06	1.04549e-05		rna-XM_020994396.1	NTF3	129.722	-0.795286	0.192914	-4.1225	3.74783e-05	0.000348684
rna-XM_021003131.1	TBX15	401.076	0.505695	0.103927	4.86585	1.13965e-06	1.04634e-05		rna-XM_020998367.1	LOC110216532	32.0638	1.0804	0.262112	4.12191	3.7575e-05	0.000349369
rna-XM_020997133.1	GTF3A	530.298	-0.415592	0.0854249	-4.865	1.14459e-06	1.05023e-05		rna-XM_021000981.1	NOTUM	35.1231	1.55083	0.376302	4.12123	3.76851e-05	0.000350178
rna-XM_020982300.1	CUNH12orf45	234.614	-0.607247	0.124877	-4.86276	1.15758e-06	1.06149e-05		rna-XM_020974628.1	LOC110199728	263.967	-1.67227	0.405804	-4.12089	3.7742e-05	0.000350491
rna-XM_020994842.1	ADGRL1	274.826	0.330662	0.0680135	4.86171	1.16375e-06	1.0665e-05		rna-XM_020990988.1	LIMCH1	963.573	0.712818	0.172991	4.12056	3.7795e-05	0.000350768
rna-XM_020981881.1	GPSM1	58.7486	0.675584	0.139037	4.85901	1.17974e-06	1.07982e-05		rna-XM_020987376.1	CCK	149.054	-1.66493	0.404125	-4.11984	3.79142e-05	0.000351658
rna-XM_020983663.1	MAP7D1	229.742	0.634176	0.130512	4.85912	1.17909e-06	1.07982e-05		rna-XM_020967343.1	SREBF1	53.5403	1.14922	0.279009	4.11893	3.80642e-05	0.000352834
rna-XM_020968806.1	GJB2	3613.81	0.823521	0.1695	4.85852	1.18267e-06	1.08185e-05		rna-XM_020981239.1	IQSEC1	695.374	0.518584	0.12595	4.11739	3.83185e-05	0.000354973
rna-XM_020995731.1	LOC110214697	86.0343	0.713634	0.146911	4.85761	1.18811e-06	1.08616e-05		rna-XM_021004662.1	GPX2	512.648	1.17897	0.286568	4.11409	3.88707e-05	0.000359869
rna-XM_020970770.1	ANO1	35.725	-1.06601	0.219563	-4.85514	1.20299e-06	1.09909e-05		rna-XM_020995754.1	CA13	1022.54	-0.564443	0.137232	-4.11304	3.90477e-05	0.000361287
rna-XM_020966559.1	TMEM88	379.091	1.15499	0.237911	4.85469	1.20575e-06	1.10093e-05		rna-XM_020996136.1	CNTN5	15.7881	1.85068	0.450011	4.11251	3.91376e-05	0.000361676
rna-XM_020991252.1	JAG2	269.467	-0.577522	0.118989	-4.85357	1.21261e-06	1.10653e-05		rna-XM_020999684.1	DHTKD1	94.5633	0.788061	0.191623	4.11257	3.9128e-05	0.000361676
rna-XM_020975236.1	LFNG	661.691	-0.47251	0.0973664	-4.8529	1.21669e-06	1.10957e-05		rna-XM_020985206.1	LOC110207522	13.1269	2.20212	0.535503	4.11224	3.9184e-05	0.000361884
rna-XM_020965897.1	GAS7	1500.71	0.392811	0.0809572	4.85209	1.2217e-06	1.11346e-05		rna-XM_020976012.1	PSMA4	10370.8	-0.56782	0.138085	-4.11209	3.92095e-05	0.000361899
rna-XM_020984187.1	PTGIS	225.457	-0.785915	0.161989	-4.85165	1.22437e-06	1.11522e-05		rna-XM_020979830.1	LOC110203353	39.853	1.28244	0.311928	4.11134	3.93361e-05	0.000362846
rna-XM_020990559.1	STOM	191.192	0.884181	0.182321	4.84957	1.23729e-06	1.1263e-05		rna-XM_021006922.1	VPS53	236.318	0.596902	0.145239	4.10979	3.96018e-05	0.000365075
rna-XM_020983492.1	RBBP4	1650.61	-0.451412	0.0931021	-4.84856	1.24358e-06	1.13134e-05		rna-XM_020982183.1	DEGS1	5452.29	-0.575781	0.140134	-4.1088	3.97727e-05	0.000366427
rna-XM_020966295.1	LOC110194129	7983.98	-0.676359	0.139635	-4.84375	1.27413e-06	1.15842e-05		rna-XM_020970660.1	THOC1	1744.15	-0.766689	0.186616	-4.10838	3.98438e-05	0.000366859
rna-XM_020986007.1	SNX4	1907.29	0.31144	0.0643333	4.84104	1.29159e-06	1.17358e-05		rna-XM_021001819.1	PGM5	237.202	0.963244	0.234508	4.10751	3.99954e-05	0.000368031
rna-XM_020997967.1	CUNH7orf73	7315.59	-0.301375	0.0622905	-4.83823	1.31003e-06	1.18961e-05		rna-XM_020990824.1	YIPF7	58.9546	2.61085	0.635661	4.10731	4.003e-05	0.000368125
rna-XM_020972424.1	XYLT1	143.063	0.440402	0.0910322	4.83787	1.31239e-06	1.19031e-05		rna-XM_020993359.1	TAX1BP1	3266.13	0.336758	0.0820062	4.10649	4.01716e-05	0.000369203
rna-XM_020972801.1	ARL4D	2829.66	-0.554091	0.11453	-4.83794	1.31194e-06	1.19031e-05		rna-XM_020986005.1	ZNF148	1009.56	0.373117	0.090887	4.10529	4.03814e-05	0.000370906
rna-XM_020965730.1	UBE2C	1674.14	-0.328677	0.0679417	-4.83764	1.31391e-06	1.19097e-05		rna-XM_020997758.1	TIMM21	1605.63	-0.68772	0.167527	-4.10514	4.04077e-05	0.000370923
rna-XM_020966888.1	HACD1	74.0327	0.95405	0.1973	4.83553	1.32791e-06	1.20293e-05		rna-XM_020974085.1	APOM	111.511	-0.779555	0.189905	-4.10497	4.04365e-05	0.000370962
rna-XM_020992454.1	LMO7	1160.06	-0.400871	0.0829722	-4.83139	1.3558e-06	1.22745e-05		rna-XM_020994908.1	WDR83OS	1649.18	-0.37914	0.0923774	-4.10425	4.05625e-05	0.000371892
rna-XM_020981345.1	WNK2	70.675	0.859633	0.178014	4.82903	1.37201e-06	1.24137e-05		rna-XM_020978541.1	CLASP2	141.843	0.871493	0.212422	4.10264	4.08457e-05	0.000374263
rna-XM_020982123.1	CDC42BPA	388.362	0.438748	0.0908828	4.82763	1.38169e-06	1.24937e-05		rna-XM_020996281.1	ACYP2	393.243	0.590196	0.143968	4.09949	4.14059e-05	0.000379166
rna-XM_021006327.1	PLPP6	603.049	-0.286385	0.0593462	-4.82566	1.3954e-06	1.261e-05		rna-XM_020989928.1	SH3KBP1	705.136	-0.540145	0.131798	-4.09828	4.16225e-05	0.000380688
rna-XM_020972709.1	LOC110198435	31.8559	-1.63353	0.338701	-4.82292	1.41469e-06	1.27767e-05		rna-XM_021002771.1	LOC110219437	80.6589	-1.13697	0.277417	-4.09841	4.16004e-05	0.000380688
rna-XM_020965639.1	COQ4	365.141	-0.543114	0.112657	-4.82097	1.42863e-06	1.289e-05		rna-XM_021006031.1	ZSWIM8	258.787	0.956126	0.233338	4.09761	4.17444e-05	0.000381343
rna-XM_021006382.1	SSFA2	532.787	-0.491479	0.101947	-4.82092	1.42896e-06	1.289e-05		rna-XM_021006866.1	CUNH16orf91	839.175	-0.45894	0.111999	-4.09772	4.17235e-05	0.000381343
rna-XM_020987117.1	AHI1	429.91	-0.352454	0.0731402	-4.81888	1.44365e-06	1.30146e-05		rna-XM_020975527.1	ELOVL4	4343.77	-0.532462	0.129963	-4.09702	4.18507e-05	0.000382083
rna-XM_020991872.1	SUMF2	820.613	-0.329107	0.068299	-4.81863	1.44548e-06	1.30233e-05		rna-XM_020983137.1	RHCE	49.4179	-1.37932	0.336879	-4.09441	4.23236e-05	0.000386168
rna-XM_021003717.1	CACNG6	13.0276	1.73401	0.359894	4.81812	1.44918e-06	1.30487e-05		rna-XM_020964587.1	LOC110193032	766.278	3.08063	0.752599	4.09333	4.25228e-05	0.000387519
rna-XM_020987885.1	IL18R1	1325.1	-0.528534	0.109742	-4.81617	1.46342e-06	1.31691e-05		rna-XM_020988364.1	PAQR3	676.7	-0.569044	0.139016	-4.09336	4.25173e-05	0.000387519
rna-XM_020988229.1	MCMBP	794.478	-0.36327	0.0754338	-4.81575	1.4665e-06	1.31888e-05		rna-XM_021001283.1	TTC7A	308.517	0.599091	0.146429	4.09134	4.28894e-05	0.000390624
rna-XR_002320165.1	LOC110192487	13.7886	1.93706	0.40227	4.81531	1.46972e-06	1.32098e-05		rna-XM_020989561.1	NEU3	122.727	1.08826	0.266027	4.09078	4.29924e-05	0.000391327
rna-XM_021005849.1	CUNH3orf70	37.611	0.80258	0.166694	4.81469	1.47428e-06	1.32429e-05		rna-XM_020981753.1	FAM166A	1323.49	-0.666619	0.162962	-4.09063	4.30197e-05	0.00039134
rna-XM_021008758.1	UNC80	93.6372	-0.86068	0.178787	-4.814	1.47941e-06	1.32809e-05		rna-XM_020997185.1	RNF6	709.509	-0.427508	0.104527	-4.08993	4.31508e-05	0.000392297
rna-XM_020996063.1	CHODL	108.023	1.07386	0.22309	4.81358	1.48248e-06	1.33005e-05		rna-XM_020987164.1	KIAA0408	24.7225	1.53583	0.375642	4.08854	4.34097e-05	0.000394414
rna-XM_020980876.1	P2RY13	86.979	-0.898259	0.186653	-4.81245	1.49095e-06	1.33684e-05		rna-XM_020989857.1	MGAT4D	45.0043	-0.911498	0.222975	-4.08789	4.35322e-05	0.000395289
rna-XM_020965614.1	PLTP	1005.1	-0.599453	0.124593	-4.81131	1.49945e-06	1.34285e-05		rna-XM_020978336.1	COL8A1	821.264	1.05031	0.257026	4.0864	4.38119e-05	0.00039759
rna-XM_020992016.1	IVL	14617	0.831055	0.172727	4.81139	1.49883e-06	1.34285e-05		rna-XM_020990832.1	CHRNA1	149.095	3.60062	0.881188	4.0861	4.38694e-05	0.000397874
rna-XR_002320536.1	LOC110193732	70.1405	-0.509847	0.10598	-4.81078	1.5034e-06	1.34559e-05		rna-XM_020970705.1	CHMP2B	2940.08	-0.399618	0.0978123	-4.08555	4.3972e-05	0.000398565
rna-XM_020970660.1	THOC1	1481.05	-0.445559	0.0926538	-4.80886	1.51793e-06	1.35778e-05		rna-XM_020978215.1	SAMD4B	281.275	0.687481	0.168285	4.08523	4.40329e-05	0.000398878
rna-XM_021004337.1	PGAM5	817.654	-0.37965	0.0789827	-4.80675	1.53403e-06	1.37136e-05		rna-XM_020998072.1	LOC110216258	307.762	0.603821	0.147815	4.08498	4.40811e-05	0.000399076
rna-XM_021007824.1	SLC30A1	929.475	0.512076	0.106549	4.80601	1.53972e-06	1.37562e-05		rna-XM_020968067.1	LTBP3	115.621	0.876751	0.214687	4.08386	4.42934e-05	0.000400759
rna-XM_021008338.1	ADGRV1	33.5075	-0.957554	0.199251	-4.80577	1.54155e-06	1.37644e-05		rna-XM_020966866.1	TRDMT1	258.453	-0.786466	0.19261	-4.08321	4.44182e-05	0.000401408
rna-XM_021008242.1	PRSS12	14.8153	1.06181	0.220975	4.80512	1.54656e-06	1.38009e-05		rna-XM_020968236.1	SF3B2	338.194	0.907689	0.222294	4.08328	4.44036e-05	0.000401408
rna-XM_020994171.1	M6PR	1028.75	-0.601511	0.125352	-4.79859	1.59785e-06	1.425e-05		rna-XM_020972077.1	WDR27	22.3731	-1.6175	0.396277	-4.08175	4.46976e-05	0.000403692
rna-XM_020987762.1	TXNDC12	689.305	-0.644119	0.134279	-4.79688	1.61159e-06	1.4364e-05		rna-XM_020980748.1	LOC110204588	665.906	-0.533883	0.130846	-4.08023	4.49907e-05	0.000406097
rna-XM_020976960.1	SRSF7	1337.08	-0.326802	0.0681651	-4.79428	1.63261e-06	1.45427e-05		rna-XM_020985622.1	FERMT1	1335.69	-1.17254	0.287453	-4.07908	4.52144e-05	0.000407872
rna-XM_021007234.1	NDUFAF2	428.965	-0.487857	0.101801	-4.79228	1.64898e-06	1.46798e-05		rna-XM_020982998.1	CUNH1orf216	40.6726	-1.03093	0.252801	-4.07801	4.54231e-05	0.000409511
rna-XM_021002222.1	CNTLN	107.475	0.553802	0.11563	4.78942	1.67266e-06	1.48817e-05		rna-XM_020966394.1	WNT16	452.376	-0.667117	0.163658	-4.07628	4.5761e-05	0.000412312
rna-XM_020971575.1	IGFBP1	40.9537	0.700836	0.146336	4.78921	1.67438e-06	1.48882e-05		rna-XM_020965335.1	REXO5	448.346	-0.42485	0.10428	-4.07413	4.61875e-05	0.000415907
rna-XM_020994108.1	DCHS2	68.2138	0.684316	0.142918	4.78816	1.68318e-06	1.49575e-05		rna-XM_020983691.1	CLSPN	445.692	-0.48085	0.118122	-4.0708	4.6851e-05	0.000421631
rna-XM_020992346.1	LOC110212362	87.2116	0.57866	0.120866	4.78763	1.6876e-06	1.49879e-05		rna-XM_020977606.1	GGT5	96.8231	1.16845	0.287093	4.06992	4.70287e-05	0.000422979
rna-XM_020965949.1	MESDC1	102.383	0.632382	0.132103	4.78704	1.69258e-06	1.50232e-05		rna-XM_020999984.1	BZW2	153.548	1.41023	0.346606	4.06868	4.72798e-05	0.000424984
rna-XM_020963713.1	ADGRG3	21.3447	-0.860141	0.179718	-4.78606	1.7009e-06	1.5088e-05		rna-XM_020965886.1	LOC110193868	20.9796	2.25952	0.555382	4.06841	4.73353e-05	0.000425231
rna-XM_020992337.1	RARS	3572.76	-0.331781	0.0693605	-4.78343	1.72333e-06	1.52779e-05		rna-XM_020965303.1	CIB1	1384.24	-0.47325	0.116334	-4.06802	4.74143e-05	0.00042553
rna-XM_020991522.1	RHBG	493.405	-0.69527	0.14536	-4.78309	1.7262e-06	1.52943e-05		rna-XM_020974159.1	PSORS1C2	489.644	-1.18252	0.290692	-4.06797	4.74248e-05	0.00042553
rna-XM_020969479.1	GRHL2	1012.18	-0.318846	0.0666718	-4.78231	1.73289e-06	1.53445e-05		rna-XM_020993849.1	FBXO9	717.243	-0.399416	0.098211	-4.06691	4.76401e-05	0.00042645
rna-XM_020997795.1	GJD3	38.852	-0.75969	0.158865	-4.78198	1.73578e-06	1.5361e-05		rna-XM_021000507.1	BMP5	18.3384	2.02016	0.496715	4.06704	4.7614e-05	0.00042645
rna-XM_020995391.1	NFIX	268.847	0.79117	0.165454	4.78181	1.73725e-06	1.53649e-05		rna-XM_021004669.1	MAX	1042.98	-0.351032	0.0863074	-4.06723	4.75744e-05	0.00042645
rna-XM_020983691.1	CLSPN	365.921	-0.345911	0.0723446	-4.78143	1.74051e-06	1.53846e-05		rna-XM_021008997.1	GADD45B	280.494	-0.931619	0.229068	-4.067	4.76217e-05	0.00042645
rna-XM_020986671.1	DTD1	1456.19	-0.425026	0.0889194	-4.7799	1.75381e-06	1.5493e-05		rna-XM_020980087.1	LOC110203577	266.215	-0.679353	0.167163	-4.06401	4.8236e-05	0.00043153
rna-XM_021009237.1	PDIA3	11914.8	-0.639206	0.13378	-4.77805	1.77005e-06	1.56272e-05		rna-XM_020979339.1	LOC110202955	217.361	-1.71149	0.421339	-4.06203	4.86468e-05	0.000434948
rna-XM_020993198.1	HOXA4	54.1409	-0.738015	0.154469	-4.77777	1.77253e-06	1.56399e-05		rna-XM_020990828.1	KCTD8	21.3983	1.60602	0.395599	4.05973	4.91289e-05	0.000438999
rna-XM_021008476.1	NR2F1	102.307	0.611954	0.128159	4.77497	1.79737e-06	1.58497e-05		rna-XM_020977159.1	ADCY6	130.112	0.681517	0.167891	4.05929	4.92226e-05	0.000439577
rna-XM_020968228.1	CPT1A	220.582	-0.485388	0.101674	-4.77397	1.80633e-06	1.59006e-05		rna-XM_020970536.1	CACYBP	4748.06	-0.506011	0.124669	-4.05883	4.93194e-05	0.000439922
rna-XM_020982596.1	MAFF	38.1489	0.899186	0.188351	4.774	1.80603e-06	1.59006e-05		rna-XM_020986984.1	HEY2	369.757	-0.910099	0.224224	-4.05889	4.93074e-05	0.000439922
rna-XM_020986880.1	LOC110208741	9.29726	1.66568	0.348893	4.77419	1.80431e-06	1.59006e-05		rna-XM_020989877.1	KLHL15	316.465	0.642319	0.158286	4.05797	4.95018e-05	0.000441289
rna-XM_020972225.1	LOC110198087	19.3291	1.40483	0.294513	4.77001	1.84213e-06	1.62062e-05		rna-XM_020972464.1	LOC110198270	350.789	-0.963058	0.237344	-4.05765	4.95698e-05	0.000441635
rna-XM_020976603.1	ITGB1BP2	27.0843	1.06956	0.224294	4.76858	1.85533e-06	1.63127e-05		rna-XM_020999927.1	IFT57	633.998	-0.702404	0.173124	-4.05722	4.96602e-05	0.000442181
rna-XM_020999692.1	NUDT5	1812.25	-0.39459	0.0827598	-4.7679	1.8616e-06	1.63582e-05		rna-XM_020989323.1	RANBP10	182.258	0.458593	0.113091	4.05506	5.01205e-05	0.000446017
rna-XM_020986094.1	EPHB1	48.5549	0.82597	0.173259	4.76727	1.86738e-06	1.63994e-05		rna-XM_020968109.1	TAF6L	500.287	-0.97781	0.241178	-4.05431	5.02816e-05	0.000447187
rna-XM_020963240.1	EVI2B	14.4976	-1.31872	0.276651	-4.76672	1.87245e-06	1.64343e-05		rna-XM_020984923.1	IRX6	18.4974	1.64729	0.406378	4.0536	5.04345e-05	0.000448283
rna-XM_020964694.1	TXNDC17	3347.06	-0.336587	0.0706434	-4.7646	1.89231e-06	1.65988e-05		rna-XM_020988442.1	ART3	76.9387	1.38476	0.341652	4.05313	5.05364e-05	0.000448926
rna-XM_021006531.1	LUC7L	1352.8	-0.402848	0.0846135	-4.76104	1.92598e-06	1.68843e-05		rna-XR_002327362.1	LOC110218583	199.105	-1.14926	0.283559	-4.05298	5.0569e-05	0.000448952
rna-XM_020993076.1	PGM1	1746.48	0.370557	0.0778636	4.75905	1.94503e-06	1.70413e-05		rna-XM_020981915.1	OLFM1	392.011	0.688548	0.169914	4.05232	5.07115e-05	0.000449782
rna-XM_020967844.1	ANAPC15	2018.97	-0.335156	0.0704766	-4.75556	1.97896e-06	1.73284e-05		rna-XM_020993372.1	HOXA1	179.765	-0.936688	0.231151	-4.05228	5.07219e-05	0.000449782
rna-XM_020987087.1	LOC110208893	1317.85	-1.18414	0.249124	-4.75321	2.0021e-06	1.75207e-05		rna-XM_020992414.1	FGF18	15.4778	1.62311	0.400644	4.05126	5.09419e-05	0.000451468
rna-XM_020998436.1	COL4A3BP	1045.06	-0.301803	0.0635146	-4.75172	2.01698e-06	1.76406e-05		rna-XR_002326171.1	TXNL1	2502.03	-0.449211	0.110924	-4.04973	5.12767e-05	0.000454169
rna-XM_020991994.1	SLC50A1	866.762	-0.604202	0.12716	-4.7515	2.01909e-06	1.76487e-05		rna-XM_020999524.1	GLO1	2910.65	-0.883902	0.218351	-4.04809	5.16377e-05	0.000457099
rna-XM_021001519.1	BORCS5	107.91	-0.786105	0.165455	-4.75118	2.02233e-06	1.76667e-05		rna-XM_020964859.1	WWOX	194.454	-0.560731	0.138571	-4.04653	5.19832e-05	0.000459889
rna-XM_020997244.1	FRY	280.679	-0.448373	0.0943816	-4.75064	2.02774e-06	1.77036e-05		rna-XM_020964233.1	SYNPO	328.452	0.646929	0.159902	4.04578	5.21486e-05	0.000461083
rna-XM_021000420.1	GPR137B	235.874	-0.572059	0.120439	-4.74979	2.03631e-06	1.77681e-05		rna-XM_020979294.1	LOC110202925	72.2762	-1.83422	0.453461	-4.04494	5.23358e-05	0.000462468
rna-XM_020990988.1	LIMCH1	917	0.461566	0.0971816	4.74952	2.03904e-06	1.77815e-05		rna-XM_020963292.1	PIGS	828.869	-0.630532	0.155915	-4.04408	5.253e-05	0.000463913
rna-XM_020972825.1	FAM117B	640.734	-0.482678	0.101633	-4.74924	2.04187e-06	1.77958e-05		rna-XM_021007603.1	STOX2	267.633	-0.597289	0.147747	-4.04265	5.28502e-05	0.000466468
rna-XM_020993499.1	NTS	23.6234	-1.47533	0.310955	-4.74452	2.09002e-06	1.82049e-05		rna-XM_020978122.1	CD320	366.315	1.01024	0.249939	4.04195	5.30095e-05	0.000467602
rna-XM_020988544.1	LOC110209826	62.0669	-0.94001	0.198344	-4.73928	2.14478e-06	1.8671e-05		rna-XM_020983201.1	IGDCC3	28.7197	1.08855	0.269381	4.04092	5.32423e-05	0.000469381
rna-XM_021006314.1	PLGRKT	1459.38	-0.365376	0.0771106	-4.73834	2.15473e-06	1.87467e-05		rna-XM_021005771.1	LOC110221290	45.0937	-2.20632	0.546059	-4.04043	5.33525e-05	0.00047008
rna-XM_021006437.1	CEP83	484.887	-0.304327	0.0642447	-4.73699	2.16913e-06	1.88609e-05		rna-XM_020989086.1	NIP7	1683.48	-0.505257	0.125064	-4.04	5.34509e-05	0.000470673
rna-XM_020975136.1	RPL39	44761.8	-0.497206	0.104977	-4.73631	2.17646e-06	1.89137e-05		rna-XM_020972176.1	COPS8	1196.82	-0.286819	0.0709998	-4.03972	5.35162e-05	0.000470973
rna-XM_020996886.1	ERCC6	668.063	-0.249211	0.0526387	-4.73436	2.19742e-06	1.90848e-05		rna-XR_002325600.1	LOC110212205	39.7776	0.871788	0.215835	4.03915	5.36457e-05	0.000471839
rna-XM_021008511.1	NMRK1	305.81	-0.348954	0.0737171	-4.73369	2.20475e-06	1.91307e-05		rna-XM_020997199.1	LOC110215594	589.71	-0.607947	0.150617	-4.03638	5.42832e-05	0.000476892
rna-XM_021008556.1	ARPC1A	2516.96	-0.328759	0.0694516	-4.73364	2.20527e-06	1.91307e-05		rna-XM_021005616.1	EIF4E2	1766.75	-0.424845	0.105253	-4.0364	5.42772e-05	0.000476892
rna-XM_020989513.1	MYO7A	34.0077	-0.942579	0.199154	-4.73292	2.21309e-06	1.91874e-05		rna-XM_021007564.1	LMOD3	349.853	3.02493	0.749519	4.03582	5.44113e-05	0.00047774
rna-XM_020972567.1	LRRC59	1465.43	-0.282148	0.05963	-4.73164	2.22708e-06	1.92975e-05		rna-XM_020990524.1	MKX	16.0462	-2.8376	0.703158	-4.03551	5.44831e-05	0.000478093
rna-XM_020975176.1	PPA1	1110	-0.359628	0.0760095	-4.73136	2.23021e-06	1.93134e-05		rna-XM_020999901.1	LOC110217488	27.5491	-1.62682	0.403197	-4.03481	5.46462e-05	0.000479247
rna-XM_021008492.1	MYLPF	20025.6	1.52097	0.32158	4.72968	2.2487e-06	1.94623e-05		rna-XM_020986423.1	TOGARAM1	662.177	0.576672	0.142964	4.03368	5.49097e-05	0.000481279
rna-XM_020988287.1	LOC110209677	24353.9	-0.304466	0.0643771	-4.72942	2.25165e-06	1.94765e-05		rna-XM_020989749.1	NCAM1	483.122	0.724844	0.179759	4.03232	5.52287e-05	0.000483514
rna-XM_020984738.1	ACVR2A	2862.36	-0.356291	0.0753793	-4.72664	2.28262e-06	1.9733e-05		rna-XM_020991230.1	DDX46	3117.64	-0.45742	0.113436	-4.03243	5.52041e-05	0.000483514
rna-XM_020998953.1	NICN1	322.181	-0.686519	0.145253	-4.72638	2.28553e-06	1.97467e-05		rna-XM_020982044.1	FMN2	13.7614	-1.45204	0.36012	-4.03211	5.52785e-05	0.000483601
rna-XM_020982369.1	NT5DC3	66.9071	0.68228	0.144371	4.72588	2.29116e-06	1.97725e-05		rna-XM_020986474.1	GPR135	84.0102	0.889942	0.220719	4.03201	5.53025e-05	0.000483601
rna-XM_021001929.1	RHOC	1931.01	0.589363	0.124709	4.72589	2.29105e-06	1.97725e-05		rna-XM_020969826.1	AIFM1	513.218	-0.568714	0.141068	-4.0315	5.54219e-05	0.00048425
rna-XM_020980380.1	TNIK	27.8828	-0.955666	0.202274	-4.72461	2.30552e-06	1.9885e-05		rna-XM_020977825.1	CDK5	708.283	-0.53795	0.133444	-4.03129	5.54726e-05	0.00048425
rna-XM_020984766.1	SCN4B	11.1429	-1.65011	0.349271	-4.72443	2.30764e-06	1.98917e-05		rna-XM_020991411.1	LOC110211826	45.2588	2.49857	0.619784	4.03135	5.54573e-05	0.00048425
rna-XM_021004658.1	PLEK2	612.833	-0.423151	0.0895866	-4.72337	2.31964e-06	1.99837e-05		rna-XM_020985914.1	GOLGB1	2132.59	0.574673	0.142576	4.03065	5.56224e-05	0.000485055
rna-XM_020988868.1	MFSD1	435.6	-0.41418	0.0877419	-4.72044	2.35338e-06	2.02627e-05		rna-XM_020986768.1	AKAP12	2996.24	1.17333	0.291103	4.03062	5.56289e-05	0.000485055
rna-XM_020986033.1	TNK2	89.0402	0.701703	0.148658	4.72024	2.35562e-06	2.02703e-05		rna-XM_020967695.1	INPPL1	195.641	0.626078	0.155344	4.03027	5.5714e-05	0.000485517
rna-XM_020990362.1	LARP4B	441.289	0.28134	0.0596074	4.71987	2.3599e-06	2.0291e-05		rna-XM_020994305.1	ING4	932.828	-0.780029	0.193579	-4.02951	5.58923e-05	0.000486791
rna-XM_021009174.1	TP53BP1	462.435	0.358274	0.0759087	4.7198	2.36075e-06	2.0291e-05		rna-XM_020991140.1	SLC22A4	21.7623	-1.87432	0.465248	-4.02865	5.60972e-05	0.000488294
rna-XR_002326871.1	ZNF346	204.321	-0.372432	0.0789341	-4.71827	2.37856e-06	2.04324e-05		rna-XM_020964424.1	IARS	126.697	1.13023	0.280745	4.02582	5.67771e-05	0.000493928
rna-XM_020988970.1	KLHL30	14.2564	1.6708	0.354123	4.71814	2.38005e-06	2.04335e-05		rna-XM_020968642.1	CA12	203.19	-0.964454	0.239608	-4.02514	5.69426e-05	0.000495083
rna-XM_021005760.1	KLHL6	63.6033	-0.813872	0.172588	-4.71569	2.40893e-06	2.06695e-05		rna-XM_020983543.1	COL16A1	1673.24	0.671709	0.167008	4.022	5.77053e-05	0.000501426
rna-XM_020966214.1	HNRNPA1	4423.88	-0.735976	0.156089	-4.7151	2.41596e-06	2.07094e-05		rna-XM_020992592.1	CUNH8orf22	9786.09	2.97712	0.740663	4.01953	5.83146e-05	0.000506431
rna-XM_020974617.1	LOC110199722	124.579	-0.849717	0.180213	-4.71506	2.41635e-06	2.07094e-05		rna-XM_020978347.1	EBF3	124.023	1.45525	0.362238	4.01737	5.88515e-05	0.0005108
rna-XM_020974840.1	BAZ1A	2053.23	-0.220812	0.0468466	-4.7135	2.43497e-06	2.0857e-05		rna-XM_020981496.1	PPP1R3D	60.7015	0.680296	0.169375	4.01652	5.90634e-05	0.000512345
rna-XM_020974057.1	DDX39B	1995.26	-0.707219	0.150065	-4.71274	2.4441e-06	2.09233e-05		rna-XM_021004895.1	ITGB6	478.421	0.715718	0.178267	4.01485	5.94828e-05	0.000515688
rna-XM_021009416.1	MGAT5	1233.85	-0.423365	0.0898571	-4.71154	2.45856e-06	2.1035e-05		rna-XM_020977505.1	IGFLR1	93.148	-0.680377	0.169471	-4.0147	5.95217e-05	0.00051573
rna-XM_021001610.1	RHNO1	1160.75	-0.38573	0.0819033	-4.70958	2.48228e-06	2.12257e-05		rna-XM_020995113.1	PYCR3	1573.49	-0.604622	0.15065	-4.01341	5.98486e-05	0.000517969
rna-XM_020969507.1	MRPL35	1776.83	-0.548119	0.116406	-4.70868	2.49322e-06	2.13071e-05		rna-XM_020996632.1	MYO18B	48.4512	2.44124	0.608261	4.01347	5.98333e-05	0.000517969
rna-XM_021007692.1	CKMT2	460.045	1.67223	0.355187	4.70804	2.50114e-06	2.13626e-05		rna-XM_020999620.1	APOBEC2	977.638	3.11644	0.776591	4.01298	5.99566e-05	0.000518311
rna-XM_021008363.1	UBE2D3	13697.9	-0.292436	0.0621168	-4.70784	2.50356e-06	2.1371e-05		rna-XM_021004547.1	SMU1	1930.96	-0.394836	0.0983888	-4.01301	5.99484e-05	0.000518311
rna-XM_020994735.1	NEDD4L	316.964	-0.492629	0.104646	-4.70756	2.507e-06	2.13882e-05		rna-XM_020994171.1	M6PR	1333.81	-0.891304	0.222125	-4.01263	6.00461e-05	0.000518789
rna-XM_021008044.1	TAOK3	247.175	-0.524819	0.111533	-4.7055	2.53247e-06	2.15931e-05		rna-XM_021003657.1	TMEM143	38.8508	1.18348	0.294951	4.01248	6.00838e-05	0.000518818
rna-XM_020974816.1	NSUN3	288.533	-0.439565	0.0934259	-4.70495	2.53924e-06	2.16386e-05		rna-XM_020994010.1	GUCY1A3	128.047	1.06232	0.264807	4.01166	6.02923e-05	0.00052003
rna-XM_020993474.1	PPFIA2	22.5849	1.08291	0.230213	4.70394	2.5519e-06	2.17341e-05		rna-XM_021001385.1	LEF1	947.758	-0.883152	0.220146	-4.01166	6.02929e-05	0.00052003
rna-XM_020990574.1	TRAF1	56.1603	-0.538515	0.114502	-4.70309	2.56251e-06	2.1812e-05		rna-XM_020971806.1	LTB4R	12.8359	-1.96447	0.489874	-4.01015	6.06808e-05	0.000523078
rna-XR_002322743.1	LOC110202509	9.66179	1.73488	0.368896	4.7029	2.56495e-06	2.18203e-05		rna-XM_021004728.1	SRSF5	11152.2	-1.31987	0.329254	-4.00868	6.10602e-05	0.000526049
rna-XM_020982175.1	LOC110205510	70.416	0.620596	0.131979	4.70223	2.57337e-06	2.18795e-05		rna-XM_020997594.1	ZADH2	487.943	0.463897	0.115743	4.00801	6.12338e-05	0.000527245
rna-XM_020966484.1	MPDU1	1216.54	-0.383341	0.0815294	-4.70188	2.57782e-06	2.19049e-05		rna-XM_021007416.1	PPEF1	18.0575	2.42182	0.604517	4.00621	6.17019e-05	0.000530973
rna-XR_002324355.1	LOC110207928	12.8949	-1.09375	0.232675	-4.70074	2.59221e-06	2.20147e-05		rna-XM_020981203.1	LOC110204949	21.5111	1.63157	0.407331	4.00553	6.18793e-05	0.000532197
rna-XM_020998986.1	PRKAR2A	689.292	0.363151	0.0772643	4.70011	2.60027e-06	2.20706e-05		rna-XM_020993402.1	ENTPD3	36.8931	1.69041	0.422234	4.00349	6.24154e-05	0.000536503
rna-XM_021003103.1	UBE2T	538.476	-0.445389	0.0947691	-4.69973	2.60505e-06	2.20986e-05		id-LOC110216292	LOC110216292	113.476	-1.12183	0.280285	-4.00248	6.26824e-05	0.000538493
rna-XM_021004301.1	DTD2	1509.75	-0.384159	0.0817497	-4.69921	2.61164e-06	2.21419e-05		rna-XM_020969138.1	CPEB4	119.421	0.74384	0.185874	4.00185	6.2849e-05	0.000539312
rna-XM_020989727.1	REXO2	1766.88	0.258304	0.0549764	4.69845	2.62138e-06	2.22119e-05		rna-XM_020973707.1	MMGT1	1539.88	-0.444193	0.110995	-4.00191	6.28326e-05	0.000539312
rna-XM_020993170.1	NEGR1	118.778	0.803155	0.170964	4.6978	2.62975e-06	2.22701e-05		rna-XM_020987351.1	KIAA1143	1252.88	-0.512402	0.128069	-4.00097	6.30827e-05	0.00054101
rna-XM_020969753.1	TTC39B	173.319	0.528437	0.112557	4.69484	2.6682e-06	2.2583e-05		rna-XM_020966619.1	LOC110194356	502.78	-0.571518	0.142889	-3.99972	6.34172e-05	0.000543465
rna-XM_020984512.1	CCDC146	28.3557	-0.886255	0.188802	-4.69409	2.67796e-06	2.26527e-05		rna-XM_020989308.1	EDC4	229.033	0.868439	0.21713	3.99963	6.34408e-05	0.000543465
rna-XM_020969869.1	LOC110196560	41.0537	-0.859522	0.183248	-4.69049	2.72557e-06	2.30425e-05		rna-XM_020998959.1	DCAF1	1066.4	-1.21655	0.304282	-3.99809	6.38557e-05	0.00054671
rna-XM_020969592.1	ATP6V1B2	3746.03	-0.462471	0.0986143	-4.68969	2.73614e-06	2.31187e-05		rna-XM_020968850.1	CHMP4A	208.557	-0.49466	0.123749	-3.99729	6.4071e-05	0.000548244
rna-XM_020976131.1	MPEG1	60.7547	-0.706271	0.150666	-4.68767	2.76338e-06	2.33357e-05		rna-XM_020990095.1	NAB2	128.829	0.903732	0.226168	3.99584	6.44659e-05	0.000551311
rna-XM_021000142.1	MB21D1	417.026	-0.571789	0.122014	-4.68627	2.78227e-06	2.3482e-05		rna-XM_021003345.1	RCN3	1786.62	0.672173	0.168257	3.99492	6.47171e-05	0.000553147
rna-XM_021000278.1	BTBD7	1177.33	0.277956	0.0593282	4.68506	2.79881e-06	2.36082e-05		rna-XM_020991543.1	BGLAP	132.917	-0.748848	0.187463	-3.99465	6.47896e-05	0.000553454
rna-XM_020992850.1	AFF3	41.9383	0.743777	0.158856	4.68207	2.8399e-06	2.39414e-05		rna-XM_020994420.1	LPAR5	345.437	-0.805871	0.201786	-3.99369	6.50521e-05	0.000555383
rna-XM_021001397.1	PAPSS1	1362.73	-0.463441	0.098986	-4.68189	2.84248e-06	2.39496e-05		rna-XM_020997349.1	PLCD3	98.19	-0.770816	0.193018	-3.99349	6.51091e-05	0.000555556
rna-XM_020982391.1	TXNRD1	551.948	-0.436249	0.0933602	-4.67275	2.97192e-06	2.50261e-05		rna-XM_020997196.1	LOC110215586	44.1875	-0.953044	0.238659	-3.99333	6.51524e-05	0.000555613
rna-XM_020991002.1	WIPF1	487.529	0.512211	0.109636	4.67191	2.98416e-06	2.5115e-05		rna-XM_020963039.1	LOC110192017	44.6694	-1.04116	0.260752	-3.99292	6.52657e-05	0.000556265
rna-XM_020973748.1	REPS1	420.691	-0.349894	0.0749399	-4.66899	3.0269e-06	2.54604e-05		rna-XM_020988813.1	SLITRK3	16.7008	2.44795	0.613345	3.99115	6.57542e-05	0.000560113
rna-XR_002323805.1	HMGN2	8459.89	-0.340258	0.0728974	-4.66763	3.04701e-06	2.56151e-05		rna-XM_020963663.1	SNRPA1	1424.72	-0.468642	0.117491	-3.98876	6.64207e-05	0.000564926
rna-XM_020973635.1	CTBP2	52.934	0.534946	0.114634	4.66656	3.0628e-06	2.57334e-05		rna-XM_020982085.1	AKT3	126.694	0.622097	0.155957	3.9889	6.63808e-05	0.000564926
rna-XM_020993140.1	SGIP1	41.5359	-0.835808	0.179283	-4.66196	3.13219e-06	2.63016e-05		rna-XM_020987951.1	LOC110209459	29.4062	0.881746	0.22106	3.98872	6.64312e-05	0.000564926
rna-XM_021005376.1	NOP56	1161.92	-0.641509	0.137614	-4.66165	3.13683e-06	2.63257e-05		rna-XM_020980936.1	ZIC4	15.6111	-2.43656	0.610943	-3.98819	6.65787e-05	0.000565863
rna-XM_020981044.1	HRH1	46.0399	0.670431	0.14386	4.66029	3.15762e-06	2.64854e-05		rna-XM_020974304.1	LZIC	1077.09	-0.336823	0.0844623	-3.98785	6.66739e-05	0.000566335
rna-XM_021005063.1	RFX5	388.374	-0.343239	0.0736618	-4.65966	3.1673e-06	2.65517e-05		rna-XM_021007233.1	ERCC8	1333.94	-0.653918	0.163982	-3.98773	6.67091e-05	0.000566335
rna-XM_020972802.1	LOC110198495	11388.8	0.470679	0.101054	4.65768	3.1979e-06	2.67932e-05		rna-XM_020963688.1	CKAP2L	230.596	0.613637	0.153906	3.9871	6.68871e-05	0.000567528
rna-XM_020982903.1	RPL4	16067.2	-0.291975	0.0626982	-4.65683	3.21113e-06	2.6888e-05		rna-XM_020987979.1	SORCS3	112.258	-1.93598	0.485757	-3.98549	6.73397e-05	0.000571048
rna-XM_021003328.1	MEGF8	139.231	0.469964	0.100924	4.65661	3.21461e-06	2.6888e-05		rna-XM_020990574.1	TRAF1	73.0712	-0.730945	0.183413	-3.98525	6.74101e-05	0.000571325
rna-XM_021008078.1	SOBP	17.0826	1.12783	0.242198	4.65667	3.21372e-06	2.6888e-05		rna-XM_020963556.1	CFDP1	279.633	-0.449662	0.112848	-3.98468	6.75715e-05	0.000572053
rna-XM_020976351.1	DVL1	177.751	0.593356	0.127503	4.65366	3.26096e-06	2.72567e-05		rna-XM_020964102.1	NOC3L	512.631	-0.427693	0.107333	-3.98472	6.75596e-05	0.000572053
rna-XM_020977541.1	ITGAV	1526.3	-0.346323	0.0744209	-4.65357	3.26235e-06	2.72567e-05		rna-XM_020992464.1	SOD3	186.88	-1.39981	0.351636	-3.98084	6.8671e-05	0.000581035
rna-XM_020966209.1	SCN8A	31.7344	0.889262	0.191104	4.6533	3.26666e-06	2.72775e-05		rna-XM_021004232.1	OTUD7B	92.7288	0.608901	0.152972	3.98048	6.87755e-05	0.000581595
rna-XM_020965929.1	TNRC6C	411.906	0.280431	0.060275	4.65253	3.27887e-06	2.73593e-05		rna-XM_021007289.1	CENPK	762.259	-0.726752	0.182597	-3.98008	6.88924e-05	0.000582258
rna-XM_020985851.1	IGSF11	63.3094	0.729232	0.156741	4.65245	3.28011e-06	2.73593e-05		rna-XM_020975878.1	TRIM3	361.305	0.576492	0.144869	3.9794	6.90897e-05	0.0005836
rna-XM_020967218.1	NUP62	202.245	-0.732387	0.157436	-4.65197	3.28782e-06	2.74045e-05		rna-XM_021004077.1	LOC110220158	15.6244	1.55201	0.390031	3.97919	6.91516e-05	0.000583635
rna-XM_020979557.1	PIGM	531.367	-0.479684	0.103116	-4.65188	3.2892e-06	2.74045e-05		rna-XM_021008835.1	LOC110223364	17.6394	1.63154	0.410026	3.97912	6.9171e-05	0.000583635
rna-XM_020986710.1	TAGAP	51.6362	1.00545	0.216185	4.65085	3.30574e-06	2.7527e-05		rna-XM_020986596.1	PCMT1	1901.51	-0.330675	0.0831074	-3.97889	6.92384e-05	0.000583879
rna-XM_021009624.1	PTPRN2	17.9673	1.00732	0.216596	4.65068	3.30834e-06	2.75333e-05		rna-XM_020973108.1	EMC1	201.645	0.521396	0.131059	3.97831	6.9406e-05	0.000584966
rna-XM_020994026.1	NR3C2	139.053	-0.536531	0.115376	-4.65027	3.31508e-06	2.7574e-05		rna-XM_020970941.1	COL4A3	11.4694	2.092	0.525872	3.97816	6.94517e-05	0.000585026
rna-XM_020995793.1	BCL2	207.176	0.405166	0.0871452	4.64932	3.33025e-06	2.76848e-05		rna-XM_020989249.1	CRISPLD2	97.2966	-0.94025	0.23639	-3.97753	6.96336e-05	0.00058598
rna-XM_020973468.1	AK8	9.58311	-1.4276	0.307129	-4.64822	3.34814e-06	2.7818e-05		rna-XM_020996399.1	NF2	349.095	0.643562	0.161801	3.9775	6.96425e-05	0.00058598
rna-XM_020977336.1	GET4	2551.68	-0.200503	0.04314	-4.64772	3.35619e-06	2.78694e-05		rna-XM_020997439.1	LSM12	1568.74	-0.356714	0.0896923	-3.97708	6.97654e-05	0.000586688
rna-XM_020997411.1	KPNB1	1334.5	-0.382021	0.0822521	-4.64452	3.40871e-06	2.82899e-05		rna-XM_020964717.1	P3H2	64.9295	1.58141	0.397866	3.97475	7.04545e-05	0.000591894
rna-XM_020965804.1	GPC6	512.905	0.49338	0.106239	4.64405	3.41645e-06	2.83383e-05		rna-XM_021007226.1	SREK1	1177.28	-0.33809	0.0850602	-3.97472	7.04626e-05	0.000591894
rna-XM_020988983.1	CUNH2orf54	407.103	0.75995	0.163662	4.64342	3.42694e-06	2.84096e-05		rna-XM_020995944.1	LOC110214856	29.5208	1.88629	0.474602	3.97447	7.05356e-05	0.000592178
rna-XM_020979197.1	CNPY4	78.2019	0.513699	0.110651	4.6425	3.44212e-06	2.85196e-05		rna-XM_020970309.1	MYL2	126.852	3.49718	0.879992	3.9741	7.0646e-05	0.000592448
rna-XM_020973957.1	PAM	620.215	0.299873	0.064602	4.64186	3.45291e-06	2.85932e-05		rna-XM_020974307.1	CFB	198.761	-1.23328	0.310328	-3.97412	7.06401e-05	0.000592448
rna-XM_020999841.1	TECRL	105.975	1.85518	0.399829	4.63992	3.48548e-06	2.88469e-05		rna-XM_020997298.1	THRA	697.128	0.668742	0.168348	3.97238	7.11584e-05	0.000596414
rna-XM_021003337.1	RELB	33.1002	-0.704439	0.151869	-4.63847	3.50995e-06	2.90333e-05		rna-XM_020967447.1	FITM1	53.6484	2.39196	0.602192	3.97209	7.12458e-05	0.000596816
rna-XM_020983710.1	DLGAP3	23.1364	1.13598	0.244935	4.63789	3.51986e-06	2.90992e-05		rna-XM_021007199.1	KIF2A	510.738	0.37927	0.0955008	3.97138	7.14577e-05	0.000598261
rna-XM_020981865.1	CAMSAP1	161.662	0.453499	0.0978431	4.63496	3.57008e-06	2.94981e-05		rna-XM_021009025.1	ISYNA1	173.721	0.951518	0.239617	3.971	7.1571e-05	0.000598878
rna-XM_021008173.1	SMPD2	3638.37	0.3595	0.0775861	4.63356	3.59432e-06	2.96819e-05		rna-XM_021006732.1	ECI1	1728	-0.735712	0.185311	-3.97015	7.18263e-05	0.000600682
rna-XM_021005453.1	LDHA	28276.7	-0.357916	0.0772578	-4.63275	3.60839e-06	2.97817e-05		rna-XM_021001332.1	PPM1B	1481.93	0.347004	0.0874233	3.96924	7.21023e-05	0.000602658
rna-XM_021007915.1	UNG	486.151	-0.369304	0.0797234	-4.63231	3.616e-06	2.9828e-05		rna-XM_020977075.1	DNAJB5	49.5102	0.938058	0.23636	3.96876	7.2247e-05	0.000603533
rna-XM_020970801.1	LSP1	711.932	0.458225	0.0989291	4.63185	3.62406e-06	2.9878e-05		rna-XM_020980985.1	RPUSD3	534.234	-0.523163	0.131839	-3.9682	7.24174e-05	0.000604623
rna-XM_020995098.1	LOC110214277	1985.52	0.655257	0.14154	4.62948	3.66581e-06	3.02055e-05		rna-XM_020970695.1	MYOM1	234.056	2.37028	0.597463	3.96724	7.27097e-05	0.000606559
rna-XM_020997913.1	MYC	297.046	-0.634988	0.13717	-4.62922	3.67038e-06	3.02266e-05		rna-XM_020973760.1	HEBP2	2166.83	-0.64332	0.162166	-3.96704	7.27694e-05	0.000606559
rna-XM_020977168.1	REP15	302.861	0.515038	0.111387	4.62387	3.7665e-06	3.1001e-05		rna-XM_020976217.1	LOC110200835	242.744	-0.522194	0.131632	-3.96709	7.27552e-05	0.000606559
rna-XM_020971674.1	DAPK1	215.265	0.442978	0.0958324	4.62243	3.79271e-06	3.11996e-05		rna-XM_020997606.1	MRPL10	1029.57	-0.716124	0.180539	-3.96659	7.29084e-05	0.000607049
rna-XM_020977238.1	SSR4	6184.32	-0.363676	0.078714	-4.62022	3.83328e-06	3.1516e-05		rna-XM_021000120.1	SOSTDC1	683.839	-1.11962	0.282256	-3.96667	7.28843e-05	0.000607049
rna-XM_020979737.1	FRS3	25.3735	0.751025	0.162558	4.62005	3.83647e-06	3.15249e-05		rna-XM_020965100.1	LOC110193362	2102.03	-0.620279	0.156518	-3.963	7.40141e-05	0.000615916
rna-XM_020995861.1	RUNX1	63.8651	-0.932998	0.201983	-4.61918	3.85252e-06	3.16375e-05		rna-XM_020996339.1	PIK3IP1	59.3885	1.23796	0.312403	3.96269	7.41104e-05	0.000616379
rna-XM_021003255.1	BCAT2	450.869	0.4044	0.08755	4.61908	3.85441e-06	3.16375e-05		rna-XM_021008098.1	SLC7A7	186.117	-1.29006	0.325584	-3.9623	7.42306e-05	0.000617039
rna-XM_020964433.1	AQP1	65.8603	0.76274	0.165153	4.61839	3.86726e-06	3.17256e-05		rna-XM_020974617.1	LOC110199722	205.148	-1.42688	0.360142	-3.962	7.43252e-05	0.000617487
rna-XM_020998728.1	EDEM2	679.27	-0.559034	0.121067	-4.61757	3.88251e-06	3.18331e-05		rna-XM_020983287.1	RPA2	2513.92	-0.562396	0.141979	-3.96113	7.45958e-05	0.000619395
rna-XM_020982648.1	MGAT3	17.9567	0.949154	0.205629	4.61586	3.91463e-06	3.20789e-05		rna-XM_020988410.1	SCD5	78.0858	-1.29573	0.327303	-3.9588	7.53277e-05	0.000625129
rna-XM_021005507.1	LOC110221113	65.5534	0.740712	0.160542	4.61383	3.95325e-06	3.23776e-05		rna-XM_020997518.1	METTL2A	838.022	-0.680084	0.171837	-3.95772	7.56681e-05	0.00062761
rna-XM_020968925.1	DPY19L1	344.125	-0.531049	0.115164	-4.61123	4.00288e-06	3.27662e-05		rna-XM_020983318.1	LOC110206179	680.98	-1.09892	0.277679	-3.95753	7.57285e-05	0.000627767
rna-XM_020983516.1	MTFMT	292.655	-0.309172	0.0670801	-4.609	4.04615e-06	3.30842e-05		rna-XM_021005581.1	LOC110221185	10.0151	-1.81642	0.459002	-3.95734	7.57902e-05	0.000627935
rna-XR_002325889.1	LOC110213124	39.2546	0.971575	0.210796	4.60907	4.0447e-06	3.30842e-05		rna-XM_021002757.1	IGFBP5	2789.71	1.05242	0.266029	3.95603	7.62069e-05	0.000631041
rna-XR_002326687.1	LOC110216080	860.819	-0.462294	0.100307	-4.60879	4.05018e-06	3.3099e-05		rna-XM_020978126.1	TIMM44	166.876	-0.643632	0.162717	-3.95552	7.63685e-05	0.000632034
rna-XM_020986674.1	TMEM242	520.879	-0.536462	0.116519	-4.60406	4.14333e-06	3.38418e-05		rna-XM_021004712.1	LOC110220626	33.3485	2.31002	0.584667	3.951	7.78242e-05	0.000643729
rna-XM_020981804.1	SAPCD2	126.886	0.456933	0.0992849	4.60224	4.17966e-06	3.41198e-05		rna-XM_020993790.1	EED	404.101	-0.497213	0.125934	-3.9482	7.87423e-05	0.000650968
rna-XR_002320532.1	LOC110193705	17.1108	1.02534	0.222835	4.60134	4.19776e-06	3.42488e-05		rna-XM_020981801.1	ENTPD2	1580.55	0.642683	0.162804	3.9476	7.89394e-05	0.000652241
rna-XM_020973479.1	DDX31	309.229	-0.308294	0.0670408	-4.59861	4.25318e-06	3.46821e-05		rna-XM_020999938.1	CMSS1	151.244	-0.635639	0.161096	-3.94572	7.95604e-05	0.000657013
rna-XM_020992518.1	ADGRA3	438.999	0.283311	0.0616208	4.59765	4.27276e-06	3.48228e-05		rna-XM_020986488.1	SIX1	18.4306	2.14078	0.542585	3.94552	7.96257e-05	0.000657194
rna-XM_020974085.1	APOM	114.512	-0.532631	0.115871	-4.59674	4.29145e-06	3.4956e-05		rna-XM_020977217.1	MRPS35	1247.71	-0.519735	0.131754	-3.94473	7.98887e-05	0.000659006
rna-XM_020963794.1	PRDM10	147.052	-0.578148	0.125786	-4.59628	4.30091e-06	3.5014e-05		rna-XM_020985965.1	ADCY5	43.7761	0.978985	0.248186	3.94457	7.99444e-05	0.000659106
rna-XM_020965008.1	BCAT1	694.096	-0.498797	0.10856	-4.59465	4.33475e-06	3.52703e-05		rna-XM_021008023.1	ACACB	24.3913	1.20523	0.305614	3.94365	8.0251e-05	0.000661274
rna-XM_020969516.1	VAMP5	254.435	0.600729	0.130768	4.59383	4.35176e-06	3.53702e-05		rna-XM_020971577.1	TNNC1	996.149	2.61774	0.663822	3.94343	8.03234e-05	0.00066151
rna-XM_020984006.1	FER1L5	123.931	0.389958	0.0848867	4.59386	4.35119e-06	3.53702e-05		rna-XM_020993198.1	HOXA4	57.7348	-0.862094	0.218623	-3.9433	8.03695e-05	0.00066153
rna-XM_020993423.1	MPP6	163.888	-0.366701	0.0798578	-4.59192	4.39177e-06	3.5676e-05		rna-XM_020970686.1	GREB1L	26.2901	0.983339	0.249426	3.9424	8.06689e-05	0.000663633
rna-XR_002323677.1	LOC110205734	17.5228	-0.900648	0.196229	-4.58979	4.43696e-06	3.60235e-05		rna-XM_020963200.1	DHRS13	190.315	-0.609508	0.154651	-3.94117	8.10846e-05	0.000666691
rna-XM_020973451.1	PRDM2	491.079	0.250804	0.0546474	4.58949	4.44328e-06	3.60521e-05		rna-XM_020968000.1	FADS1	436.994	0.815417	0.206969	3.93979	8.1552e-05	0.000669951
rna-XM_020985302.1	GREB1	29.9085	-1.01388	0.220924	-4.58928	4.44772e-06	3.60521e-05		rna-XM_020981301.1	COBL	1378.72	-0.478521	0.12146	-3.93974	8.15696e-05	0.000669951
rna-XM_021004664.1	CHURC1	995.201	-0.428842	0.0934442	-4.58928	4.44768e-06	3.60521e-05		rna-XM_021004368.1	CA14	28.262	2.21858	0.563277	3.93871	8.19223e-05	0.000672483
rna-XM_020973591.1	CUNH10orf90	16.5452	-1.19083	0.259504	-4.58887	4.45662e-06	3.61047e-05		rna-XM_020999875.1	ABI3BP	856.169	0.835515	0.212186	3.93766	8.22798e-05	0.000675051
rna-XM_021007778.1	PTPN14	328.53	-0.3713	0.0809207	-4.58845	4.46551e-06	3.61571e-05		rna-XM_020977950.1	LOC110202002	118.458	0.586084	0.148854	3.93731	8.23989e-05	0.000675554
rna-XM_020996274.1	CHAC2	128.449	-0.525296	0.114485	-4.58832	4.46823e-06	3.61595e-05		rna-XM_020997524.1	LOC110215761	909.163	-1.01973	0.258997	-3.93722	8.24303e-05	0.000675554
rna-XM_020974149.1	CCHCR1	438.715	-0.487371	0.106223	-4.58818	4.47121e-06	3.61641e-05		rna-XM_021008722.1	MYL1	32896.6	2.89203	0.734706	3.93631	8.2745e-05	0.000677766
rna-XM_020972920.1	INSIG2	511.309	0.348173	0.0758871	4.58803	4.47443e-06	3.61705e-05		rna-XM_020963251.1	IFT20	1619.73	-0.423053	0.107488	-3.93583	8.291e-05	0.000678383
rna-XM_020983260.1	WASF2	501.286	0.241226	0.052587	4.58718	4.49268e-06	3.62985e-05		rna-XM_020984452.1	PPP1R3A	86.4053	3.83148	0.973483	3.93584	8.29052e-05	0.000678383
rna-XM_021001337.1	PITX2	29.0063	1.02401	0.223289	4.58603	4.5175e-06	3.64792e-05		rna-XM_021004974.1	FAM13B	432.151	0.538416	0.13682	3.93523	8.31184e-05	0.000679721
rna-XM_020999226.1	SHISA5	1831.9	-0.233971	0.0510272	-4.58522	4.53506e-06	3.66013e-05		rna-XM_021009782.1	MTCH2	2928.94	-0.308435	0.0783927	-3.93449	8.33748e-05	0.00068145
rna-XM_020973497.1	PDPN	661.038	0.755072	0.164704	4.58441	4.55263e-06	3.67232e-05		rna-XM_020965702.1	LOC110193720	1890.72	-0.736236	0.187169	-3.93355	8.37015e-05	0.00068375
rna-XM_020967197.1	LOC110194704	99.5819	0.629023	0.137235	4.58355	4.57144e-06	3.6855e-05		rna-XM_020972451.1	HSDL2	963.37	-0.453526	0.115313	-3.93298	8.38976e-05	0.000684983
rna-XM_020989172.1	ZC3H18	483.008	-0.499921	0.109125	-4.58117	4.62377e-06	3.72568e-05		rna-XM_020984111.1	YWHAB	4865.39	-0.379152	0.0964164	-3.93245	8.40862e-05	0.000686153
rna-XM_020989772.1	DIXDC1	255.646	0.379582	0.0828828	4.57974	4.65547e-06	3.74921e-05		rna-XM_021000487.1	FAM89A	334.354	0.422031	0.107342	3.93166	8.43613e-05	0.000688027
rna-XM_020998345.1	FUT9	38.5933	1.49489	0.326551	4.5778	4.69885e-06	3.7821e-05		rna-XM_020969180.1	TINF2	550.511	-0.587303	0.14941	-3.93082	8.46558e-05	0.000690056
rna-XM_020982353.1	PARPBP	177.429	-0.363852	0.0794989	-4.57681	4.72113e-06	3.798e-05		rna-XM_021000781.1	KPNA2	3451.84	-0.466962	0.118847	-3.9291	8.52646e-05	0.000694645
rna-XM_020982183.1	DEGS1	8002.83	-0.400178	0.0874527	-4.57593	4.74102e-06	3.80989e-05		rna-XM_020970984.1	SLC16A14	182.563	-0.9661	0.245896	-3.9289	8.53358e-05	0.000694851
rna-XM_020983025.1	CDC42	5927.17	-0.182114	0.0397974	-4.57603	4.73886e-06	3.80989e-05		rna-XM_020988340.1	ARHGAP24	45.2499	1.45175	0.369528	3.92867	8.54173e-05	0.000695141
rna-XM_020977816.1	TYROBP	289.554	-0.515935	0.112764	-4.57534	4.75458e-06	3.81874e-05		rna-XM_020966470.1	EFNB3	110.242	1.19674	0.304646	3.9283	8.5549e-05	0.000695759
rna-XM_020985963.1	PDIA5	759.827	-0.34291	0.0750208	-4.57087	4.85703e-06	3.89683e-05		rna-XM_020967918.1	ART1	23.5625	2.95514	0.752289	3.9282	8.55851e-05	0.000695759
rna-XM_020990700.1	MYLK2	26.2221	1.23305	0.26976	4.5709	4.85636e-06	3.89683e-05		rna-XR_002323346.1	LOC110204591	409.236	0.713387	0.181685	3.92649	8.61938e-05	0.000700331
rna-XM_020980826.1	ATP11B	908.508	0.20254	0.044314	4.57055	4.86438e-06	3.90064e-05		rna-XM_020970721.1	TPCN2	32.577	1.08936	0.277532	3.92518	8.66664e-05	0.000703792
rna-XM_020964037.1	ITGBL1	11.4726	1.41461	0.309608	4.56902	4.89999e-06	3.92709e-05		rna-XM_020977792.1	PSENEN	985.805	-0.908277	0.231417	-3.92485	8.67832e-05	0.000704363
rna-XM_020963742.1	FA2H	17.6257	1.53681	0.336363	4.56889	4.90307e-06	3.92745e-05		rna-XM_020996395.1	THAP7	61.2563	1.96286	0.500191	3.92422	8.70116e-05	0.000705839
rna-XM_020980920.1	HPS3	81.6006	-0.4418	0.0967547	-4.56618	4.96687e-06	3.97642e-05		rna-XM_020974045.1	CDSN	4551.65	-1.59678	0.407036	-3.92294	8.74767e-05	0.000708852
rna-XM_020967237.1	OPHN1	163.733	0.454126	0.0994826	4.56488	4.99782e-06	3.99906e-05		rna-XM_021002699.1	CD2	29.5827	-1.15107	0.293416	-3.923	8.74547e-05	0.000708852
rna-XM_020986830.1	MBOAT1	304.918	-0.496111	0.108743	-4.56221	5.06182e-06	4.0481e-05		rna-XR_002325009.1	LOC110210085	376.2	-0.52806	0.134664	-3.9213	8.80708e-05	0.000713284
rna-XM_021001244.1	MTA3	829.448	-0.336741	0.0738417	-4.56031	5.10788e-06	4.08275e-05		rna-XM_020966214.1	HNRNPA1	5893.76	-0.964493	0.245972	-3.92115	8.81281e-05	0.000713346
rna-XM_020972150.1	LOC110198060	883.904	-0.56859	0.124692	-4.55996	5.11636e-06	4.08734e-05		rna-XM_020968110.1	TMEM179B	1162.54	-1.05734	0.269659	-3.92103	8.81727e-05	0.000713346
rna-XR_002328534.1	RBPMS	183.074	0.591089	0.129663	4.55866	5.14821e-06	4.1106e-05		rna-XM_020965763.1	TGM3	12.6999	-2.23593	0.570501	-3.91923	8.88314e-05	0.000718291
rna-XM_020994006.1	SFRP2	608.142	-0.739945	0.162328	-4.55834	5.15592e-06	4.11455e-05		rna-XM_021005478.1	DOK1	78.2494	0.987612	0.252047	3.91836	8.91529e-05	0.000720506
rna-XM_020966399.1	LMOD2	499.375	1.44653	0.317394	4.55753	5.17597e-06	4.12835e-05		rna-XM_020970389.1	SYBU	276.24	-0.985721	0.251624	-3.91744	8.94937e-05	0.000722874
rna-XM_020983960.1	FBXL22	24.1539	1.0797	0.236933	4.55698	5.18948e-06	4.13691e-05		rna-XM_020964409.1	SUGCT	104.498	-1.05386	0.269107	-3.91613	8.99836e-05	0.000726444
rna-XM_020983357.1	LAPTM5	489.798	-0.641677	0.140824	-4.55659	5.19911e-06	4.14238e-05		rna-XM_020987100.1	TBPL1	623.448	-0.583608	0.14904	-3.91579	9.011e-05	0.000727077
rna-XM_020988828.1	PPM1L	113.751	0.609869	0.133862	4.55595	5.21492e-06	4.15277e-05		rna-XM_020996497.1	SRRD	1339.16	-0.679037	0.173446	-3.91499	9.04095e-05	0.000729104
rna-XM_021007291.1	DEPDC1B	245.212	-0.547747	0.120264	-4.55454	5.25015e-06	4.17859e-05		rna-XM_020998528.1	EMILIN3	335.841	0.693957	0.17727	3.9147	9.05177e-05	0.000729588
rna-XM_021008519.1	FAM172A	594.831	0.279246	0.0613212	4.55383	5.26777e-06	4.19039e-05		rna-XM_020965157.1	MCF2L	191.002	0.961457	0.245753	3.91229	9.14245e-05	0.000736505
rna-XM_020991037.1	HNRNPA3	3517.23	-0.298867	0.065649	-4.5525	5.30112e-06	4.21467e-05		rna-XM_020979816.1	EML2	177.193	0.768207	0.196384	3.91176	9.16256e-05	0.00073734
rna-XM_020966724.1	CUNH17orf62	937.033	-0.277062	0.0608734	-4.55144	5.32795e-06	4.23375e-05		rna-XM_021001992.1	LYVE1	593.949	-1.15171	0.294423	-3.91177	9.16237e-05	0.00073734
rna-XM_020989605.1	FAM168A	29.5715	0.722973	0.158918	4.54933	5.38167e-06	4.27332e-05		rna-XM_020985174.1	CHD9	915.205	0.494638	0.126462	3.91137	9.17754e-05	0.000738023
rna-XM_020997690.1	NFE2L1	511.809	0.482147	0.105984	4.54926	5.38346e-06	4.27332e-05		rna-XM_020991025.1	HOXD8	192.286	-1.33664	0.34174	-3.91128	9.1808e-05	0.000738023
rna-XM_020970090.1	RMDN1	1229.09	-0.309138	0.0679782	-4.5476	5.42607e-06	4.30082e-05		rna-XM_020997504.1	SGCA	378.136	2.51886	0.644073	3.91083	9.19814e-05	0.000739024
rna-XM_020974045.1	CDSN	3005.28	-1.2847	0.282503	-4.54758	5.42674e-06	4.30082e-05		rna-XM_020984862.1	NEIL2	199.6	-0.844587	0.216139	-3.90762	9.32109e-05	0.000748506
rna-XM_020982790.1	LOC110205874	1709.84	0.318248	0.0699802	4.54768	5.42403e-06	4.30082e-05		rna-XM_020990810.1	FAM83D	423.154	-0.435387	0.111429	-3.9073	9.33326e-05	0.000749086
rna-XM_020997150.1	LNX2	398.104	-0.313987	0.0690535	-4.54702	5.44113e-06	4.30994e-05		rna-XM_021002372.1	ARF5	1977.39	-0.548428	0.140473	-3.90415	9.45579e-05	0.000758518
rna-XM_021008442.1	ACTB	190429	-0.473825	0.104234	-4.54576	5.47375e-06	4.33348e-05		rna-XM_021006572.1	NME4	1088.33	-0.557506	0.14281	-3.90384	9.46794e-05	0.00075909
rna-XM_020997151.1	ESM1	37.6736	1.09381	0.240732	4.54368	5.528e-06	4.37411e-05		rna-XM_021005717.1	DUSP28	24.1044	1.03546	0.265256	3.90365	9.47541e-05	0.000759287
rna-XM_020989901.1	SMPX	1491.75	1.43592	0.316053	4.54328	5.53845e-06	4.38007e-05		rna-XM_020994040.1	TIGD4	211.525	0.456965	0.117115	3.90185	9.54623e-05	0.000764557
rna-XM_020970077.1	ZFPM2	37.7245	0.703256	0.15481	4.54271	5.55367e-06	4.38978e-05		rna-XM_020968070.1	SCYL1	289.325	0.847539	0.217283	3.90063	9.59427e-05	0.000767592
rna-XM_020981005.1	FANCD2	217.488	-0.454114	0.0999873	-4.54171	5.57988e-06	4.40816e-05		rna-XM_020997768.1	PSMB3	7791.56	-0.517982	0.132791	-3.90074	9.59003e-05	0.000767592
rna-XM_020976345.1	TMEM192	513.243	-0.331129	0.0729211	-4.54093	5.6007e-06	4.42227e-05		rna-XM_020984583.1	COG5	884.834	-0.518136	0.132858	-3.89992	9.62257e-05	0.000769044
rna-XM_020985869.1	TIMMDC1	489.357	-0.353836	0.0779301	-4.54043	5.61394e-06	4.43039e-05		rna-XM_020985777.1	PLCB4	161.152	0.885021	0.226927	3.90002	9.61847e-05	0.000769044
rna-XM_020968505.1	GEM	98.6676	1.17007	0.257712	4.54023	5.61926e-06	4.43225e-05		rna-XM_020996150.1	ZC3H12C	42.602	0.920492	0.236058	3.89944	9.64159e-05	0.00076975
rna-XM_020993676.1	TRIM13	303.783	-0.353012	0.0777618	-4.53966	5.63458e-06	4.44199e-05		rna-XM_020996359.1	TCN2	730.661	0.40051	0.102707	3.89955	9.63703e-05	0.00076975
rna-XM_021000078.1	LOC110217612	247.873	-0.954287	0.210229	-4.53928	5.64463e-06	4.44757e-05		rna-XM_020990646.1	PSMF1	2460.6	-0.44956	0.115307	-3.8988	9.66721e-05	0.000771389
rna-XM_020964276.1	CSF1R	228.212	-0.627682	0.13833	-4.53757	5.69055e-06	4.48138e-05		rna-XM_020990025.1	NABP2	511.117	-1.13589	0.29137	-3.89845	9.68093e-05	0.000772077
rna-XM_020998499.1	SV2C	130.239	-0.772216	0.170187	-4.53746	5.69365e-06	4.48147e-05		rna-XM_020981767.1	ALDH1A2	12.3971	-2.02515	0.51966	-3.89706	9.73658e-05	0.000776106
rna-XM_020985999.1	SLC12A8	9.74365	1.21797	0.268502	4.53615	5.72893e-06	4.50686e-05		rna-XM_020966620.1	LOC110194358	2846.74	-0.340058	0.0872956	-3.89548	9.80059e-05	0.000780797
rna-XM_020973491.1	RAPGEF1	183.55	0.447306	0.0986232	4.5355	5.7466e-06	4.51839e-05		rna-XM_021006310.1	PDCD1LG2	65.7013	-1.27898	0.328581	-3.89242	9.92499e-05	0.000790292
rna-XM_021001270.1	PKDCC	151.045	-0.445533	0.0982442	-4.53495	5.76171e-06	4.52788e-05		rna-XM_020988411.1	SEC31A	762.047	0.466148	0.119776	3.89183	9.94907e-05	0.000791793
rna-XM_021001416.1	MCUB	451.191	-0.423798	0.0934663	-4.53423	5.7814e-06	4.53858e-05		rna-XM_020984905.1	SPATS2L	224.622	-0.788505	0.202712	-3.88978	0.000100336	0.000798102
rna-XM_021007831.1	G0S2	384.155	0.84899	0.187238	4.53429	5.77978e-06	4.53858e-05		rna-XM_020981501.1	LSM14B	745.268	-0.511264	0.131444	-3.88959	0.000100413	0.000798292
rna-XM_020967802.1	ALG5	1355.13	-0.855135	0.188609	-4.53389	5.79063e-06	4.54344e-05		rna-XM_020992634.1	PLCG2	72.1537	-0.965185	0.248174	-3.88914	0.0001006	0.000799362
rna-XM_021007051.1	SERPINF1	7259.03	-0.859986	0.189713	-4.53309	5.81267e-06	4.55834e-05		rna-XM_020965059.1	KIN	867.472	-0.504747	0.129794	-3.88884	0.000100726	0.000799945
rna-XM_020984815.1	VPS11	341.344	-0.40061	0.0884741	-4.52799	5.95464e-06	4.66722e-05		rna-XM_020990270.1	GLI1	115.879	-1.02187	0.262825	-3.88803	0.000101061	0.00080218
rna-XM_021001121.1	LOC110218414	23.8075	-1.11654	0.246625	-4.52729	5.97447e-06	4.68032e-05		rna-XM_021009830.1	FAM180B	19.2321	-1.98213	0.509925	-3.8871	0.000101447	0.000804826
rna-XM_020982345.1	ANP32A	3281.22	-0.297856	0.065808	-4.52613	6.00734e-06	4.7036e-05		rna-XM_020965104.1	GATA3	2555.99	-0.525676	0.135268	-3.88619	0.000101831	0.000807025
rna-XM_021008619.1	VKORC1	1098.12	-0.493005	0.108953	-4.52492	6.04186e-06	4.72815e-05		rna-XR_002322865.1	LOC110203108	184.079	-1.18689	0.305412	-3.8862	0.000101827	0.000807025
rna-XM_021005132.1	PROB1	22.4209	1.46745	0.324379	4.5239	6.07118e-06	4.74861e-05		rna-XM_020974207.1	AIF1	762.466	-1.06723	0.274649	-3.88579	0.000101998	0.000807928
rna-XM_020969413.1	KLF2	66.3234	-0.673507	0.148908	-4.52298	6.09751e-06	4.76671e-05		rna-XM_021008782.1	TTC37	823.086	0.614066	0.158035	3.88563	0.000102065	0.000808035
rna-XM_020978470.1	PRKD2	91.3988	0.570995	0.126279	4.52171	6.13421e-06	4.7929e-05		rna-XM_021003562.1	GRIN2D	19.49	1.15917	0.298356	3.88519	0.000102249	0.000809067
rna-XM_021006825.1	PRRT2	16.3876	0.955217	0.211456	4.51733	6.26257e-06	4.89063e-05		rna-XM_020977124.1	PIGO	225.3	0.650865	0.16756	3.88437	0.000102597	0.000810971
rna-XM_020984236.1	SALL4	34.0581	-0.745347	0.165014	-4.51688	6.27579e-06	4.8984e-05		rna-XM_021008338.1	ADGRV1	43.3196	-1.30604	0.336224	-3.88444	0.000102565	0.000810971
rna-XM_021003668.1	EMP3	1574.81	-0.888529	0.196723	-4.51666	6.2823e-06	4.90092e-05		rna-XM_020966465.1	MYH10	2360.08	0.838387	0.215905	3.88313	0.000103118	0.000814668
rna-XM_021006872.1	CCNF	258.036	-0.445192	0.0985863	-4.51576	6.3089e-06	4.9191e-05		rna-XM_020980269.1	PHC3	502.43	0.4627	0.11918	3.88237	0.000103441	0.000816366
rna-XR_002323804.1	LOC110206124	19.1049	-1.41226	0.312772	-4.51529	6.32306e-06	4.92757e-05		rna-XM_020992352.1	ANAPC4	190.163	-0.587604	0.151348	-3.88247	0.000103402	0.000816366
rna-XM_020974017.1	TARDBP	682.229	-0.434896	0.096364	-4.51305	6.39018e-06	4.97728e-05		rna-XM_020967301.1	TOM1L2	486.58	0.498075	0.128336	3.88101	0.000104023	0.000820529
rna-XM_020976906.1	PRKAA2	26.5457	0.930936	0.206297	4.5126	6.40384e-06	4.98532e-05		rna-XM_020980907.1	COMMD2	4822.53	-0.488531	0.125927	-3.87948	0.00010468	0.000825281
rna-XM_020967513.1	DENND1A	403.312	-0.351505	0.0779248	-4.51082	6.45766e-06	5.0246e-05		rna-XM_020998595.1	FAM193B	181.224	0.376657	0.0971131	3.87854	0.000105086	0.000828048
rna-XM_020976971.1	ATL2	868.853	-0.282166	0.0625808	-4.50883	6.51868e-06	5.06945e-05		rna-XM_020963261.1	CRLF3	491.21	-0.651618	0.16803	-3.87798	0.000105325	0.000828796
rna-XM_020968212.1	RTN3	1017.05	-0.588067	0.13044	-4.50834	6.53371e-06	5.07849e-05		rna-XM_020975685.1	LOC110200389	499.943	1.25581	0.323834	3.87794	0.000105345	0.000828796
rna-XM_020972766.1	DUSP3	973.095	0.296233	0.0657109	4.50812	6.54033e-06	5.08099e-05		rna-XM_020994612.1	LOXL1	207.265	1.17012	0.301722	3.87813	0.00010526	0.000828796
rna-XM_020999896.1	TFG	2884.56	-0.283903	0.0629865	-4.50737	6.56362e-06	5.09644e-05		rna-XM_021007094.1	NCOR1	1216.68	-0.327807	0.0845402	-3.87752	0.000105526	0.000829789
rna-XR_002321658.1	LOC110198127	326.766	0.543706	0.120662	4.50602	6.60555e-06	5.12633e-05		rna-XM_020977173.1	RPAP3	952.79	-0.359841	0.0928175	-3.87687	0.00010581	0.000831596
rna-XM_020991974.1	GLMP	920.177	-1.00063	0.222105	-4.5052	6.63101e-06	5.14342e-05		rna-XM_021001394.1	OSTC	4572.18	-0.629911	0.162505	-3.87626	0.000106073	0.000833223
rna-XM_020973191.1	LOC110198733	185.223	3.0162	0.669775	4.5033	6.69052e-06	5.1842e-05		rna-XM_020985762.1	HAUS1	3536.01	-0.588107	0.151735	-3.87587	0.000106243	0.000834129
rna-XM_020984593.1	CBLL1	210.219	-0.531305	0.117979	-4.5034	6.68737e-06	5.1842e-05		rna-XM_020992493.1	SPIDR	852.494	-0.556693	0.143635	-3.87573	0.000106304	0.000834175
rna-XM_020965731.1	LOC110193739	407.164	-0.26074	0.0579014	-4.50317	6.69457e-06	5.18465e-05		rna-XM_020971720.1	DENND1B	305.845	0.589893	0.152215	3.8754	0.000106448	0.000834872
rna-XM_020979070.1	RPIA	336.221	-0.396861	0.0881365	-4.5028	6.70643e-06	5.19115e-05		rna-XM_020998649.1	FAF2	1907.87	-0.335005	0.0864734	-3.87408	0.00010703	0.000839003
rna-XM_021003704.1	KLK13	709.998	0.715863	0.158987	4.50265	6.71122e-06	5.19216e-05		rna-XM_020994059.1	EDNRA	1506.33	-1.22402	0.315995	-3.87353	0.000107272	0.000840442
rna-XM_021007020.1	RFLNB	222.785	-0.4658	0.103468	-4.50188	6.73559e-06	5.20832e-05		rna-XM_020997967.1	CUNH7orf73	7478.8	-0.625718	0.161542	-3.87341	0.000107325	0.000840442
rna-XM_021000494.1	DST	2664.45	0.501264	0.111352	4.5016	6.74442e-06	5.21246e-05		rna-XM_021001850.1	LOC110218867	221.007	-0.537495	0.138782	-3.87295	0.000107524	0.000841565
rna-XM_020969100.1	FAM3D	1016.28	0.899793	0.199924	4.50068	6.77358e-06	5.23228e-05		rna-XM_020989494.1	THRSP	15.0179	3.32772	0.85927	3.87273	0.000107624	0.000841768
rna-XM_020975151.1	CCAR1	892.431	-0.306208	0.0680494	-4.49979	6.80207e-06	5.25158e-05		rna-XM_020998093.1	LOC110216280	181.957	-1.03195	0.266471	-3.87264	0.000107661	0.000841768
rna-XM_020998033.1	SLC37A3	416.482	0.441123	0.0980413	4.49936	6.81593e-06	5.25956e-05		rna-XM_020993153.1	RPE65	11.494	3.03396	0.783537	3.87214	0.000107885	0.000843086
rna-XM_020973618.1	OAT	2533.72	-0.533926	0.118721	-4.49733	6.8812e-06	5.30559e-05		rna-XM_020975177.1	KIF1BP	310.723	-0.424235	0.109574	-3.87168	0.000108086	0.000843785
rna-XM_020996317.1	RANBP1	2882.42	-0.300709	0.0668646	-4.49728	6.88267e-06	5.30559e-05		rna-XM_020990812.1	ID1	1999.35	-0.763038	0.197079	-3.87174	0.000108062	0.000843785
rna-XM_020963261.1	CRLF3	462.564	-0.400701	0.0891287	-4.49576	6.93211e-06	5.33827e-05		rna-XM_020977549.1	CALCRL	476.558	0.784641	0.202673	3.87147	0.000108181	0.00084409
rna-XM_020963428.1	AGBL1	12.7957	1.24279	0.276443	4.49565	6.93579e-06	5.33827e-05		rna-XM_020998420.1	ARSB	449.717	-0.903093	0.233297	-3.871	0.000108388	0.00084527
rna-XM_020966179.1	DAZAP2	1894.69	-0.382342	0.0850453	-4.49575	6.93247e-06	5.33827e-05		rna-XM_020993495.1	TMTC3	1463.32	0.478523	0.123623	3.87084	0.000108462	0.000845411
rna-XM_020987281.1	ACPP	2647.77	-0.681749	0.151657	-4.49533	6.94637e-06	5.34214e-05		rna-XM_020987145.1	MAP7	539.676	-0.56433	0.145837	-3.86958	0.000109023	0.000849344
rna-XM_020993453.1	POC1B	188.489	-0.433444	0.0964221	-4.49528	6.94796e-06	5.34214e-05		rna-XM_020997796.1	EPOP	10.0978	2.26534	0.585572	3.86859	0.000109467	0.000852368
rna-XR_002321398.1	LOC110197069	10.8846	-1.12582	0.250455	-4.49511	6.95341e-06	5.34358e-05		rna-XM_021006465.1	AMDHD1	17.4915	-1.3474	0.34831	-3.8684	0.000109553	0.000852599
rna-XM_020963466.1	LRCH2	46.1445	0.568353	0.126468	4.49405	6.98819e-06	5.36754e-05		rna-XM_020979057.1	LOC110202771	84.4633	0.578205	0.149526	3.86693	0.000110216	0.000856877
rna-XM_020997445.1	MIEN1	612.228	-0.431368	0.0960085	-4.49302	7.02197e-06	5.39072e-05		rna-XM_020980898.1	TMOD3	1600.52	0.476272	0.123162	3.86703	0.000110167	0.000856877
rna-XM_020982140.1	PARP1	1329.22	-0.394283	0.0877605	-4.49272	7.03196e-06	5.39562e-05		rna-XM_020973552.1	MED27	529.522	-0.486314	0.125833	-3.86477	0.000111194	0.000864039
rna-XM_021004945.1	PLA2R1	256.221	0.492829	0.109717	4.49183	7.06151e-06	5.41552e-05		rna-XM_021005696.1	VPS8	272.706	0.565629	0.146424	3.86296	0.000112023	0.00087003
rna-XM_020975332.1	PDGFRA	631.993	0.690944	0.153893	4.48976	7.13044e-06	5.46557e-05		rna-XM_020995925.1	CRYZL1	1021.6	-0.637816	0.165171	-3.86155	0.000112671	0.000874618
rna-XM_020973003.1	KBTBD11	95.7736	0.637799	0.142075	4.48916	7.15037e-06	5.47804e-05		rna-XM_021004749.1	PRUNE1	171.708	0.665584	0.17244	3.85981	0.000113476	0.000880417
rna-XM_020971565.1	LOC110197553	98.3061	0.460742	0.102689	4.48679	7.23028e-06	5.53642e-05		rna-XM_020997813.1	ATXN7L3	511.353	0.738402	0.191343	3.85904	0.000113831	0.000882718
rna-XM_020981588.1	SRMS	151.996	0.5197	0.115858	4.48565	7.26912e-06	5.56331e-05		rna-XM_020973950.1	MTOR	195.573	0.498571	0.129212	3.85855	0.000114063	0.000883606
rna-XR_002326722.1	LOC110216307	40.7553	1.41114	0.314696	4.48413	7.32111e-06	5.60024e-05		rna-XM_021005665.1	LOC110221238	53.2321	-1.4123	0.366017	-3.85857	0.000114053	0.000883606
rna-XM_020974510.1	SLC43A1	151.885	-0.754919	0.168429	-4.48211	7.39086e-06	5.6507e-05		rna-XM_020984059.1	CAMK2B	46.3699	1.44715	0.375145	3.85757	0.000114519	0.000886689
rna-XM_020989031.1	LOC110210181	20.9599	-1.2088	0.269743	-4.48129	7.41918e-06	5.66945e-05		rna-XM_020995494.1	GLIS2	145.372	0.720196	0.186703	3.85745	0.000114578	0.000886693
rna-XR_002325735.1	LOC110212692	569.74	-0.590129	0.131705	-4.48067	7.44085e-06	5.68311e-05		rna-XM_020991981.1	S100A7	108.209	2.89929	0.751693	3.85702	0.000114779	0.000887789
rna-XM_020983842.1	FAM96A	1074.36	-0.334449	0.0746601	-4.47962	7.4776e-06	5.70826e-05		rna-XM_021001150.1	R3HCC1	467.765	-0.533598	0.13836	-3.85658	0.000114986	0.000888937
rna-XM_020985193.1	IRX3	484.927	0.508653	0.11362	4.4768	7.57701e-06	5.78119e-05		rna-XM_020963710.1	CCDC113	63.7593	-1.20338	0.312057	-3.85628	0.000115128	0.000889581
rna-XM_020970677.1	TGIF1	228.749	-0.440642	0.0984527	-4.47567	7.61722e-06	5.80891e-05		rna-XM_020989993.1	CDK2	218.577	-0.770175	0.199732	-3.85604	0.000115238	0.000889981
rna-XM_020979213.1	TACC2	1464.44	-0.288118	0.0643767	-4.4755	7.62317e-06	5.81048e-05		rna-XM_020970155.1	SETD1B	354.242	0.599139	0.155393	3.85564	0.000115429	0.000890996
rna-XM_020972947.1	RBFOX1	38.5725	0.769823	0.172052	4.47437	7.66386e-06	5.83852e-05		rna-XM_020982132.1	COQ8A	149.18	1.04811	0.271884	3.85498	0.000115739	0.000892935
rna-XM_020996667.1	NNT	714.861	0.327516	0.0732076	4.47379	7.68449e-06	5.85125e-05		rna-XR_002327511.1	LOC110219084	161.522	-1.58483	0.411126	-3.85485	0.0001158	0.000892951
rna-XM_020963955.1	PRRG4	59.1016	-0.615672	0.137645	-4.47289	7.7168e-06	5.87286e-05		rna-XM_021001370.1	EGF	12.3445	2.964	0.768942	3.85465	0.000115896	0.000893237
rna-XM_020994118.1	MND1	393.924	-0.315996	0.0706747	-4.47112	7.78094e-06	5.91866e-05		rna-XM_020980876.1	P2RY13	157.452	-1.12509	0.291941	-3.85384	0.000116278	0.000895722
rna-XM_020963722.1	MARVELD3	55.7147	-0.739722	0.165469	-4.47046	7.8053e-06	5.93417e-05		rna-XM_020989605.1	FAM168A	32.8369	1.02082	0.264923	3.85325	0.000116559	0.000896977
rna-XM_021001436.1	ARSJ	187.611	0.605636	0.135494	4.46984	7.82799e-06	5.9484e-05		rna-XM_021008556.1	ARPC1A	2940.95	-0.516296	0.133987	-3.85333	0.000116521	0.000896977
rna-XM_020992230.1	FGFR3	1110.61	0.634545	0.141979	4.4693	7.84776e-06	5.96039e-05		rna-XM_020972667.1	PTGES3L	606.805	0.543837	0.141152	3.85285	0.000116753	0.000897667
rna-XM_020984081.1	WFDC2	24.9287	-1.16599	0.261009	-4.46725	7.92324e-06	6.01161e-05		rna-XR_002321010.1	LOC110195782	73.3118	2.30688	0.598751	3.85282	0.000116767	0.000897667
rna-XM_021004920.1	DAPL1	51.2489	0.746406	0.167084	4.46725	7.92311e-06	6.01161e-05		rna-XM_020981622.1	ZBTB46	102.5	0.761812	0.197791	3.8516	0.000117348	0.000901674
rna-XM_021003228.1	C4BPB	24.1149	1.07985	0.241735	4.46706	7.93032e-06	6.01393e-05		rna-XM_020965465.1	TOR2A	184.779	-0.509624	0.13233	-3.85116	0.00011756	0.000902386
rna-XM_020984803.1	UPK2	10.9015	-1.18908	0.26622	-4.46654	7.94931e-06	6.02527e-05		rna-XM_020972026.1	CCDC18	205.57	0.453798	0.117832	3.85124	0.000117522	0.000902386
rna-XM_020990026.1	SLC39A5	245.426	-0.816865	0.182926	-4.46555	7.98626e-06	6.05021e-05		rna-XM_020977314.1	PDGFA	2671.56	-0.61086	0.158638	-3.85065	0.000117806	0.000903818
rna-XM_020969832.1	BCORL1	71.1217	0.589295	0.132005	4.46418	8.03743e-06	6.08589e-05		rna-XM_020996741.1	EMB	27.8577	1.4521	0.377153	3.85017	0.000118036	0.00090512
rna-XM_020974460.1	SMTNL1	31.9039	1.35154	0.302822	4.46316	8.07605e-06	6.10894e-05		rna-XM_020968364.1	PELI3	39.2987	1.13374	0.294548	3.84907	0.000118567	0.000908734
rna-XM_020984084.1	DBNDD2	152.642	-0.615243	0.137848	-4.4632	8.07459e-06	6.10894e-05		rna-XM_021008065.1	CDC40	580.764	-0.283907	0.0737663	-3.84874	0.000118728	0.000909508
rna-XM_021009280.1	LOC110223651	32.1566	0.714867	0.160179	4.46293	8.08452e-06	6.11226e-05		rna-XM_021008476.1	NR2F1	82.3454	0.931914	0.242144	3.8486	0.000118794	0.000909551
rna-XM_020985190.1	FTO	484.386	-0.492487	0.110356	-4.46273	8.09221e-06	6.11498e-05		rna-XM_020963327.1	SARM1	30.7406	1.1708	0.304237	3.84833	0.000118927	0.000910107
rna-XM_020990856.1	SCN2A	44.9661	-0.663167	0.148627	-4.46194	8.12202e-06	6.1344e-05		rna-XM_020968322.1	CTSW	25.7089	-1.43629	0.373336	-3.84718	0.000119483	0.000913902
rna-XM_020971701.1	FANCC	61.2692	-0.541225	0.121313	-4.4614	8.14264e-06	6.14655e-05		rna-XM_020972538.1	DEXI	983.925	0.467138	0.121445	3.84651	0.000119814	0.00091597
rna-XM_021001893.1	CSRP3	4168.74	1.40775	0.315546	4.4613	8.14632e-06	6.14655e-05		rna-XM_020988544.1	LOC110209826	76.6054	-1.09671	0.285175	-3.84576	0.000120179	0.000918302
rna-XM_020968343.1	RHOD	1934.81	0.74398	0.166769	4.46115	8.15198e-06	6.14771e-05		rna-XM_020983667.1	LOC110206359	31.1106	1.17563	0.305714	3.84551	0.0001203	0.0009185
rna-XM_021006105.1	DNAJB12	105.356	-0.655948	0.147041	-4.46098	8.15846e-06	6.1495e-05		rna-XM_020995360.1	NXNL1	515.341	-0.590415	0.153536	-3.84546	0.000120327	0.0009185
rna-XM_020974905.1	AGAP1	327.188	0.443328	0.0993987	4.4601	8.19221e-06	6.17182e-05		rna-XM_020973544.1	CFAP77	57.7933	1.64536	0.427899	3.8452	0.000120452	0.000918994
rna-XM_020986017.1	IQCG	38.3389	-0.747768	0.167754	-4.45752	8.29142e-06	6.24342e-05		rna-XM_020996201.1	CCDC88A	629.489	0.617121	0.160519	3.84455	0.000120775	0.000920992
rna-XM_020973639.1	CH25H	22.6844	-1.41187	0.316772	-4.45703	8.31018e-06	6.25439e-05		rna-XM_021004693.1	ZFP36L1	3645.68	-0.522157	0.135888	-3.84254	0.000121766	0.000928081
rna-XM_020966143.1	SH3GL3	13.6844	-1.34333	0.301595	-4.45408	8.42541e-06	6.3252e-05		rna-XM_020999626.1	OARD1	2624.74	-0.724294	0.188561	-3.84117	0.000122451	0.000932834
rna-XM_020970299.1	HCAR1	11.0588	-1.72568	0.38743	-4.45418	8.4215e-06	6.3252e-05		rna-XM_020966558.1	LOC110194327	136.935	-0.576106	0.149994	-3.84085	0.000122608	0.000933558
rna-XM_020982779.1	SERHL2	266.954	-0.303267	0.0680875	-4.45408	8.42533e-06	6.3252e-05		rna-XM_020963722.1	MARVELD3	77.7155	-1.02405	0.266694	-3.8398	0.000123135	0.000936286
rna-XM_020992602.1	ASAP2	117.003	0.488603	0.109698	4.45409	8.4251e-06	6.3252e-05		rna-XM_020986811.1	KIF13A	423.638	0.533982	0.139066	3.83977	0.000123152	0.000936286
rna-XM_021006089.1	P4HA1	2618.72	-0.314695	0.0706503	-4.45425	8.41852e-06	6.3252e-05		rna-XM_020993071.1	TM2D1	3069.52	-0.512738	0.133528	-3.83994	0.000123066	0.000936286
rna-XM_020990330.1	RASGRP1	194.413	-0.626817	0.140734	-4.4539	8.43227e-06	6.32716e-05		rna-XM_020982089.1	ZBTB18	69.6499	0.806355	0.210055	3.83877	0.000123652	0.000939618
rna-XM_020989839.1	SMARCA5	1348.55	-0.329483	0.0740004	-4.45245	8.48944e-06	6.36687e-05		rna-XM_021007262.1	LIX1	938.472	1.05533	0.274984	3.83778	0.000124154	0.000942959
rna-XM_020993763.1	LOC110213410	68.2137	0.953594	0.214197	4.45194	8.50963e-06	6.37881e-05		rna-XR_002325848.1	RAB28	121.846	-0.675662	0.176086	-3.83712	0.000124486	0.000945007
rna-XM_020993365.1	FKBP14	1002.35	-0.622104	0.139806	-4.44978	8.59577e-06	6.44015e-05		rna-XM_020963820.1	ADAMTS15	127.285	1.02599	0.267525	3.83512	0.000125505	0.000952264
rna-XM_020990025.1	NABP2	405.697	-0.81837	0.183925	-4.44947	8.60828e-06	6.44629e-05		rna-XM_020979613.1	PRAG1	103.01	1.52205	0.396963	3.83424	0.000125951	0.000955171
rna-XM_020984083.1	PIGT	2111.52	-0.557669	0.125367	-4.44831	8.65481e-06	6.47789e-05		rna-XM_020987242.1	COLQ	25.0138	1.54289	0.402698	3.83138	0.000127425	0.000965861
[truncated: 2,240 more rows]
