# Supplementary material for: Emx2 underlies the development and evolution of marsupial gliding membranes
Source: Nature. 2024 Apr 24;629(8010):127–35. doi: 10.1038/s41586-024-07305-3 (PMC11062917; doi:10.1038/s41586-024-07305-3)
Supplement: Supplementary file 6 — DEGs between tissue injected with experimental and control lentivirus. [file 41586_2024_7305_MOESM6_ESM.xlsx]

## Sheet: Supplementary Data 4
Supplementary Data 4: Differentially-expressed genes between patagia injected with shRNAEmx2_3 and shScram control
transcriptID	Gene Name	Base Mean	log2FoldChange	lfcSE	stat	pvalue	padj
rna-XM_020982467.1	HMOX1	1516.08	2.06912	0.197752	10.4632	1.27515e-25	2.01907e-21
rna-XM_021008379.1	UNC5C	275.954	-2.33214	0.244876	-9.52379	1.66983e-21	1.322e-17
rna-XM_020994563.1	PSAP	16228.6	1.32116	0.154779	8.53576	1.39237e-17	7.34895e-14
rna-XM_020979250.1	THBS1	6710.28	1.8576	0.222595	8.34518	7.11034e-17	2.81463e-13
rna-XM_020975547.1	NOV	346.538	-2.29594	0.27785	-8.26324	1.41772e-16	4.48962e-13
rna-XM_020994112.1	GRIA2	644.575	-2.28616	0.283667	-8.05932	7.67225e-16	2.02471e-12
rna-XM_020993839.1	ADGRF2	471.275	-1.65459	0.208625	-7.93094	2.17499e-15	4.91982e-12
rna-XM_020994262.1	PTPN6	354.411	1.74749	0.222239	7.86313	3.74647e-15	7.41519e-12
rna-XM_020970603.1	WNT5A	931.681	-1.16811	0.154848	-7.5436	4.57161e-14	8.04299e-11
rna-XM_020986034.1	TFRC	3462.43	1.06759	0.143801	7.42407	1.13571e-13	1.6348e-10
rna-XM_020983640.1	ZC3H12A	450	1.41362	0.190269	7.42958	1.0894e-13	1.6348e-10
rna-XM_020964249.1	CD74	3109.22	2.47073	0.345623	7.14861	8.76609e-13	1.06771e-09
rna-XM_020994096.1	PDGFC	4069.81	-1.01264	0.141532	-7.15489	8.37411e-13	1.06771e-09
rna-XM_020988524.1	JCHAIN	946.768	1.8434	0.260418	7.07863	1.45582e-12	1.64653e-09
rna-XM_020974298.1	PSMB8	767.129	2.12318	0.311904	6.80716	9.95443e-12	1.05079e-08
rna-XM_020969996.1	FREM2	1148.96	-1.06476	0.156691	-6.79527	1.08109e-11	1.06988e-08
rna-XM_020968185.1	LOC110195421	178.057	-2.09587	0.312955	-6.69703	2.12692e-11	1.98104e-08
rna-XM_020998955.1	GPX1	829.472	2.22968	0.333857	6.67854	2.41334e-11	2.12293e-08
rna-XM_020978197.1	LOC110202147	544.454	1.54537	0.233763	6.61085	3.82119e-11	3.18446e-08
rna-XM_020974147.1	TAP1	881.621	2.03933	0.311814	6.54021	6.14328e-11	4.86364e-08
rna-XM_020971237.1	VAV1	461.575	2.28788	0.350225	6.53258	6.46443e-11	4.87418e-08
rna-XM_021005634.1	LAT2	451.077	2.14695	0.333913	6.42967	1.27877e-10	9.20369e-08
rna-XM_020999001.1	GNAI2	794.009	1.13063	0.176189	6.41715	1.38851e-10	9.55897e-08
rna-XM_021008806.1	JAK3	508.01	3.7768	0.594467	6.35325	2.10815e-10	1.39085e-07
rna-XM_021003213.1	CHI3L1	408.873	3.24632	0.515139	6.30184	2.9413e-10	1.70538e-07
rna-XR_002324252.1	LOC110207623	219.218	1.39965	0.222071	6.30273	2.92451e-10	1.70538e-07
rna-XM_021005716.1	LOC110221256	219.374	4.042	0.641794	6.29797	3.01571e-10	1.70538e-07
rna-XM_021005720.1	NCF1	96.1655	3.00483	0.476321	6.30842	2.8189e-10	1.70538e-07
rna-XM_020983035.1	C1QA	4045.59	3.06782	0.488578	6.27907	3.40604e-10	1.80041e-07
rna-XM_020971798.1	SPIB	161.35	3.48295	0.554713	6.27884	3.41116e-10	1.80041e-07
rna-XM_020988442.1	ART3	401.08	3.71088	0.596431	6.22181	4.91452e-10	2.51021e-07
rna-XM_020982534.1	RAC2	781.023	2.67873	0.433798	6.17507	6.61321e-10	3.2723e-07
rna-XM_020979484.1	PLD4	1255.32	2.54959	0.413535	6.16535	7.03276e-10	3.37445e-07
rna-XM_020984883.1	CRTAM	25.8147	4.60785	0.748944	6.15246	7.62901e-10	3.55287e-07
rna-XM_020981824.1	LIPC	181.346	3.21816	0.526133	6.11663	9.55752e-10	4.30184e-07
rna-XM_021003896.1	LOC110220050	144.682	2.20883	0.361336	6.11295	9.78061e-10	4.30184e-07
rna-XM_020994109.1	GLRB	376.228	-1.4621	0.239575	-6.10291	1.04157e-09	4.45734e-07
rna-XM_020974207.1	AIF1	119.862	2.36089	0.387558	6.09171	1.11709e-09	4.47063e-07
rna-XM_020973345.1	LOC110198831	1422.2	-1.1035	0.181318	-6.08601	1.15761e-09	4.47063e-07
rna-XM_020994231.1	SLC2A3	3621.81	2.82082	0.463442	6.08668	1.15274e-09	4.47063e-07
rna-XM_020971148.1	TNFAIP2	1222.53	2.37192	0.389467	6.09017	1.12793e-09	4.47063e-07
rna-XM_020991280.1	ABHD12B	657.043	-1.21724	0.200534	-6.06998	1.27927e-09	4.78899e-07
rna-XM_020966175.1	BIN2	144.395	2.59525	0.427742	6.06733	1.30053e-09	4.78899e-07
rna-XM_020992612.1	SLIT2	2020.2	1.19744	0.198091	6.04489	1.49516e-09	5.38053e-07
rna-XM_020965718.1	LOC110193728	500.407	1.8843	0.312142	6.03666	1.57338e-09	5.53619e-07
rna-XM_020972510.1	CIITA	559.188	2.33196	0.387496	6.01803	1.76556e-09	5.72278e-07
rna-XM_020968266.1	LOC110195469	251.544	1.5287	0.25383	6.02256	1.71675e-09	5.72278e-07
rna-XM_020974196.1	LOC110199389	6285.42	2.74725	0.456469	6.01847	1.76072e-09	5.72278e-07
rna-XM_020983278.1	THEMIS2	343.44	2.9333	0.487459	6.01753	1.77098e-09	5.72278e-07
rna-XM_020971434.1	EBI3	79.2848	2.70083	0.449552	6.00782	1.88038e-09	5.9548e-07
rna-XM_020973365.1	ITGB2	2440.18	2.43362	0.40655	5.98603	2.15028e-09	6.61789e-07
rna-XM_020971697.1	LOC110197639	4712.58	1.88154	0.314413	5.98429	2.17336e-09	6.61789e-07
rna-XR_002324818.1	LOC110209424	1213.91	-1.35046	0.226071	-5.97361	2.32057e-09	6.69244e-07
rna-XM_020978539.1	TAPBPL	282.141	2.21605	0.370624	5.97926	2.24157e-09	6.69244e-07
rna-XM_021006539.1	TRAF7	507.207	1.05268	0.17623	5.97333	2.32464e-09	6.69244e-07
rna-XR_002321229.1	LOC110196483	7277.31	-0.965523	0.161917	-5.96308	2.4753e-09	6.9989e-07
rna-XM_020976646.1	PCDH10	215.093	-1.74442	0.2928	-5.95773	2.55769e-09	7.10499e-07
rna-XM_020983346.1	MECR	525.328	1.72708	0.290084	5.95373	2.62099e-09	7.15531e-07
rna-XM_020964279.1	PPP2R2B	113.992	-2.0646	0.347149	-5.9473	2.72599e-09	7.31583e-07
rna-XM_020974114.1	TAP2	1102.7	1.68639	0.284181	5.93422	2.95245e-09	7.79152e-07
rna-XM_020987927.1	CUNH2orf40	1226.03	-1.33951	0.226317	-5.91872	3.24456e-09	8.42204e-07
rna-XM_021009681.1	ACP2	782.938	1.24722	0.211222	5.90478	3.53108e-09	8.97738e-07
rna-XM_020980154.1	DDIT4	552.677	1.68302	0.285118	5.90289	3.5719e-09	8.97738e-07
rna-XM_020988774.1	LOC110209978	60.7749	4.86662	0.826197	5.89039	3.85296e-09	9.53247e-07
rna-XM_020981279.1	BLVRA	1185.16	2.26687	0.38669	5.86224	4.56657e-09	1.09556e-06
rna-XM_020994958.1	DNASE2	791.169	1.36332	0.23252	5.86325	4.53906e-09	1.09556e-06
rna-XM_020963181.1	LOC110192173	5594.91	2.45689	0.419931	5.8507	4.89508e-09	1.13755e-06
rna-XM_020974333.1	LOC110199459	339.448	2.08859	0.357255	5.84621	5.02895e-09	1.13755e-06
rna-XR_002323056.1	LOC110203695	644.149	1.57237	0.268656	5.85272	4.83592e-09	1.13755e-06
rna-XM_021002047.1	LOC110218991	85.5234	4.82107	0.82461	5.84649	5.02052e-09	1.13755e-06
rna-XM_020978537.1	LOC110202416	422.205	1.47783	0.253112	5.83867	5.26194e-09	1.17349e-06
rna-XM_020983357.1	LAPTM5	1176.77	2.79779	0.480561	5.82193	5.81735e-09	1.27933e-06
rna-XM_021005331.1	LOC110220995	360.082	3.26379	0.564447	5.78228	7.36967e-09	1.59851e-06
rna-XM_020974335.1	LOC110199460	912.419	1.59651	0.276541	5.77315	7.78036e-09	1.66479e-06
rna-XM_020973670.1	IL15RA	103.869	1.83736	0.318822	5.76296	8.26505e-09	1.74492e-06
rna-XM_020977935.1	TMEM176B	1858.38	2.78152	0.483053	5.75821	8.50118e-09	1.77115e-06
rna-XM_020972071.1	SMOC2	1294.79	-1.43313	0.250118	-5.7298	1.0055e-08	2.06768e-06
rna-XM_020979432.1	IRF7	444.764	2.80886	0.491393	5.71613	1.0898e-08	2.2123e-06
rna-XM_021009273.1	PLA2G4D	425.745	-1.44365	0.253263	-5.70021	1.19661e-08	2.39837e-06
rna-XM_020975232.1	CARD11	387.111	1.61753	0.284096	5.6936	1.2439e-08	2.40195e-06
rna-XM_020998118.1	CLEC5A	361.789	2.71518	0.476723	5.69552	1.22999e-08	2.40195e-06
rna-XM_020973736.1	TNFAIP3	638.949	2.33196	0.409479	5.69494	1.23416e-08	2.40195e-06
rna-XM_021006534.1	ABCA3	233.646	1.99465	0.35051	5.69071	1.26515e-08	2.40906e-06
rna-XM_020972723.1	DNAJC7	837.761	0.895631	0.157478	5.68735	1.29022e-08	2.40906e-06
rna-XM_021002528.1	RHBDF2	2923.13	0.869599	0.152911	5.68696	1.29323e-08	2.40906e-06
rna-XM_020966979.1	LOC110194576	109.663	2.14592	0.380573	5.63864	1.71394e-08	3.15564e-06
rna-XM_020997493.1	PPP1R9B	427.015	1.20295	0.213482	5.63491	1.7515e-08	3.18224e-06
rna-XM_020992005.1	S100A4	813.354	1.95491	0.347031	5.63324	1.76858e-08	3.18224e-06
rna-XM_020967432.1	FAM49A	493.802	2.48656	0.442368	5.62101	1.89844e-08	3.33261e-06
rna-XR_002325723.1	LOC110212623	72.0421	3.49333	0.621619	5.61973	1.91259e-08	3.33261e-06
rna-XM_021000241.1	NTNG1	212.566	-1.57425	0.280142	-5.61948	1.91529e-08	3.33261e-06
rna-XM_020998646.1	HK3	159.581	4.55835	0.811714	5.61571	1.95752e-08	3.33559e-06
rna-XM_021002303.1	LOC110219169	1041.63	2.8625	0.509743	5.61557	1.95914e-08	3.33559e-06
rna-XM_020999384.1	TAPBP	1166.01	1.07302	0.191629	5.59947	2.15014e-08	3.62184e-06
rna-XM_020995433.1	ARHGAP17	2343.78	1.40594	0.251225	5.59633	2.18942e-08	3.64919e-06
rna-XM_020965511.1	LOC110193622	1598.2	1.96613	0.353973	5.55446	2.78468e-08	4.59298e-06
rna-XM_020988118.1	ABLIM1	27717.9	-0.885591	0.159708	-5.54508	2.93819e-08	4.75444e-06
rna-XM_020995278.1	GRINA	949.816	2.36151	0.426167	5.54128	3.00268e-08	4.75444e-06
rna-XM_020980521.1	LOC110204264	76.9703	-1.99833	0.360407	-5.54464	2.94558e-08	4.75444e-06
rna-XM_020984708.1	LOC110207122	1192.11	2.32837	0.420096	5.54247	2.9824e-08	4.75444e-06
rna-XM_020967803.1	RHOG	791.554	1.36429	0.246839	5.52705	3.2566e-08	5.05539e-06
rna-XM_021006836.1	SYNGR3	276.191	2.11093	0.381833	5.52842	3.23133e-08	5.05539e-06
rna-XM_020968217.1	TCIRG1	766.671	1.91742	0.34705	5.52491	3.29647e-08	5.0676e-06
rna-XR_002327849.1	LOC110220341	151.155	1.8397	0.33337	5.51851	3.41885e-08	5.20519e-06
rna-XM_021004637.1	RDH12	269.624	-1.28252	0.232725	-5.51089	3.57027e-08	5.38397e-06
rna-XM_021002311.1	STRIP2	461.091	3.02569	0.549541	5.50586	3.67376e-08	5.48777e-06
rna-XM_021003171.1	SLC45A3	154.442	1.96535	0.357559	5.49658	3.87235e-08	5.67729e-06
rna-XM_020972550.1	SOCS1	202.707	2.52445	0.459151	5.49808	3.83944e-08	5.67729e-06
rna-XM_020997648.1	CNDP2	1085.59	1.17276	0.213577	5.49105	3.99562e-08	5.75151e-06
rna-XM_020998644.1	SQSTM1	1274.22	1.68965	0.307633	5.49243	3.9644e-08	5.75151e-06
rna-XM_020985858.1	B4GALT4	2403.85	-0.956562	0.174406	-5.48467	4.14238e-08	5.90904e-06
rna-XM_020981974.1	SLC2A6	394.899	2.67473	0.488191	5.47885	4.2809e-08	6.05212e-06
rna-XM_020990040.1	STAT2	1835.46	1.55709	0.284327	5.4764	4.34055e-08	6.08214e-06
rna-XM_020966159.1	NCKAP1L	567.632	2.47662	0.452508	5.4731	4.42243e-08	6.14252e-06
rna-XM_020990627.1	AKNA	425.339	2.52812	0.462217	5.46954	4.51212e-08	6.21261e-06
rna-XM_020976472.1	IL2RG	143.342	2.27104	0.415744	5.4626	4.69224e-08	6.40491e-06
rna-XM_020976191.1	LPXN	318.364	2.27883	0.417334	5.46044	4.74963e-08	6.42783e-06
rna-XM_020997360.1	ABI3	455.068	1.7939	0.329447	5.44519	5.17508e-08	6.8859e-06
rna-XM_021004344.1	PLEKHO1	126.208	1.80962	0.332284	5.446	5.15165e-08	6.8859e-06
rna-XM_020964663.1	ANKFY1	1870.55	0.889205	0.163404	5.44177	5.27527e-08	6.96071e-06
rna-XM_020977830.1	KRTDAP	5151.86	-0.957564	0.176064	-5.43874	5.36589e-08	7.02178e-06
rna-XM_020997623.1	HOXB9	239.522	-1.2881	0.237113	-5.43245	5.55846e-08	7.0978e-06
rna-XM_021000583.1	KIAA1324	156.779	-2.12459	0.390994	-5.43382	5.51615e-08	7.0978e-06
rna-XM_021001765.1	SVEP1	717.572	1.17627	0.216495	5.43325	5.53357e-08	7.0978e-06
rna-XM_020978435.1	SLC1A5	291.441	1.27181	0.234597	5.42124	5.91886e-08	7.49754e-06
rna-XM_020978659.1	SLITRK4	164.626	-1.71073	0.315744	-5.4181	6.0235e-08	7.56953e-06
rna-XM_021005724.1	SH2B2	142.013	3.20876	0.59245	5.41607	6.09218e-08	7.59555e-06
rna-XM_020973573.1	PLPP7	130.197	1.92432	0.356875	5.39214	6.96219e-08	8.61245e-06
rna-XM_020992692.1	MBOAT2	5967.34	-1.21421	0.225831	-5.37662	7.58956e-08	9.31574e-06
rna-XM_020966521.1	CD68	519.642	2.98851	0.556567	5.36955	7.89342e-08	9.61418e-06
rna-XM_020993509.1	RASSF9	110.249	-1.46792	0.273797	-5.36135	8.26045e-08	9.98442e-06
rna-XM_021009701.1	SPI1	510.938	2.15409	0.402235	5.35529	8.54176e-08	1.02462e-05
rna-XM_020989608.1	RELT	324.997	2.91136	0.544339	5.34843	8.87195e-08	1.05623e-05
rna-XM_020966310.1	KRT78	7322.25	-1.0621	0.198744	-5.34405	9.08945e-08	1.07405e-05
rna-XM_020982535.1	CYTH4	428.798	2.68684	0.504891	5.32162	1.02849e-07	1.19054e-05
rna-XM_021003062.1	LOC110219587	8363.42	-0.855176	0.160747	-5.32001	1.03761e-07	1.19054e-05
rna-XM_021003498.1	LOC110219801	126.595	2.54171	0.477685	5.32088	1.03264e-07	1.19054e-05
rna-XM_020987453.1	ZNF804B	54.0786	4.65285	0.874372	5.32136	1.02995e-07	1.19054e-05
rna-XM_021007951.1	CMKLR1	795.871	2.22588	0.419455	5.3066	1.11688e-07	1.2454e-05
rna-XM_020975537.1	ENPP2	346.115	-1.23423	0.232486	-5.30881	1.10342e-07	1.2454e-05
rna-XM_020994408.1	MGST1	9048.35	-0.920428	0.173433	-5.3071	1.11386e-07	1.2454e-05
rna-XM_020982503.1	NCF4	126.04	3.00376	0.566016	5.30685	1.11538e-07	1.2454e-05
rna-XM_021004190.1	LOC110220219	273.812	3.0684	0.578766	5.30162	1.14781e-07	1.27094e-05
rna-XM_021002511.1	GALK1	328.114	1.62618	0.306811	5.30027	1.15631e-07	1.27146e-05
rna-XM_020963311.1	ADAP2	431.61	2.81724	0.531756	5.298	1.17079e-07	1.2785e-05
rna-XM_020974234.1	PPP1R18	674.159	1.53574	0.290343	5.2894	1.22716e-07	1.33088e-05
rna-XM_020971535.1	PRKCD	483.203	1.0862	0.205728	5.27978	1.29339e-07	1.39316e-05
rna-XM_020976082.1	LOC110200686	112.074	3.23062	0.612053	5.27834	1.30359e-07	1.39466e-05
rna-XM_020987073.1	ENPP1	157.601	-1.46371	0.277416	-5.27622	1.31877e-07	1.40144e-05
rna-XM_021002700.1	ABCA12	5250.65	-0.77398	0.147369	-5.25197	1.5048e-07	1.54721e-05
rna-XM_020983465.1	AZIN2	1280.81	6.97831	1.32828	5.25366	1.49103e-07	1.54721e-05
rna-XM_020991138.1	IRF1	1673.45	1.76672	0.336354	5.25256	1.50003e-07	1.54721e-05
rna-XM_020975026.1	TNFRSF25	184.368	3.26626	0.621638	5.25428	1.48607e-07	1.54721e-05
rna-XM_020974548.1	UBE2L6	1005.57	2.15691	0.41048	5.25461	1.48341e-07	1.54721e-05
rna-XM_020978189.1	MYO1F	414.325	1.90808	0.363444	5.24998	1.52114e-07	1.55392e-05
rna-XM_020985368.1	ARHGAP25	249.687	2.46411	0.469771	5.24535	1.55986e-07	1.58325e-05
rna-XM_020967671.1	LOC110195022	1658.57	1.19724	0.228504	5.23947	1.61037e-07	1.62411e-05
rna-XM_020968383.1	SIPA1	240.12	1.35978	0.259962	5.2307	1.68872e-07	1.69235e-05
rna-XM_021002243.1	LOC110219094	306.631	2.53377	0.484778	5.22666	1.72599e-07	1.71883e-05
rna-XM_021003755.1	LOC110219964	40.5432	4.10992	0.786547	5.22526	1.73908e-07	1.72104e-05
rna-XM_021004620.1	CTSK	1144.83	0.776778	0.148942	5.2153	1.83517e-07	1.80485e-05
rna-XM_020969363.1	BST2	736.916	2.07714	0.398375	5.21402	1.84787e-07	1.80613e-05
rna-XR_002328120.1	LOC110221467	323.607	-1.16979	0.224672	-5.20666	1.92265e-07	1.86769e-05
rna-XM_021005243.1	CD14	446.538	2.38022	0.457261	5.20539	1.93591e-07	1.8691e-05
rna-XM_020988658.1	LOC110209913	403.725	2.17384	0.418068	5.19972	1.99584e-07	1.91528e-05
rna-XM_020997519.1	GSDMA	2186.91	-0.947079	0.182758	-5.18216	2.19329e-07	2.09208e-05
rna-XM_020973809.1	DRAXIN	84.9898	-1.67522	0.323623	-5.17645	2.26147e-07	2.14419e-05
rna-XM_021008350.1	LOC110223022	1718.4	1.1949	0.231156	5.16926	2.35021e-07	2.21507e-05
rna-XM_020989229.1	IRF8	1095.66	2.10761	0.408208	5.16308	2.42916e-07	2.27594e-05
rna-XM_021009010.1	ARRDC2	392.171	1.54266	0.298969	5.15994	2.47033e-07	2.3009e-05
rna-XM_021007434.1	PIR	1129.66	-0.953182	0.184856	-5.15635	2.51808e-07	2.33165e-05
rna-XM_020964164.1	LOC110192777	2938.43	2.46907	0.479189	5.15261	2.56892e-07	2.3649e-05
rna-XM_020971545.1	IGFBP3	32390.8	-0.793382	0.154077	-5.14924	2.61538e-07	2.38338e-05
rna-XM_020974926.1	LOC110199902	140.385	2.28232	0.443258	5.14898	2.6191e-07	2.38338e-05
rna-XM_020999073.1	MYO1G	250.224	3.42121	0.666066	5.13644	2.79987e-07	2.5047e-05
rna-XM_020995696.1	SERPINB12	249.761	-2.1596	0.420387	-5.13718	2.78893e-07	2.5047e-05
rna-XM_020998898.1	UBA7	838.977	1.11831	0.217668	5.13767	2.7817e-07	2.5047e-05
rna-XM_021006646.1	CORO1A	184.344	1.70195	0.33151	5.13393	2.8376e-07	2.52419e-05
rna-XM_020975390.1	LOC110200190	361.932	3.35693	0.654141	5.13181	2.86966e-07	2.53745e-05
rna-XM_020979607.1	LOC110203128	1056.46	1.10866	0.216078	5.13084	2.88456e-07	2.53745e-05
rna-XM_020981132.1	SLC6A6	3356.28	2.55189	0.498262	5.12158	3.02979e-07	2.65048e-05
rna-XM_020992408.1	GABRB2	1156.4	-0.98579	0.192687	-5.11602	3.12055e-07	2.71488e-05
rna-XM_020965508.1	LOC110193621	456.745	1.70745	0.334704	5.10137	3.37211e-07	2.9177e-05
rna-XM_020964166.1	HHEX	251.466	2.3266	0.45666	5.09483	3.49053e-07	3.00375e-05
rna-XM_020984382.1	NCF2	769.558	2.4446	0.480499	5.08763	3.62561e-07	3.10313e-05
rna-XM_020971319.1	C3	2013.09	1.69048	0.332926	5.07764	3.82143e-07	3.2451e-05
rna-XR_002323804.1	LOC110206124	194.969	2.46319	0.485158	5.0771	3.83247e-07	3.2451e-05
rna-XM_020976062.1	SLC15A3	1362.31	2.68092	0.528166	5.0759	3.85656e-07	3.24813e-05
rna-XR_002322773.1	LOC110202679	549.058	2.1636	0.426386	5.07427	3.88979e-07	3.25878e-05
rna-XM_021003898.1	LOC110220051	400.817	2.59588	0.512254	5.06757	4.0292e-07	3.35781e-05
rna-XM_021008559.1	ARPC1B	442.377	1.14117	0.225347	5.06408	4.10386e-07	3.40212e-05
rna-XM_020993107.1	HOOK1	1095.75	-0.808873	0.159801	-5.06175	4.15419e-07	3.42591e-05
rna-XM_020990181.1	AVPR1A	46.7537	2.33771	0.462824	5.05096	4.39589e-07	3.5993e-05
rna-XM_021008098.1	SLC7A7	2334.85	1.95771	0.387638	5.05035	4.4099e-07	3.5993e-05
rna-XM_020965990.1	PIRT	94.5216	-1.54208	0.305509	-5.04756	4.47485e-07	3.63358e-05
rna-XM_020965453.1	ELMO2	743.747	1.10624	0.219424	5.04155	4.61788e-07	3.71165e-05
rna-XM_020986784.1	RNF182	91.4854	-1.61408	0.320097	-5.04245	4.59611e-07	3.71165e-05
rna-XR_002323014.1	LOC110203612	736.775	-1.46524	0.290922	-5.03655	4.73998e-07	3.79055e-05
rna-XM_020969727.1	MPDZ	1227.15	-0.881918	0.175603	-5.02221	5.10799e-07	4.06432e-05
rna-XM_020977319.1	PRKAR1B	416.355	-0.911403	0.181542	-5.02035	5.15766e-07	4.08332e-05
rna-XM_020986960.1	GJA1	41387.3	-1.88424	0.375886	-5.01279	5.3646e-07	4.22602e-05
rna-XM_020964555.1	RPS6KA6	1315.79	-1.1689	0.233584	-5.00419	5.60964e-07	4.39718e-05
rna-XM_020964276.1	CSF1R	3717.61	1.54614	0.309686	4.99262	5.95651e-07	4.62331e-05
rna-XM_021009678.1	NR1H3	131.142	2.1145	0.42352	4.99268	5.95472e-07	4.62331e-05
rna-XM_021009080.1	CUNH19orf35	115.102	4.2282	0.848124	4.98535	6.18497e-07	4.75402e-05
rna-XM_020963240.1	EVI2B	718.024	2.493	0.499987	4.98614	6.15976e-07	4.75402e-05
rna-XM_020987250.1	SH3BP5	451.637	1.07327	0.21551	4.98015	6.35351e-07	4.85997e-05
rna-XM_020978080.1	SLC8B1	368.493	1.31664	0.264465	4.9785	6.40796e-07	4.87806e-05
rna-XM_021008997.1	GADD45B	334.447	1.15326	0.232132	4.96814	6.75978e-07	5.09687e-05
rna-XM_021002188.1	TTPA	464.337	-0.970299	0.195291	-4.96847	6.74837e-07	5.09687e-05
rna-XM_021000516.1	GPSM2	1845.12	-0.703563	0.141722	-4.96437	6.89234e-07	5.17219e-05
rna-XM_020974354.1	PIK3CD	409.891	1.61369	0.325187	4.96235	6.96455e-07	5.20173e-05
rna-XM_021003300.1	BCL3	93.1693	1.43762	0.289963	4.95796	7.12379e-07	5.29569e-05
rna-XM_020995248.1	PARP10	524.26	2.31226	0.466664	4.95488	7.23755e-07	5.35511e-05
rna-XR_002324070.1	LOC110207158	466.811	2.06798	0.417657	4.95139	7.36865e-07	5.42675e-05
rna-XM_020988927.1	ARHGEF26	278.684	-1.06762	0.215816	-4.94689	7.54069e-07	5.52774e-05
rna-XM_020964798.1	XAF1	1010.81	1.60274	0.32408	4.94549	7.59521e-07	5.54205e-05
rna-XM_020992328.1	FAM196B	96.0757	3.58902	0.725907	4.94418	7.64634e-07	5.55377e-05
rna-XM_020988481.1	LOC110209790	735.715	2.24568	0.454539	4.94057	7.78957e-07	5.625e-05
rna-XR_002327872.1	LOC110220452	29.8547	-4.44336	0.89948	-4.93992	7.81547e-07	5.625e-05
rna-XM_021005614.1	LOC110221206	56.6638	5.15811	1.04476	4.93714	7.92762e-07	5.6799e-05
rna-XM_021004215.1	SIGLEC10	47.6928	5.37972	1.09297	4.9221	8.56188e-07	6.1067e-05
rna-XM_021006138.1	RASGEF1A	1001.79	2.2861	0.464605	4.92052	8.63154e-07	6.12878e-05
rna-XR_002326233.1	LOC110214231	166.829	1.66853	0.339371	4.91654	8.80867e-07	6.22663e-05
rna-XM_020979885.1	LOC110203389	175.563	2.92443	0.595638	4.90975	9.11942e-07	6.41764e-05
rna-XR_002322625.1	LOC110202069	6553.75	-0.932937	0.190252	-4.90368	9.40595e-07	6.58084e-05
rna-XM_021003432.1	PRKAB2	1730.44	-0.833206	0.169935	-4.90308	9.43445e-07	6.58084e-05
rna-XM_020989033.1	BCL6	168.492	1.62267	0.331047	4.90162	9.50516e-07	6.58313e-05
rna-XM_020964599.1	LOC110193048	524.506	1.28897	0.262985	4.90129	9.52088e-07	6.58313e-05
rna-XR_002323820.1	LOC110206165	116.573	2.6891	0.550068	4.88867	1.01521e-06	6.98233e-05
rna-XM_021009664.1	PTPRJ	1248.05	2.36437	0.483709	4.888	1.01864e-06	6.98233e-05
rna-XM_020999467.1	TFEB	467.356	1.12785	0.230933	4.88388	1.04017e-06	7.09914e-05
rna-XM_020991276.1	PYGL	268.994	-1.16966	0.239554	-4.88265	1.04671e-06	7.11312e-05
rna-XM_021003094.1	IKBKE	1168.03	1.097	0.224896	4.87781	1.07271e-06	7.25866e-05
rna-XM_020976992.1	CD22	146.359	2.47964	0.509245	4.86925	1.12025e-06	7.53879e-05
rna-XM_020995029.1	LOC110214227	346.907	1.66802	0.342605	4.86864	1.12368e-06	7.53879e-05
rna-XM_020972474.1	PLAGL1	570.473	1.23649	0.254013	4.86781	1.12839e-06	7.53879e-05
rna-XM_020972044.1	ARHGAP30	208.079	2.11792	0.435271	4.86576	1.14019e-06	7.57665e-05
rna-XM_020991556.1	ARHGEF2	801.815	0.983451	0.202149	4.86499	1.14464e-06	7.57665e-05
rna-XM_020992203.1	CFAP99	197.57	3.49	0.717675	4.86292	1.15665e-06	7.57665e-05
rna-XM_020978236.1	GMFG	328.323	1.61513	0.332095	4.86346	1.15349e-06	7.57665e-05
rna-XM_020974119.1	LOC110199328	198.517	1.98327	0.407855	4.86269	1.15798e-06	7.57665e-05
rna-XM_020974667.1	SELP	27.4176	4.62802	0.951959	4.86157	1.16458e-06	7.58846e-05
rna-XM_020972687.1	LOC110198414	466.048	1.08532	0.223291	4.86054	1.17067e-06	7.5969e-05
rna-XM_020973617.1	LIPA	3022.21	1.60377	0.330228	4.85654	1.19455e-06	7.72021e-05
rna-XM_021004299.1	NOVA1	590.08	-0.886703	0.183034	-4.84446	1.26957e-06	8.17172e-05
rna-XM_020974617.1	LOC110199722	1636.25	1.7588	0.363297	4.84121	1.2905e-06	8.27276e-05
rna-XM_021000630.1	LOC110218096	844.282	-1.11814	0.231182	-4.83665	1.32049e-06	8.36968e-05
rna-XM_020983412.1	SLC2A1	1699.59	0.839455	0.173567	4.8365	1.32147e-06	8.36968e-05
rna-XM_021000671.1	SLC37A2	844.282	-1.11814	0.231182	-4.83665	1.32049e-06	8.36968e-05
rna-XM_020999143.1	LOC110217016	423.568	6.41521	1.32694	4.8346	1.33414e-06	8.41626e-05
rna-XM_020982831.1	PARVG	229.748	2.11044	0.436616	4.83363	1.34065e-06	8.42377e-05
rna-XM_020981216.1	RAB43	744.172	1.09965	0.22761	4.83129	1.35655e-06	8.48994e-05
rna-XM_020990106.1	ARHGAP9	328.658	1.93099	0.400535	4.82102	1.42828e-06	8.8467e-05
rna-XM_020981472.1	CTSZ	975.308	1.70817	0.354233	4.82217	1.42008e-06	8.8467e-05
rna-XR_002320536.1	LOC110193732	196.575	1.90992	0.396189	4.82073	1.43031e-06	8.8467e-05
rna-XM_020987299.1	LOC110209090	2772.69	2.47104	0.512725	4.81943	1.43967e-06	8.86996e-05
rna-XM_021004381.1	TMEM132D	65.13	1.67532	0.34782	4.81662	1.46009e-06	8.96087e-05
rna-XM_020986479.1	SNX5	2152.82	0.851317	0.177182	4.80477	1.54933e-06	9.47184e-05
rna-XM_020971571.1	TLR9	248.79	2.41986	0.50378	4.8034	1.5599e-06	9.49979e-05
rna-XM_020984895.1	LOC110207266	583.948	1.9402	0.404061	4.80174	1.57292e-06	9.54241e-05
rna-XM_020969316.1	CNN2	1348.8	0.848284	0.176721	4.80013	1.58563e-06	9.58277e-05
rna-XM_020988907.1	SOX7	1682.06	-0.913578	0.190378	-4.79876	1.59651e-06	9.61183e-05
rna-XM_020986256.1	BATF	126.405	3.01442	0.628497	4.79624	1.61668e-06	9.6964e-05
rna-XM_020963392.1	BTK	192.214	2.60321	0.543915	4.78605	1.70092e-06	9.96056e-05
rna-XM_021009487.1	CXCR4	972.681	2.10286	0.439343	4.78637	1.69822e-06	9.96056e-05
rna-XM_020968816.1	GJB6	1709.71	-1.03165	0.215493	-4.78738	1.68972e-06	9.96056e-05
rna-XM_021003313.1	LOC110219719	137.947	3.6921	0.77083	4.78977	1.66971e-06	9.96056e-05
rna-XM_020967208.1	MSN	1680.19	1.13966	0.238143	4.7856	1.70476e-06	9.96056e-05
rna-XM_021004981.1	TNFAIP8L2	235.432	1.11207	0.232272	4.78777	1.68644e-06	9.96056e-05
rna-XM_020979899.1	TRAFD1	870.103	1.65819	0.346283	4.78853	1.68008e-06	9.96056e-05
rna-XM_020990775.1	SRC	2347.53	1.45959	0.305044	4.78485	1.71115e-06	9.96114e-05
rna-XM_020971481.1	KCTD4	354.181	-1.3907	0.291174	-4.77619	1.78651e-06	0.000103618
rna-XM_020990609.1	PAPPA	282.881	0.985647	0.206534	4.77232	1.82116e-06	0.000105242
rna-XM_020967586.1	ADGRD2	54.641	4.01211	0.84286	4.76012	1.9348e-06	0.000111402
rna-XR_002328707.1	LOC110223460	300.54	1.40792	0.295888	4.7583	1.95228e-06	0.000112001
rna-XM_020999476.1	LOC110217225	1225.37	-1.03669	0.217931	-4.75696	1.96528e-06	0.00011234
rna-XM_020983269.1	FGR	2005.33	2.15236	0.453257	4.74866	2.04771e-06	0.000116631
rna-XM_020986710.1	TAGAP	626.44	2.45674	0.517612	4.74628	2.07187e-06	0.000117584
rna-XM_020994537.1	CUNH15orf39	471.59	0.982699	0.207148	4.74394	2.09605e-06	0.000118532
rna-XM_020993733.1	LCP1	3456.8	1.92849	0.406607	4.74288	2.10697e-06	0.000118725
rna-XM_020992777.1	ATP10A	1279.24	1.48632	0.313482	4.74132	2.12335e-06	0.000119224
rna-XM_020991474.1	CD5L	521.541	6.71131	1.41729	4.73531	2.18721e-06	0.000122376
rna-XM_020974044.1	CUNH6orf15	53.5686	-2.01379	0.42604	-4.72676	2.2813e-06	0.000127191
rna-XM_021003279.1	LOC110219707	787.543	1.89792	0.401833	4.72317	2.32199e-06	0.000129005
rna-XM_021006708.1	CLCN7	1293.3	1.31506	0.278489	4.72213	2.33386e-06	0.000129211
rna-XM_020992634.1	PLCG2	691.673	2.49429	0.528353	4.72088	2.34831e-06	0.000129558
rna-XR_002324397.1	LOC110208094	222.179	-1.31709	0.279195	-4.71748	2.38789e-06	0.000131284
rna-XM_021001054.1	LOC110218378	29.1788	-3.72776	0.790945	-4.71305	2.4404e-06	0.000133707
rna-XM_021007999.1	SELPLG	378.682	1.90527	0.404482	4.71038	2.47252e-06	0.000135
rna-XM_020967183.1	PXYLP1	1536.65	-0.862911	0.18333	-4.70686	2.51558e-06	0.000136879
rna-XM_020967794.1	LOC110195163	64.7585	3.83879	0.815787	4.70562	2.53093e-06	0.000137242
rna-XM_020966655.1	PIK3R5	831.387	1.86785	0.397047	4.70437	2.54649e-06	0.000137615
rna-XM_020990750.1	LOC110211440	99.126	4.26137	0.907459	4.69594	2.65382e-06	0.000142927
rna-XM_020992774.1	CRLF2	1200.8	2.15301	0.458789	4.69282	2.69464e-06	0.000144633
rna-XM_020973954.1	LOC110199216	38.4577	5.23065	1.11554	4.68889	2.74686e-06	0.000146939
rna-XM_020996568.1	XBP1	639.636	0.827635	0.176635	4.68558	2.79174e-06	0.000148836
rna-XM_020994435.1	CDH23	547.283	1.31845	0.281945	4.67626	2.92152e-06	0.000155232
rna-XR_002323668.1	LOC110205715	49.4208	5.05872	1.08295	4.67126	2.99362e-06	0.000158503
rna-XM_020985398.1	PROKR1	145.558	-1.60671	0.344004	-4.67061	3.00308e-06	0.000158503
rna-XM_020973336.1	EFHD2	380.094	0.923206	0.197719	4.66928	3.02257e-06	0.000159001
rna-XM_021002974.1	KIF21B	167.01	1.95951	0.419997	4.66553	3.07823e-06	0.000161154
rna-XR_002324401.1	LOC110208115	40.5829	2.50579	0.537129	4.66515	3.08385e-06	0.000161154
rna-XM_020980060.1	LOC110203552	900.504	2.61348	0.560756	4.66063	3.15241e-06	0.000164195
rna-XM_021009035.1	IL12RB1	102.029	3.05854	0.656435	4.65932	3.17253e-06	0.000164701
rna-XM_020992764.1	CSF2RA	1178.95	2.14277	0.46015	4.65667	3.21362e-06	0.000165184
rna-XM_020979942.1	LOC110203439	277.848	2.32462	0.499271	4.65604	3.22356e-06	0.000165184
rna-XM_020988483.1	LOC110209794	1492.65	6.48061	1.39134	4.65781	3.19587e-06	0.000165184
rna-XM_020996851.1	PIK3AP1	1049.49	2.01153	0.432024	4.65607	3.22305e-06	0.000165184
rna-XM_020979567.1	LOC110203110	74.4823	2.60651	0.559922	4.65513	3.23782e-06	0.00016538
rna-XM_020981477.1	EDN3	273.506	-1.22611	0.263472	-4.65366	3.26097e-06	0.000166026
rna-XM_020990592.1	MEGF9	2743.48	-0.751693	0.161655	-4.64999	3.31959e-06	0.000168469
rna-XM_021003550.1	LOC110219844	913.122	2.03954	0.439385	4.6418	3.45388e-06	0.000174454
rna-XM_020978344.1	MGMT	276.663	1.10309	0.237659	4.64146	3.45956e-06	0.000174454
rna-XM_021008911.1	ARHGAP45	284.032	1.15924	0.249903	4.63877	3.5049e-06	0.000175506
rna-XR_002323875.1	LOC110206306	29.9273	-2.75756	0.594474	-4.63866	3.50672e-06	0.000175506
rna-XR_002328617.1	LOC110223193	1907.86	-0.775983	0.167301	-4.63825	3.51366e-06	0.000175506
rna-XM_020983352.1	CILP	809.076	-0.887701	0.191835	-4.62741	3.70264e-06	0.000184363
rna-XM_020972649.1	CHAD	162.602	-1.24469	0.269203	-4.62359	3.77146e-06	0.000186782
rna-XR_002328864.1	LOC110224076	459.8	-1.91155	0.413449	-4.62341	3.7748e-06	0.000186782
rna-XM_020976130.1	LOC110200716	310.247	2.17894	0.471904	4.61733	3.88701e-06	0.000191735
rna-XM_021007042.1	ADORA2B	85.2093	1.85175	0.40132	4.61415	3.94701e-06	0.00019409
rna-XM_020997800.1	LIMD2	188.352	1.61956	0.35118	4.61175	3.99288e-06	0.000195737
rna-XR_002326308.1	LOC110214614	507.632	2.26642	0.491528	4.61096	4.00804e-06	0.000195874
rna-XM_020984168.1	PREX1	1593.21	2.19289	0.475726	4.60956	4.0353e-06	0.0001966
rna-XM_020990236.1	LYZ	1929.42	4.05105	0.879053	4.60843	4.05724e-06	0.000197063
rna-XM_020968432.1	RAB3IL1	307.259	1.47711	0.321215	4.59852	4.25513e-06	0.000206042
rna-XM_020983995.1	NUGGC	137.338	3.18934	0.694813	4.59022	4.42772e-06	0.000213746
rna-XM_020964590.1	LOC110193035	686.407	2.01443	0.439012	4.58855	4.46341e-06	0.000214814
rna-XM_020970197.1	ALDH2	172.765	1.70025	0.370928	4.58378	4.56653e-06	0.000219111
rna-XM_020971703.1	FBP1	53.5026	4.18831	0.913989	4.58246	4.59548e-06	0.000219833
rna-XM_020986313.1	LOC110208344	487.926	-1.01798	0.222297	-4.57938	4.66348e-06	0.000221746
rna-XM_021007766.1	TRAF3IP3	159.274	1.71496	0.374462	4.5798	4.6543e-06	0.000221746
rna-XM_020988377.1	CXCL13	10.9482	6.43334	1.40574	4.57649	4.72849e-06	0.000224044
rna-XM_020999195.1	LOC110217051	37.7878	4.90925	1.07283	4.57597	4.7401e-06	0.000224044
rna-XM_020971752.1	ARHGEF6	312.408	1.03555	0.226561	4.57071	4.86069e-06	0.00022838
rna-XM_021009036.1	PCSK1	26.8446	-3.94753	0.863567	-4.57119	4.8496e-06	0.00022838
rna-XM_020965917.1	TMC8	88.6035	2.69572	0.590188	4.56756	4.93441e-06	0.000231158
rna-XM_020968349.1	FERMT3	101.886	2.13146	0.466742	4.56667	4.95533e-06	0.000231453
rna-XM_020966339.1	CPED1	470.208	-1.21036	0.265304	-4.56216	5.06307e-06	0.000235099
rna-XM_020997339.1	FMNL1	379.966	1.8311	0.401314	4.56277	5.04828e-06	0.000235099
rna-XM_020990720.1	HCK	472.421	2.28261	0.500948	4.55659	5.19913e-06	0.000240711
rna-XM_020982999.1	GJB3	569.588	-1.18716	0.260616	-4.55521	5.23329e-06	0.000241586
rna-XM_020996696.1	LIF	58.431	2.01855	0.443204	4.55445	5.25222e-06	0.000241755
rna-XM_020968150.1	EHBP1L1	1426.28	0.757289	0.166377	4.55164	5.32282e-06	0.000244294
rna-XM_020964236.1	DPYSL3	1515.12	-0.704747	0.155092	-4.54406	5.51817e-06	0.000252528
rna-XM_020973305.1	ACOD1	6824.63	5.08059	1.12024	4.53528	5.75275e-06	0.000261935
rna-XM_020964466.1	POU6F2	43.0977	4.33308	0.955448	4.53513	5.75681e-06	0.000261935
rna-XM_020985551.1	APCDD1	4283.52	-0.996224	0.219944	-4.52945	5.91381e-06	0.00026602
rna-XM_021000942.1	CSF1	1680.52	0.964772	0.212962	4.53025	5.89138e-06	0.00026602
rna-XR_002320106.1	FLOT2	637.53	0.866709	0.191335	4.52981	5.90369e-06	0.00026602
rna-XR_002327371.1	LOC110218611	705.176	-1.24876	0.275667	-4.52995	5.89987e-06	0.00026602
rna-XR_002320231.1	LOC110192715	57.1804	2.77996	0.613955	4.52795	5.95573e-06	0.000267147
rna-XM_020997715.1	KRT23	741.447	-0.73352	0.162029	-4.52708	5.98033e-06	0.000267493
rna-XM_021008721.1	MCTP1	507.404	2.42875	0.536886	4.52377	6.07463e-06	0.000270946
rna-XM_020967249.1	STARD8	44.9429	2.18648	0.483458	4.52259	6.10888e-06	0.000271708
rna-XR_002326930.1	LOC110216973	80.628	3.52574	0.779914	4.52068	6.16426e-06	0.000273063
rna-XM_021002404.1	LOC110219232	261.153	-0.939176	0.207766	-4.52035	6.17384e-06	0.000273063
rna-XM_020974370.1	SERPING1	878.532	1.39599	0.309033	4.51728	6.26403e-06	0.00027628
rna-XM_021002236.1	TMEM246	983.685	1.68527	0.373191	4.51584	6.30654e-06	0.000277383
rna-XM_020986297.1	NPC2	602.225	0.843429	0.186884	4.51311	6.38834e-06	0.000280202
rna-XM_020983983.1	CLU	1276.63	1.74159	0.386174	4.50987	6.48682e-06	0.000282177
rna-XM_020977301.1	RENBP	123.106	2.13327	0.472962	4.51045	6.46916e-06	0.000282177
rna-XM_020978639.1	SCNN1B	443.129	-1.3612	0.301787	-4.51048	6.46826e-06	0.000282177
rna-XM_020995939.1	IFNAR2	832.696	1.97098	0.437108	4.50913	6.50946e-06	0.000282386
rna-XM_020973068.1	ADAM8	207.326	1.19401	0.264852	4.50821	6.5376e-06	0.000282832
rna-XM_020992489.1	PCMTD1	1286.27	-0.804088	0.17843	-4.50646	6.5917e-06	0.000284395
rna-XM_021009088.1	LRRC25	99.286	3.33273	0.740407	4.50121	6.75676e-06	0.000290724
rna-XM_020988776.1	LOC110209979	1576.28	5.2557	1.16983	4.4927	7.03271e-06	0.000301777
rna-XM_020989888.1	SAT1	3463.81	1.12869	0.251382	4.48993	7.12458e-06	0.000304894
rna-XM_020989575.1	KCNE3	114.872	2.2029	0.490773	4.48864	7.16809e-06	0.000305201
rna-XM_020969112.1	LOC110196037	2844.09	-0.671785	0.149666	-4.48857	7.17032e-06	0.000305201
rna-XM_020992643.1	GAN	3652.34	-0.804423	0.179399	-4.484	7.32566e-06	0.000310977
rna-XM_020981053.1	ATG7	914.265	1.6559	0.369485	4.48165	7.40678e-06	0.000312164
rna-XM_020966327.1	KRT84	263.498	-1.37602	0.306987	-4.48235	7.3826e-06	0.000312164
rna-XM_021007342.1	WARS	2523.36	1.78116	0.397449	4.48148	7.41275e-06	0.000312164
rna-XR_002326207.1	LOC110214174	95.2456	1.49061	0.332942	4.47709	7.56689e-06	0.00031781
rna-XM_020997163.1	SPATA13	772.164	2.31102	0.517591	4.46496	8.00852e-06	0.000335468
rna-XM_020971623.1	FAM26E	138.397	2.51379	0.563265	4.46288	8.08647e-06	0.000337839
rna-XM_020971463.1	ACER1	751.474	-1.4909	0.334245	-4.4605	8.17695e-06	0.000338937
rna-XM_020981225.1	GP9	10.3546	5.95034	1.33387	4.46097	8.15899e-06	0.000338937
rna-XM_021005602.1	LOC110221203	53.3774	3.56173	0.798349	4.46137	8.1439e-06	0.000338937
rna-XM_020974012.1	LOC110199254	45.3112	4.79615	1.07562	4.45894	8.23647e-06	0.000340362
rna-XM_020983468.1	RNF19B	1135.04	1.76717	0.396361	4.45848	8.25433e-06	0.000340362
rna-XM_020991450.1	LOC110211886	430.701	1.60652	0.360583	4.45534	8.37618e-06	0.00034449
rna-XM_020980132.1	FOSB	1717.55	-1.20724	0.271093	-4.45324	8.4585e-06	0.000346509
rna-XM_021001882.1	MOV10	2628.05	1.39202	0.312621	4.45275	8.47762e-06	0.000346509
rna-XM_020989477.1	PLA2G15	557.077	1.47135	0.330461	4.45242	8.49093e-06	0.000346509
rna-XM_021008467.1	ITGAL	695.57	1.92846	0.433363	4.44999	8.58732e-06	0.000348645
rna-XM_020995564.1	MMP25	106.727	2.49007	0.559557	4.45007	8.58436e-06	0.000348645
rna-XR_002324989.1	LOC110209980	5149.09	4.2546	0.956393	4.44859	8.64359e-06	0.000350032
rna-XM_020989254.1	COTL1	1350.26	1.35717	0.305227	4.44644	8.73036e-06	0.000352644
rna-XM_020966974.1	LOC110194570	292.912	-0.967626	0.217709	-4.44459	8.80601e-06	0.000353894
rna-XM_021009319.1	PLCB2	488.623	1.80012	0.40497	4.44507	8.78643e-06	0.000353894
rna-XM_021001747.1	ADA2	468.618	1.99498	0.449227	4.44093	8.95718e-06	0.000358064
rna-XM_020995162.1	CUNH19orf66	290.884	1.43019	0.322084	4.44044	8.9776e-06	0.000358064
rna-XM_021002831.1	SLC11A1	264.457	2.34912	0.528904	4.44148	8.93404e-06	0.000358064
rna-XM_020964174.1	HTR7	103.524	2.49044	0.561865	4.43245	9.3167e-06	0.000368802
rna-XM_021005299.1	NCR3LG1	183.92	2.52157	0.568837	4.43285	9.29965e-06	0.000368802
rna-XM_020987837.1	ROBO1	2136.38	-0.851676	0.192104	-4.43342	9.27499e-06	0.000368802
rna-XM_020972351.1	XDH	4381.43	1.13388	0.255999	4.42923	9.45697e-06	0.000373421
rna-XM_020992326.1	DOCK2	644.183	2.33164	0.526579	4.42791	9.5149e-06	0.000374773
rna-XM_020989028.1	PDCD1	133.105	3.12818	0.706709	4.4264	9.58204e-06	0.000376481
rna-XM_020997365.1	PHOSPHO1	76.7781	1.72113	0.388918	4.42544	9.62479e-06	0.000377225
rna-XM_020988595.1	ARID5A	151.465	1.83735	0.415263	4.42454	9.6649e-06	0.000377862
rna-XM_020981670.1	RGS19	276.728	1.47259	0.332894	4.4236	9.70707e-06	0.000378576
rna-XM_020994286.1	C1S	2893.06	1.93953	0.438842	4.41966	9.88569e-06	0.000383101
rna-XM_021004049.1	KLK8	621.894	-1.65995	0.375602	-4.41944	9.8957e-06	0.000383101
rna-XM_020995655.1	MEFV	403.764	2.20445	0.498793	4.41956	9.89013e-06	0.000383101
rna-XM_020973581.1	TOR1B	4776.84	1.88686	0.427096	4.41788	9.96734e-06	0.000384934
rna-XM_021002337.1	IRF5	880.467	1.18513	0.268425	4.41515	1.0094e-05	0.000388653
rna-XM_020976532.1	WAS	80.6219	2.03728	0.461471	4.41475	1.01127e-05	0.000388653
rna-XM_020990686.1	LOC110211411	627.078	4.1122	0.931799	4.41318	1.01864e-05	0.000390536
rna-XM_021006906.1	APOBR	60.2798	2.56498	0.58144	4.41143	1.02688e-05	0.000391799
rna-XM_021000149.1	OGFRL1	215.841	1.38971	0.31499	4.41192	1.02457e-05	0.000391799
rna-XM_020999680.1	FRMD4A	1086.48	1.43195	0.324842	4.40815	1.04257e-05	0.000396827
rna-XM_020989618.1	ARAP1	1826.63	1.066	0.242019	4.40462	1.05968e-05	0.000402373
rna-XM_020992584.1	PXDNL	620.19	-0.860166	0.195328	-4.40371	1.06414e-05	0.000403099
rna-XM_020972102.1	INPP5D	386.33	1.53735	0.349722	4.39593	1.10299e-05	0.000415953
rna-XM_021007021.1	SLC43A2	1032.94	1.20975	0.275201	4.39587	1.10332e-05	0.000415953
rna-XM_020966428.1	ARRB2	301.248	1.17456	0.267254	4.39492	1.10812e-05	0.000416769
rna-XM_021009508.1	SLC12A2	3932.98	-0.669752	0.152653	-4.38741	1.14707e-05	0.000430398
rna-XM_020978535.1	LOC110202415	52.1525	2.53595	0.578638	4.38262	1.17259e-05	0.000438933
rna-XM_020993127.1	LRRC7	199.685	1.90818	0.435757	4.37899	1.19229e-05	0.000445252
rna-XR_002320545.1	LOC110193767	259.203	-1.72978	0.39558	-4.37276	1.22688e-05	0.000457091
rna-XR_002327510.1	LOC110219080	49.6467	3.18461	0.72841	4.372	1.23115e-05	0.000457605
rna-XM_021006196.1	LRMDA	948.719	2.35646	0.53973	4.366	1.26542e-05	0.000469244
rna-XM_020997459.1	RARA	285.329	0.898035	0.205755	4.36458	1.2737e-05	0.000471209
rna-XM_020988456.1	CXCL9	130.481	3.53375	0.80983	4.36356	1.2796e-05	0.000471809
rna-XM_021005945.1	PLAG1	3103.24	-0.597849	0.137018	-4.36328	1.28128e-05	0.000471809
rna-XM_020993738.1	LRRC63	73.1083	1.63806	0.375475	4.36263	1.28507e-05	0.000472105
rna-XM_021000505.1	BAG2	1372.18	2.24417	0.51471	4.36006	1.30024e-05	0.000476576
rna-XM_020966482.1	FXR2	1057.6	0.66263	0.152167	4.35463	1.33291e-05	0.000487422
rna-XM_020984117.1	ADA	75.9576	1.50937	0.346713	4.35338	1.34056e-05	0.000489089
rna-XM_020971624.1	LOC110197589	872.484	4.26351	0.980885	4.3466	1.38267e-05	0.000503291
rna-XM_020995023.1	CUNH19orf38	258.561	1.46708	0.33783	4.34266	1.4077e-05	0.000508701
rna-XM_021001063.1	EBF2	35.6778	3.42983	0.790148	4.34074	1.42002e-05	0.000508701
rna-XM_020986254.1	FLVCR2	856.127	-0.70059	0.161347	-4.34214	1.411e-05	0.000508701
rna-XM_020997426.1	GRN	841.188	0.791167	0.18225	4.34111	1.41763e-05	0.000508701
rna-XR_002327819.1	LOC110220252	115.305	2.87414	0.6617	4.34357	1.40189e-05	0.000508701
rna-XM_021004556.1	LOC110220518	2574.8	2.07971	0.479066	4.34118	1.4172e-05	0.000508701
rna-XM_020998907.1	PARP3	81.0034	1.78466	0.410919	4.3431	1.40484e-05	0.000508701
rna-XM_020998528.1	EMILIN3	771.269	-1.18759	0.273883	-4.33612	1.4502e-05	0.000516012
rna-XM_020965714.1	SIRPA	900.518	1.56151	0.360036	4.3371	1.44374e-05	0.000516012
rna-XM_020984659.1	TFEC	396.897	6.02184	1.38876	4.33612	1.45018e-05	0.000516012
rna-XM_020981994.1	GBGT1	388.49	0.861152	0.198806	4.33161	1.4802e-05	0.000525505
rna-XM_021008569.1	LRP10	387.824	0.842026	0.194431	4.33071	1.48627e-05	0.000526478
rna-XM_020988452.1	CXCL10	8753.39	4.64775	1.07353	4.32939	1.49522e-05	0.000528469
rna-XM_021009093.1	SLC5A5	631.964	2.12888	0.491877	4.32808	1.50413e-05	0.000530433
rna-XR_002324959.1	LOC110209891	17.615	4.46274	1.03176	4.32539	1.52265e-05	0.00053577
rna-XR_002322019.1	LOC110199720	140.44	2.57102	0.594482	4.32481	1.52662e-05	0.000535974
rna-XR_002323981.1	LOC110206628	39.3327	2.32142	0.537004	4.3229	1.53988e-05	0.000539437
rna-XM_020984406.1	HMCN1	1281.02	-0.791877	0.183219	-4.32202	1.54606e-05	0.000540404
rna-XM_020965855.1	RPS7	7268.76	-0.629547	0.145693	-4.32106	1.55278e-05	0.000541559
rna-XM_020963128.1	CNTNAP5	435.055	-1.30833	0.302863	-4.31986	1.56132e-05	0.000543338
rna-XM_020975236.1	LFNG	588.034	1.1059	0.256067	4.31879	1.56887e-05	0.000544769
rna-XM_021005228.1	CGN	721.832	-0.797564	0.184694	-4.3183	1.57233e-05	0.000544778
rna-XM_021006989.1	TRPV2	105.673	2.22716	0.515813	4.31776	1.57622e-05	0.00054493
rna-XM_020980751.1	DMXL2	1172.18	1.34131	0.310991	4.31302	1.61036e-05	0.00055323
rna-XM_020975249.1	KCNAB2	95.8592	2.08393	0.483085	4.3138	1.60471e-05	0.00055323
rna-XM_020976183.1	LOC110200782	170.027	3.2236	0.747418	4.31298	1.6107e-05	0.00055323
rna-XM_020993534.1	STAT1	20554.5	1.51657	0.351735	4.31167	1.62024e-05	0.0005553
rna-XM_020963053.1	ANKRD6	197.049	-1.00327	0.232768	-4.3102	1.63108e-05	0.000557807
rna-XM_020980218.1	LY9	175.659	2.20709	0.512242	4.30868	1.64231e-05	0.000560439
rna-XM_020999632.1	ETV7	281.233	1.8162	0.421591	4.30796	1.64768e-05	0.000561061
rna-XM_020994631.1	CUNH10orf10	83.3427	3.39589	0.788567	4.30641	1.65925e-05	0.000562582
rna-XM_020988430.1	PLAC8	5593.47	5.01396	1.16428	4.3065	1.65854e-05	0.000562582
rna-XM_020994600.1	SEMA7A	704.148	1.27061	0.295096	4.30576	1.66412e-05	0.000563026
rna-XM_020999783.1	PARP2	485.359	1.32273	0.30724	4.30522	1.66819e-05	0.000563202
rna-XM_020992949.1	IL3RA	332.443	1.70754	0.397029	4.30079	1.7019e-05	0.00057336
rna-XM_020975775.1	DOK2	75.2556	2.44568	0.568816	4.2996	1.7111e-05	0.000575235
rna-XM_020972359.1	EHD3	785.972	-0.814482	0.189623	-4.29527	1.74479e-05	0.000585319
rna-XM_020991605.1	GBA	2151.66	-0.853061	0.198776	-4.29156	1.77419e-05	0.000592602
rna-XM_020996221.1	PTGER4	1911.16	1.35855	0.316595	4.29112	1.77773e-05	0.000592602
rna-XM_020999005.1	TEP1	475.019	1.14675	0.267212	4.29156	1.77426e-05	0.000592602
rna-XM_020994622.1	SLC29A3	469.146	1.08344	0.252577	4.28957	1.79023e-05	0.000594266
rna-XM_020971626.1	TRAPPC3L	493.375	1.9269	0.449171	4.2899	1.78753e-05	0.000594266
rna-XM_021000348.1	GPR65	188.558	2.49277	0.581333	4.28802	1.80276e-05	0.000597173
rna-XM_020987219.1	RFTN1	253.516	1.46785	0.342406	4.28687	1.81211e-05	0.000599017
rna-XM_020967346.1	TICAM2	328.214	2.50189	0.583879	4.28495	1.82781e-05	0.000602948
rna-XM_020965811.1	CLDN10	135.16	-1.57644	0.368033	-4.28342	1.84045e-05	0.000605116
rna-XM_020999290.1	LOC110217118	368.424	-0.800898	0.186985	-4.28323	1.84202e-05	0.000605116
rna-XM_020985316.1	CTSB	6941.74	1.17124	0.273522	4.28206	1.8517e-05	0.000607037
rna-XM_021002832.1	EPHA4	1145.07	-0.794769	0.185669	-4.28056	1.86424e-05	0.000609882
rna-XM_021006310.1	PDCD1LG2	1863.56	4.75531	1.11175	4.27731	1.89165e-05	0.000617574
rna-XM_021007938.1	VCAN	5955.73	1.11723	0.261323	4.27528	1.90898e-05	0.000621952
rna-XM_020982144.1	LOC110205518	1378.03	-0.944095	0.220913	-4.2736	1.92342e-05	0.000624086
rna-XM_020987906.1	POU3F3	714.969	-1.04143	0.243689	-4.27361	1.92334e-05	0.000624086
rna-XM_020986976.1	TPD52L1	530.081	-0.826378	0.193564	-4.26928	1.96102e-05	0.000633691
rna-XM_020970010.1	TRPC4	31.9979	-4.56076	1.06824	-4.26941	1.9599e-05	0.000633691
rna-XM_020988647.1	LOC110209907	195.66	2.60363	0.610627	4.26386	2.00922e-05	0.000647942
rna-XM_020965099.1	BHLHE41	582.417	1.68143	0.394509	4.26208	2.02535e-05	0.000651818
rna-XM_020972630.1	PADI4	243.971	5.73143	1.34544	4.25988	2.04541e-05	0.000656937
rna-XM_021009225.1	B2M	52264.8	1.33005	0.312591	4.25494	2.09108e-05	0.000670247
rna-XR_002322398.1	LOC110201139	417.915	-1.38968	0.32664	-4.25448	2.09538e-05	0.000670267
rna-XM_021001145.1	LOC110218430	314.645	9.20699	2.16461	4.25341	2.10542e-05	0.000672121
rna-XM_020989266.1	TAF1C	320.287	0.87155	0.205059	4.25025	2.13532e-05	0.000680295
rna-XM_021005024.1	ARAP3	132.688	1.38051	0.324847	4.24971	2.14048e-05	0.000680569
rna-XM_020985909.1	EAF2	55.0533	-1.64446	0.387011	-4.24913	2.14601e-05	0.000680961
rna-XM_020965369.1	DNAH3	170.858	2.37427	0.559287	4.24518	2.18413e-05	0.000686956
rna-XM_020974616.1	LOC110199719	267.299	2.13141	0.501946	4.2463	2.17333e-05	0.000686956
rna-XR_002325811.1	LOC110212947	33.563	2.03508	0.479413	4.24493	2.1866e-05	0.000686956
rna-XM_020974055.1	UBD	649.389	4.93519	1.16242	4.24562	2.17988e-05	0.000686956
rna-XM_020996875.1	WDFY4	871.946	1.79684	0.423175	4.24609	2.17529e-05	0.000686956
rna-XM_020967822.1	LOC110195196	179.913	2.09255	0.493151	4.24323	2.20327e-05	0.000689459
rna-XR_002327823.1	LOC110220253	123.455	2.80974	0.662146	4.24338	2.20178e-05	0.000689459
rna-XM_020997186.1	HMGB1	12282.4	-0.832441	0.19622	-4.24239	2.21154e-05	0.000690681
rna-XM_021000293.1	RIN3	626.993	1.10713	0.261196	4.2387	2.24821e-05	0.00070075
rna-XM_021002296.1	CUNH7orf49	2001.1	3.18797	0.752261	4.23785	2.25671e-05	0.000702018
rna-XM_020970301.1	LOC110196865	147.35	1.23573	0.291686	4.2365	2.2703e-05	0.000703483
rna-XM_020967539.1	PSME1	968.489	1.48161	0.349693	4.23689	2.26639e-05	0.000703483
rna-XM_020972766.1	DUSP3	358.19	-0.841539	0.19876	-4.23396	2.29617e-05	0.000707344
rna-XM_020988646.1	LOC110209906	1159.99	1.39817	0.330183	4.23452	2.29044e-05	0.000707344
rna-XM_021006958.1	PITPNA	1758.02	1.32485	0.31289	4.23424	2.29324e-05	0.000707344
rna-XM_021006312.1	CD274	2006.26	5.06503	1.19686	4.23193	2.31693e-05	0.000712355
rna-XM_021006415.1	KERA	34.1333	-2.95109	0.69839	-4.22557	2.38339e-05	0.000728546
rna-XM_020971039.1	PI15	515.317	-0.800122	0.189342	-4.22579	2.38101e-05	0.000728546
rna-XM_020992144.1	SH3TC1	775.155	2.16955	0.513331	4.22642	2.37439e-05	0.000728546
rna-XM_020974253.1	FLOT1	96.5536	1.55714	0.368576	4.22476	2.39199e-05	0.000729765
rna-XM_020989278.1	SMPD3	933.682	-1.61247	0.381829	-4.22303	2.41042e-05	0.000733973
rna-XM_020966883.1	KAZALD1	215.913	-1.22674	0.29058	-4.22169	2.42475e-05	0.000735124
rna-XM_021001114.1	LOC110218407	49.8838	3.72181	0.881658	4.22138	2.42813e-05	0.000735124
rna-XM_020988409.1	TMEM150C	227.222	1.1965	0.283416	4.22172	2.42447e-05	0.000735124
rna-XM_021009627.1	PRKAG2	1703.64	-0.658902	0.156346	-4.21437	2.50476e-05	0.000756877
rna-XM_020971338.1	DENND1C	217.871	1.03131	0.244807	4.21275	2.5228e-05	0.000760878
rna-XM_020976230.1	DDX58	4592.78	1.69182	0.401699	4.21166	2.53503e-05	0.000761199
rna-XM_021005154.1	GNPDA1	106.911	2.52295	0.599082	4.21137	2.53829e-05	0.000761199
rna-XM_020976465.1	TIMP1	112.604	1.98204	0.470593	4.21178	2.53366e-05	0.000761199
rna-XM_020980865.1	P2RY14	283.77	2.52388	0.599383	4.21079	2.54477e-05	0.000761699
rna-XM_020975535.1	SAMD12	343.913	-1.19015	0.28288	-4.20726	2.58485e-05	0.000772235
rna-XM_020974755.1	TNFRSF9	49.2555	2.68387	0.638194	4.20542	2.60594e-05	0.000777072
rna-XM_020993384.1	CMTM8	233.767	-1.08749	0.25875	-4.20285	2.63578e-05	0.000781554
rna-XM_020965556.1	SH2D3C	211.033	1.49147	0.354802	4.20365	2.62642e-05	0.000781554
rna-XM_020983283.1	SMPDL3B	19.3297	5.93172	1.4113	4.20301	2.63385e-05	0.000781554
rna-XM_020992558.1	DSG2	853.001	-0.980225	0.233595	-4.19626	2.71353e-05	0.000803105
rna-XM_020977925.1	LOC110201975	21.6921	4.16328	0.992617	4.19424	2.73783e-05	0.000808785
rna-XM_020979690.1	IDO1	225.308	9.25901	2.20828	4.19287	2.75448e-05	0.000812186
rna-XM_020986718.1	FNDC1	1586.91	-1.02791	0.245312	-4.19019	2.78722e-05	0.000820313
rna-XM_020987678.1	PDZK1IP1	1103.71	-0.846131	0.202003	-4.1887	2.80562e-05	0.000824196
rna-XM_020994941.1	GSDMD	1022.96	4.55488	1.08855	4.18435	2.85986e-05	0.000834849
rna-XR_002321138.1	LOC110196139	549.675	-0.767841	0.183483	-4.1848	2.85419e-05	0.000834849
rna-XM_020978936.1	LOC110202678	460.033	3.61917	0.864841	4.18478	2.8544e-05	0.000834849
rna-XM_020978574.1	RASGRP4	86.2667	2.2303	0.533042	4.1841	2.86297e-05	0.000834849
rna-XM_020997887.1	SLA	966.452	1.28287	0.306675	4.18316	2.87489e-05	0.000836784
rna-XM_020965300.1	SYT17	162.079	2.66295	0.636891	4.18116	2.90022e-05	0.000841354
rna-XM_021001593.1	YBX3	1835.28	-0.879843	0.210434	-4.18108	2.90122e-05	0.000841354
rna-XM_020997524.1	LOC110215761	146.637	-2.97567	0.712242	-4.17789	2.94223e-05	0.00085147
rna-XM_020975332.1	PDGFRA	1795.63	-0.695557	0.166499	-4.17753	2.94686e-05	0.00085147
rna-XM_020991061.1	FKBP7	2066.67	-0.790245	0.189222	-4.17629	2.96299e-05	0.000854572
rna-XM_020991112.1	TIFAB	115.463	1.78834	0.428301	4.17543	2.97425e-05	0.000856258
rna-XM_020980835.1	MCF2L2	7116.17	1.8415	0.441153	4.1743	2.98906e-05	0.000857406
rna-XM_020993395.1	SNX10	2361.54	2.00994	0.481503	4.17431	2.98897e-05	0.000857406
rna-XR_002320993.1	LOC110195750	32.5316	5.04624	1.21019	4.16978	3.04897e-05	0.000871583
rna-XR_002328102.1	LOC110221374	3721.33	2.06944	0.496299	4.16974	3.04949e-05	0.000871583
rna-XM_020985829.1	LOC110207998	1440.83	1.83067	0.439092	4.16922	3.05649e-05	0.000872008
rna-XM_021000985.1	APOH	231.792	-1.96887	0.472589	-4.16614	3.09798e-05	0.000882256
rna-XM_020963244.1	EVI2A	116.208	2.87142	0.689358	4.16535	3.10872e-05	0.000883726
rna-XM_020963820.1	ADAMTS15	154.61	-1.37545	0.330471	-4.1621	3.15331e-05	0.000894795
rna-XM_020990705.1	LOC110211417	54.21	4.08287	0.981142	4.16135	3.16378e-05	0.00089616
rna-XM_021008625.1	ANKH	847.38	-0.844433	0.203039	-4.15897	3.19686e-05	0.000903913
rna-XM_020973184.1	VWA5B1	27.1794	3.88516	0.93428	4.15845	3.20411e-05	0.000904348
rna-XM_021006269.1	GLIS3	166.532	2.09129	0.503134	4.15653	3.23119e-05	0.00090875
rna-XM_020991933.1	PCTP	212.48	1.83744	0.442045	4.15667	3.22918e-05	0.00090875
rna-XM_020965806.1	DZIP1	441.856	-0.867487	0.208846	-4.15372	3.27116e-05	0.000914194
rna-XM_021005706.1	LOC110221252	92.4924	2.3149	0.55731	4.15371	3.27129e-05	0.000914194
rna-XM_020969074.1	NIPAL2	524.36	-0.862885	0.207747	-4.15354	3.27364e-05	0.000914194
rna-XM_021003770.1	POU2F2	62.9542	3.14307	0.756524	4.15461	3.25837e-05	0.000914194
rna-XM_020987533.1	FBLN7	45.3838	-2.37513	0.572008	-4.15227	3.2919e-05	0.000917674
rna-XM_020997921.1	TG	1017.96	1.24502	0.300138	4.14814	3.35183e-05	0.000932739
rna-XM_020977310.1	FAM20C	635.525	0.901225	0.217307	4.14725	3.36496e-05	0.000933113
rna-XM_020993934.1	PLA2G7	1165.69	3.28715	0.792542	4.1476	3.35981e-05	0.000933113
rna-XM_021005678.1	LOC110221243	85.3944	4.50096	1.08604	4.14436	3.40768e-05	0.000943309
rna-XM_020980845.1	B3GNT5	6797.03	1.83815	0.443622	4.1435	3.4204e-05	0.000945176
rna-XM_021007983.1	LOC110222801	644.61	1.71641	0.414771	4.13821	3.50024e-05	0.000965555
rna-XM_020995749.1	KDSR	3747.47	-0.913703	0.220917	-4.13595	3.53493e-05	0.000973428
rna-XM_021004014.1	PLAUR	759.071	1.55915	0.37708	4.13482	3.55239e-05	0.000976536
rna-XM_020977760.1	PKD1L1	10.1495	5.31019	1.28633	4.12817	3.65667e-05	0.00100172
rna-XM_021009287.1	SQOR	633.204	1.39339	0.337526	4.12825	3.65534e-05	0.00100172
rna-XM_020965473.1	ENG	247.152	1.57446	0.381975	4.12188	3.75785e-05	0.00102667
rna-XM_020988773.1	LOC110209976	1456.11	4.28179	1.03884	4.12171	3.76068e-05	0.00102667
rna-XM_020992633.1	ATP6V1C2	1097.33	-0.838892	0.203556	-4.12118	3.76936e-05	0.00102726
rna-XR_002326537.1	LOC110215509	98.4325	1.20154	0.291799	4.1177	3.82665e-05	0.00104109
rna-XM_020983515.1	MARCKSL1	374.73	1.79812	0.436739	4.11715	3.83594e-05	0.00104182
rna-XM_020983559.1	SMAP2	2019.98	0.91435	0.222196	4.11506	3.87078e-05	0.00104949
rna-XM_020999419.1	LOC110217194	204.847	2.64647	0.64328	4.11402	3.88823e-05	0.00105241
rna-XM_020990810.1	FAM83D	532.02	-1.01161	0.246011	-4.11207	3.92125e-05	0.00105954
rna-XM_021006353.1	IL4R	3330.03	1.74485	0.424548	4.1099	3.95829e-05	0.00106072
rna-XR_002322338.1	LOC110200919	57.1599	-3.77812	0.919117	-4.1106	3.94636e-05	0.00106072
rna-XM_021001136.1	LOC110218422	159.595	8.43669	2.0528	4.10985	3.95911e-05	0.00106072
rna-XM_021004536.1	LOC110220501	1278.95	0.624854	0.152014	4.11051	3.94789e-05	0.00106072
rna-XM_020975985.1	PSTPIP1	80.0494	2.80406	0.682094	4.11096	3.94026e-05	0.00106072
rna-XM_020964349.1	ELMO1	269.36	1.26408	0.307608	4.10938	3.96727e-05	0.00106111
rna-XM_020994995.1	LOC110214205	30.7626	5.85145	1.42428	4.10835	3.98489e-05	0.00106403
rna-XM_020978634.1	CDIP1	204.765	1.04483	0.254565	4.10437	4.05421e-05	0.00108071
rna-XM_020997527.1	ARHGAP27	494.037	1.2006	0.292623	4.1029	4.07997e-05	0.00108555
rna-XM_020978427.1	TGFB1	138.038	1.06807	0.260342	4.10256	4.08606e-05	0.00108555
rna-XM_020992719.1	LAP3	5543.52	1.11391	0.271712	4.09962	4.13834e-05	0.00109684
rna-XM_020966459.1	SLC28A1	446.1	6.06895	1.48045	4.09939	4.14241e-05	0.00109684
rna-XM_020999226.1	SHISA5	1280.25	0.895836	0.21864	4.0973	4.17992e-05	0.00110492
rna-XM_020976757.1	ISG15	1524.3	3.51728	0.858562	4.09671	4.19056e-05	0.00110589
rna-XM_021003683.1	CD37	88.3179	1.82268	0.445007	4.09585	4.20617e-05	0.00110816
rna-XM_020999559.1	FGD2	210.723	2.43263	0.594082	4.09477	4.22579e-05	0.00111148
rna-XM_020968360.1	RASGRP2	234.784	1.13616	0.277515	4.09407	4.23871e-05	0.00111303
rna-XM_020971779.1	F9	1230.15	3.24884	0.794485	4.08925	4.32779e-05	0.00113454
rna-XM_020986119.1	BTBD3	1864.72	-0.746094	0.182548	-4.08711	4.36779e-05	0.00114313
rna-XM_020972772.1	DHX58	2770.01	1.17506	0.287566	4.08622	4.38453e-05	0.00114416
rna-XM_020989066.1	SST	27.5299	6.04741	1.47998	4.08614	4.38618e-05	0.00114416
rna-XM_020985759.1	PSTPIP2	441.171	1.6125	0.394959	4.08271	4.45141e-05	0.00115927
rna-XM_020993829.1	ARL11	162.085	5.2638	1.29026	4.07965	4.51038e-05	0.00117243
rna-XM_021006259.1	GPR143	13.0761	-5.45925	1.33827	-4.07932	4.51677e-05	0.00117243
rna-XM_020983973.1	PTK2B	277.787	1.5793	0.387819	4.07225	4.65602e-05	0.0012066
rna-XM_021002936.1	IL10	34.5489	4.06507	0.999044	4.06896	4.72229e-05	0.00122178
rna-XM_020972860.1	NRP2	698.494	1.26977	0.312957	4.05732	4.96382e-05	0.00128217
rna-XM_020968678.1	CABYR	206.371	2.65909	0.655512	4.05651	4.98123e-05	0.00128457
rna-XR_002325760.1	LOC110212811	642.045	2.34431	0.578027	4.05571	4.99833e-05	0.00128689
rna-XR_002322337.1	LOC110200915	101.214	-2.47307	0.609865	-4.05511	5.01107e-05	0.00128807
rna-XM_020980954.1	BCL2L10	339.665	2.0367	0.502446	4.05357	5.04424e-05	0.0012944
rna-XM_020993743.1	RUBCNL	417.505	1.50437	0.371156	4.05321	5.05203e-05	0.0012944
rna-XM_020970489.1	KIAA0040	91.0252	1.51503	0.37386	4.05239	5.06963e-05	0.00129681
rna-XM_021006502.1	LOC110221833	329.213	7.69659	1.89995	4.05095	5.10091e-05	0.00130271
rna-XM_020970614.1	CACNA2D3	166.706	-1.32579	0.327467	-4.04862	5.15208e-05	0.00131366
rna-XM_020974528.1	LOC110199647	4855.6	-1.12958	0.279175	-4.04613	5.20707e-05	0.00132554
rna-XM_020994068.1	LOC110213675	63.2469	1.94299	0.480402	4.0445	5.24357e-05	0.00133056
rna-XM_021001047.1	SIGLEC1	803.923	3.99338	0.987321	4.04466	5.23982e-05	0.00133056
rna-XM_020990898.1	LOC110211528	163.075	1.30906	0.323905	4.0415	5.31107e-05	0.00134553
rna-XM_020983036.1	C1QC	4820.68	2.99322	0.741251	4.03806	5.38951e-05	0.00136322
rna-XM_021004890.1	CYTIP	140.049	1.86285	0.461427	4.03716	5.41026e-05	0.00136529
rna-XM_020976077.1	LOC110200684	2118.74	4.07257	1.00882	4.03696	5.41494e-05	0.00136529
rna-XM_020972095.1	KCNJ13	22.2537	2.49438	0.618099	4.03556	5.44721e-05	0.00136907
rna-XM_020980639.1	LOC110204389	398.029	-1.09232	0.27065	-4.0359	5.43936e-05	0.00136907
rna-XM_020982331.1	LOC110205634	495.068	-1.66168	0.411812	-4.03504	5.45919e-05	0.0013699
rna-XM_020994429.1	C3AR1	142.953	2.55107	0.632375	4.03411	5.48088e-05	0.00137317
rna-XM_020974613.1	NIPAL4	942.721	-0.921741	0.228626	-4.03166	5.53838e-05	0.00138538
rna-XM_020992048.1	LOC110212156	355.399	-1.2013	0.298003	-4.03115	5.5505e-05	0.00138622
rna-XM_021002757.1	IGFBP5	10425.5	-0.649762	0.161294	-4.02844	5.61493e-05	0.00139791
rna-XM_020975674.1	RPL10	18494.5	-0.731936	0.181686	-4.02858	5.61159e-05	0.00139791
rna-XM_020976085.1	PATL1	511.988	0.907555	0.225465	4.02525	5.69142e-05	0.00141472
rna-XM_020977887.1	LOC110201961	1068.26	5.52021	1.37162	4.02459	5.70759e-05	0.00141652
rna-XM_020986967.1	PKIB	748.74	2.24792	0.558703	4.02345	5.73511e-05	0.00142112
rna-XM_020993880.1	ENPP4	800.768	2.00081	0.497487	4.02183	5.77485e-05	0.00142873
rna-XM_020978034.1	LOC110202068	2034.92	1.54375	0.384021	4.01996	5.82084e-05	0.00143787
rna-XM_020988655.1	LOC110209910	1402.81	3.30911	0.82338	4.01894	5.84612e-05	0.00144186
rna-XM_020989061.1	MROH2A	10.122	4.92849	1.22657	4.01813	5.86629e-05	0.00144459
rna-XM_020990557.1	LOC110211337	2930.09	1.135	0.282701	4.01485	5.94831e-05	0.00146251
rna-XR_002327032.1	LOC110217352	303.959	0.856387	0.213404	4.01298	5.9957e-05	0.00147188
rna-XM_020990097.1	NXPH4	25.4174	-2.72077	0.679121	-4.00631	6.16755e-05	0.00151172
rna-XM_020991651.1	IL6R	3033.54	1.26353	0.315419	4.00587	6.17887e-05	0.00151215
rna-XM_020975527.1	ELOVL4	12495.9	-0.88105	0.220156	-4.00194	6.28257e-05	0.00153516
rna-XM_020984226.1	NFATC2	949.342	-0.618378	0.154538	-4.00145	6.29545e-05	0.00153593
rna-XM_020967843.1	IL18BP	422.982	1.33253	0.333139	3.99991	6.33667e-05	0.00154124
rna-XM_021008016.1	LOC110222823	848.832	4.35934	1.08978	4.00021	6.32851e-05	0.00154124
rna-XM_020971728.1	ASPM	2322.32	-0.627127	0.15723	-3.9886	6.6464e-05	0.0016141
rna-XM_020991475.1	LOC110211892	76.6605	2.4286	0.60972	3.98315	6.80089e-05	0.00164909
rna-XM_020990814.1	MAFB	3955.3	0.586686	0.147326	3.98224	6.827e-05	0.00165288
rna-XM_020989956.1	CD63	2108.44	0.744816	0.187141	3.97997	6.89238e-05	0.00166617
rna-XM_020965295.1	BRI3	707.107	1.21342	0.305086	3.9773	6.97015e-05	0.00168112
rna-XM_021007967.1	LOC110222788	2001.75	1.55773	0.391672	3.97712	6.97545e-05	0.00168112
rna-XM_020975305.1	HOPX	3307.74	-0.615536	0.154785	-3.97673	6.98702e-05	0.00168134
rna-XR_002327024.1	LOC110217333	68.9444	2.2941	0.57715	3.97487	7.0417e-05	0.00169193
rna-XM_020964263.1	LOC110192862	110.215	-2.20431	0.554706	-3.97384	7.07245e-05	0.00169675
rna-XM_020974266.1	LOC110199416	517.472	1.74897	0.440183	3.97327	7.08915e-05	0.00169818
rna-XM_020984320.1	SOAT1	896.668	1.52278	0.383441	3.97136	7.14626e-05	0.00170927
rna-XM_020983037.1	C1QB	4763.76	3.8067	0.958799	3.97028	7.17885e-05	0.00171448
rna-XM_020971402.1	MATK	57.7248	1.69223	0.426327	3.96932	7.20793e-05	0.00171625
rna-XM_021004345.1	SLC15A4	756.996	0.945231	0.238117	3.96962	7.19888e-05	0.00171625
rna-XM_020999636.1	LOC110217308	70.1306	3.4979	0.881325	3.96891	7.22036e-05	0.00171663
rna-XM_020999705.1	LOC110217341	990.622	-0.67606	0.17036	-3.96842	7.23503e-05	0.00171753
rna-XM_020995929.1	LOC110214825	37.4734	-3.33508	0.841199	-3.96467	7.34963e-05	0.00174213
rna-XM_020978453.1	C5AR1	894.91	3.54256	0.893931	3.9629	7.40445e-05	0.0017525
rna-XM_020979920.1	PKN1	117.532	1.05564	0.26643	3.96217	7.42715e-05	0.00175525
rna-XM_020992593.1	DSC1	52686.8	-0.890303	0.224737	-3.96154	7.44679e-05	0.00175726
rna-XM_020990256.1	PTPRB	189.995	0.941095	0.237802	3.95748	7.57459e-05	0.00178476
rna-XM_020991253.1	GPR132	540.505	4.51414	1.14104	3.95615	7.61675e-05	0.00179203
rna-XR_002323537.1	LOC110205244	117.288	1.44978	0.366533	3.95538	7.64131e-05	0.00179514
rna-XR_002320232.1	LOC110192726	140.73	3.25812	0.824192	3.95311	7.71409e-05	0.00180955
rna-XM_021006806.1	LOC110222009	502.104	1.25433	0.317398	3.95192	7.7527e-05	0.00181592
rna-XM_020994004.1	TLR2	2399.15	3.24309	0.820902	3.95064	7.7942e-05	0.00182294
rna-XR_002327019.1	LOC110217304	74.6975	3.0713	0.778161	3.94687	7.91781e-05	0.00184912
rna-XM_020988297.1	BANK1	97.7759	3.52456	0.893229	3.94587	7.9512e-05	0.00185146
rna-XM_021004607.1	CTSS	8473.38	3.07785	0.780015	3.94589	7.95035e-05	0.00185146
rna-XM_020998803.1	FAM83C	151.664	-1.58404	0.401538	-3.94494	7.982e-05	0.0018559
rna-XM_021003242.1	DSTYK	2088.19	-0.61315	0.155551	-3.94179	8.08742e-05	0.00187766
rna-XM_020974486.1	LOC110199589	80.5052	2.67761	0.679587	3.94005	8.14647e-05	0.0018886
rna-XM_020977881.1	GIMAP6	360.547	2.36329	0.599973	3.939	8.1823e-05	0.00189413
rna-XM_021007588.1	GXYLT2	271.335	-0.872094	0.221441	-3.93826	8.20744e-05	0.00189718
rna-XM_020994458.1	LOC110213904	345.21	2.09694	0.532582	3.9373	8.2404e-05	0.00190202
rna-XR_002322882.1	LOC110203205	138.271	8.52541	2.16761	3.93308	8.38626e-05	0.00193287
rna-XR_002327025.1	LOC110217334	760.534	1.20829	0.307342	3.9314	8.44524e-05	0.00194363
rna-XM_020988453.1	DUSP2	474.137	3.88971	0.989719	3.93011	8.49054e-05	0.00195122
rna-XM_020988781.1	LRRC8C	721.236	1.29251	0.328922	3.92952	8.51141e-05	0.00195318
rna-XM_020964042.1	LOC110192697	778.892	1.85795	0.472875	3.92904	8.52866e-05	0.00195431
rna-XM_021002890.1	SGPP2	4417.1	-0.602478	0.153457	-3.92605	8.63523e-05	0.00197587
rna-XM_021007263.1	ELOVL7	2608.49	-1.29194	0.3291	-3.92567	8.64897e-05	0.00197616
rna-XM_020974998.1	ARHGAP28	4715.17	-0.568893	0.144998	-3.92344	8.72929e-05	0.00199164
rna-XM_021009281.1	EHD4	1741.14	0.827502	0.210995	3.9219	8.7854e-05	0.00200057
rna-XM_020987397.1	GLB1	726.84	0.869203	0.221641	3.92167	8.79373e-05	0.00200057
rna-XM_020987405.1	LOC110209149	1689.38	1.88228	0.480053	3.92098	8.81888e-05	0.00200342
rna-XM_020967905.1	IRF9	2156.05	0.867212	0.221235	3.91986	8.86002e-05	0.00200988
rna-XM_021003510.1	CLDND2	34.1796	-2.28977	0.58451	-3.91742	8.95023e-05	0.00202744
rna-XM_020989722.1	LOC110210652	55.4455	3.63768	0.928679	3.91704	8.9642e-05	0.0020277
rna-XM_021000521.1	LOC110217947	3013.68	-0.5699	0.145536	-3.91587	9.00806e-05	0.00203472
rna-XM_020994920.1	ICAM3	86.8816	1.37121	0.350478	3.91242	9.13771e-05	0.00206106
rna-XM_020980876.1	P2RY13	1078.02	1.64452	0.420416	3.91164	9.16721e-05	0.00206477
rna-XR_002327133.1	LOC110217778	73.7936	1.51413	0.387337	3.90907	9.26516e-05	0.00208387
rna-XM_020996880.1	HEXA	1333.12	0.818574	0.209453	3.90814	9.30081e-05	0.00208892
rna-XM_020988454.1	CXCL11	540.265	7.21271	1.84573	3.90778	9.3149e-05	0.00208912
rna-XM_020977932.1	LOC110201983	640.273	4.05164	1.03699	3.90713	9.34007e-05	0.00209181
rna-XM_020991705.1	DENND4B	873.523	0.724336	0.185428	3.90629	9.37224e-05	0.00209605
rna-XM_020993931.1	MEP1A	24.6757	3.64435	0.933981	3.90196	9.54176e-05	0.00213095
rna-XM_020982704.1	LOC110205810	36.108	-2.73287	0.700559	-3.90098	9.5805e-05	0.00213358
rna-XM_021000239.1	LOC110217725	85.1129	-1.47639	0.378462	-3.90102	9.57869e-05	0.00213358
rna-XM_020965904.1	SYNGR2	988.86	0.89367	0.22913	3.90027	9.60861e-05	0.00213684
rna-XM_020993856.1	GCLC	1500.27	0.702376	0.180146	3.89893	9.6619e-05	0.00214567
rna-XM_020978100.1	OAS2	552.655	1.56649	0.401824	3.89844	9.68151e-05	0.00214702
rna-XM_020990179.1	PPM1H	406.707	1.87988	0.482266	3.89803	9.69798e-05	0.00214766
rna-XM_020976131.1	MPEG1	7517.99	3.16311	0.811554	3.8976	9.71522e-05	0.00214847
rna-XM_020989959.1	MMP19	197.819	1.74394	0.447839	3.89412	9.85558e-05	0.00217648
rna-XM_020985319.1	ASPRV1	7758.6	-0.981297	0.252054	-3.89321	9.89271e-05	0.00218163
rna-XR_002328182.1	LOC110221615	1306.95	3.66357	0.94223	3.8882	0.000100992	0.00222408
rna-XM_020974307.1	CFB	2610.37	3.23969	0.833428	3.88718	0.000101414	0.00223027
rna-XM_020970483.1	LOC110196967	13.6392	-3.31309	0.852424	-3.88667	0.000101629	0.00223189
rna-XR_002322865.1	LOC110203108	3165.34	3.55105	0.913836	3.88587	0.000101963	0.00223613
rna-XM_020983171.1	EXTL1	291.812	-1.23959	0.319097	-3.88468	0.000102467	0.00224235
rna-XM_020977796.1	NUB1	1711.03	0.801335	0.206289	3.88453	0.00010253	0.00224235
rna-XM_020973697.1	CLCN6	426.478	0.86506	0.222721	3.88406	0.000102728	0.00224357
rna-XM_021005070.1	GLRX5	1123.36	1.5831	0.407695	3.88305	0.000103155	0.00224671
rna-XM_020989168.1	LOC110210311	21.7996	4.6627	1.2007	3.88331	0.000103046	0.00224671
rna-XM_021004507.1	FRMPD1	534.26	-0.837161	0.215671	-3.88165	0.000103751	0.00225659
rna-XM_021000605.1	SESN3	3172.31	-0.562224	0.144876	-3.88073	0.000104145	0.00226205
rna-XM_021009872.1	PHACTR1	343.573	1.03904	0.26779	3.88006	0.00010443	0.00226513
rna-XM_020977060.1	HINT2	62.7641	1.48368	0.382534	3.87856	0.000105078	0.00227344
rna-XM_021004885.1	IFIH1	3888.7	1.67511	0.431907	3.8784	0.000105144	0.00227344
rna-XM_020983695.1	KIAA0319L	1702.34	0.620673	0.160043	3.87817	0.000105244	0.00227344
rna-XM_020997229.1	ALOX5AP	308.661	1.27401	0.32863	3.87673	0.000105872	0.00227459
rna-XM_020977077.1	CA9	821.058	1.26982	0.327494	3.87739	0.000105581	0.00227459
rna-XM_021005329.1	PDE3B	657.916	3.42487	0.883433	3.87677	0.000105852	0.00227459
rna-XM_020974687.1	SELL	495.39	4.67441	1.20557	3.87735	0.0001056	0.00227459
rna-XM_020989865.1	NR0B1	43.6968	2.88921	0.74555	3.87527	0.000106504	0.0022824
rna-XM_020987779.1	ZCCHC11	1128.91	1.05978	0.273474	3.87523	0.000106524	0.0022824
rna-XM_021004187.1	LOC110220217	151.421	7.59036	1.95916	3.87429	0.000106938	0.00228818
rna-XM_020987350.1	ABHD12	1643.96	-0.643666	0.166336	-3.86967	0.000108982	0.00232511
rna-XM_021004138.1	LOC110220197	6358.53	3.74061	0.966717	3.8694	0.000109104	0.00232511
rna-XM_020981076.1	PPARG	558.368	1.24273	0.321132	3.86985	0.000108901	0.00232511
rna-XM_020984364.1	RNASEL	417.091	1.63446	0.422633	3.86731	0.00011004	0.00234191
rna-XM_021003337.1	RELB	118.033	1.33428	0.345258	3.86458	0.000111281	0.00236513
rna-XM_020984386.1	RGL1	1427.76	1.29894	0.336192	3.86369	0.000111686	0.00237055
rna-XM_020980723.1	LOC110204537	19.7146	3.88939	1.0071	3.86197	0.000112477	0.00237969
rna-XM_020990671.1	RBCK1	1536.15	0.705886	0.182781	3.86193	0.000112496	0.00237969
rna-XM_020967990.1	SLC3A2	496.394	0.765913	0.198332	3.86177	0.000112567	0.00237969
rna-XM_020965188.1	LOC110193413	1073.65	3.40735	0.882548	3.86081	0.000113013	0.00238594
rna-XM_020984638.1	DOCK4	1167.77	2.07697	0.538179	3.85926	0.00011373	0.00239469
rna-XM_020994715.1	PML	2494.17	0.929973	0.240967	3.85934	0.000113692	0.00239469
rna-XM_020994651.1	MMRN2	73.9186	1.42039	0.368113	3.85856	0.000114057	0.00239837
rna-XM_020964813.1	ISG20	2014.13	3.02331	0.783634	3.85806	0.00011429	0.00240009
rna-XM_020998135.1	LOC110216332	72.355	1.54288	0.400004	3.85716	0.000114711	0.00240575
rna-XM_020991468.1	LOC110211890	128.648	2.70466	0.701495	3.85557	0.000115461	0.00241827
rna-XM_020989713.1	CADM1	1256.36	-0.634613	0.16476	-3.85173	0.000117284	0.00244932
rna-XM_021002231.1	KLF4	6886.77	-0.681607	0.176945	-3.85209	0.000117112	0.00244932
rna-XM_020978694.1	LOC110202501	212.346	1.77818	0.461728	3.85115	0.000117562	0.00244932
rna-XM_020990610.1	TNC	1221.35	1.28987	0.334912	3.85136	0.000117464	0.00244932
rna-XM_021002265.1	TMEM140	484.324	3.44244	0.894268	3.84944	0.000118386	0.00246323
rna-XM_020984721.1	KYNU	232.735	2.28082	0.592819	3.84741	0.000119371	0.00248047
rna-XM_020968652.1	RAB8B	1287.22	1.76076	0.458415	3.84096	0.000122552	0.00254324
rna-XM_020975158.1	SRGN	1097.48	3.01339	0.784655	3.8404	0.000122833	0.00254572
rna-XM_020988459.1	NAAA	320.509	1.23383	0.321457	3.83824	0.000123919	0.00256489
rna-XM_020966241.1	KRT7	122.597	1.55767	0.405896	3.8376	0.000124241	0.00256818
rna-XM_020970713.1	VGLL3	950.574	-0.586054	0.152758	-3.83649	0.000124808	0.00257654
rna-XM_021005655.1	CLIP2	244.374	0.926485	0.241671	3.83366	0.000126249	0.00260289
rna-XM_020972896.1	FAM92A	2189.65	-0.663106	0.173077	-3.83128	0.00012748	0.00262486
rna-XM_020969521.1	ELMOD3	13.2931	5.60861	1.46462	3.82939	0.000128463	0.00264168
rna-XM_020994386.1	C1RL	107.622	1.97863	0.51674	3.82906	0.000128636	0.00264178
rna-XM_021007590.1	FAM19A1	32.8393	4.80009	1.25405	3.82768	0.000129357	0.00265014
rna-XM_020970085.1	RIPK2	447.27	0.836508	0.218577	3.82707	0.00012968	0.00265014
rna-XM_021005172.1	SERPINA12	390.007	-1.3917	0.363682	-3.82669	0.000129879	0.00265014
rna-XM_020987460.1	STEAP4	261.741	1.89832	0.496059	3.82679	0.000129824	0.00265014
rna-XM_020967533.1	TRIM8	1336.6	0.613307	0.160259	3.82696	0.000129733	0.00265014
rna-XR_002324196.1	LOC110207501	750.798	-0.870734	0.22781	-3.8222	0.000132267	0.00269538
rna-XM_020993603.1	PGAP1	715.168	-0.731927	0.19157	-3.82068	0.000133087	0.00270861
rna-XM_020964457.1	SFRP4	111.227	-1.40931	0.368945	-3.81984	0.000133541	0.00271436
rna-XM_020991465.1	LOC110211889	26.5852	4.2957	1.12497	3.8185	0.000134264	0.00272556
rna-XM_020987076.1	MOXD1	536.262	-0.732982	0.191983	-3.81795	0.000134564	0.00272815
rna-XM_020965549.1	FES	321.288	1.13339	0.29692	3.81715	0.000135004	0.00273358
rna-XM_021007236.1	CD180	2199.27	4.07762	1.06901	3.8144	0.000136513	0.0027606
rna-XM_020967046.1	DENND3	86.9319	1.18774	0.31141	3.81407	0.000136695	0.00276075
rna-XM_021004427.1	ADAMTS16	47.0514	1.89921	0.498124	3.81273	0.000137443	0.00276527
rna-XM_020987253.1	COL6A5	20.1766	3.05825	0.802062	3.81299	0.000137298	0.00276527
rna-XM_020977927.1	LOC110201980	3276.52	3.21987	0.844394	3.81323	0.00013716	0.00276527
rna-XM_020981130.1	CCDC174	237.708	0.794327	0.20841	3.81137	0.000138198	0.00277693
rna-XM_020999188.1	LOC110217046	59.1646	-2.63972	0.692664	-3.81097	0.000138424	0.00277795
rna-XM_021009313.1	CASC4	1769.68	-0.597035	0.15675	-3.80884	0.000139621	0.00279047
rna-XM_020987298.1	LOC110209089	27.7002	4.97072	1.30499	3.80902	0.000139521	0.00279047
id-LOC110216293	LOC110216293	28.6013	3.17638	0.834001	3.80861	0.000139753	0.00279047
rna-XM_021001199.1	LOC110218459	255.645	3.79485	0.996281	3.80902	0.000139519	0.00279047
rna-XM_021002540.1	KCNJ2	504.536	2.15853	0.566832	3.80805	0.000140065	0.00279151
rna-XM_020988656.1	LOC110209911	59.0656	4.17465	1.09632	3.80789	0.000140157	0.00279151
rna-XM_020973810.1	LY86	954.587	2.09027	0.549164	3.80627	0.000141076	0.00280627
rna-XM_021005504.1	LOC110221111	96.7395	1.84496	0.484875	3.80502	0.000141793	0.002817
rna-XM_020985149.1	ADCY7	579.172	1.26366	0.332201	3.80391	0.000142429	0.00282608
rna-XM_020993882.1	ADGRF5	196.544	0.975977	0.256628	3.80308	0.000142909	0.00282941
rna-XM_020979180.1	LTBP4	1578.48	-1.01999	0.268206	-3.803	0.000142954	0.00282941
rna-XM_020964301.1	SLC7A8	965.177	1.2103	0.318893	3.79531	0.00014746	0.00291495
rna-XM_020974146.1	GPSM3	249.375	2.16843	0.57147	3.79448	0.000147955	0.00291533
rna-XM_020980920.1	HPS3	777.3	1.19955	0.31614	3.79435	0.000148031	0.00291533
rna-XR_002326116.1	LOC110213814	81.4992	2.86328	0.75455	3.79469	0.000147831	0.00291533
rna-XR_002321122.1	PIP5K1C	324.331	1.17592	0.310021	3.79301	0.000148831	0.00292743
rna-XM_020979833.1	TRPC5	1920.04	1.97926	0.522159	3.79053	0.000150326	0.00295318
rna-XM_020969603.1	LPL	1309.14	0.909841	0.240079	3.78976	0.000150794	0.0029587
rna-XM_020982058.1	OPN3	388.656	2.19164	0.578672	3.78736	0.000152259	0.00298375
rna-XR_002328147.1	LOC110221509	240.727	2.1937	0.579656	3.78449	0.000154024	0.00301403
rna-XM_020998139.1	RAB19	164.326	1.51466	0.400257	3.78423	0.000154185	0.00301403
rna-XM_020985930.1	CD86	178.387	2.05864	0.544208	3.78281	0.000155067	0.00302753
rna-XM_020984897.1	LOC110207267	784.992	1.7666	0.467176	3.78145	0.000155918	0.00302984
rna-XM_020987312.1	LOC110209095	1762.75	3.07873	0.81421	3.78125	0.000156046	0.00302984
rna-XM_020987554.1	MERTK	1157.17	3.33603	0.882137	3.78176	0.000155725	0.00302984
rna-XM_020983604.1	PLEKHO2	2052.09	1.05358	0.278554	3.7823	0.000155385	0.00302984
rna-XM_020999656.1	UHRF1BP1	667.877	0.720731	0.190615	3.78109	0.000156142	0.00302984
rna-XM_020971645.1	FAM26F	710.721	4.58345	1.21241	3.78044	0.000156549	0.00303402
rna-XM_021004947.1	UPP2	297.488	6.60071	1.74731	3.77763	0.000158326	0.00306471
rna-XM_020981815.1	FUT7	33.379	4.26572	1.12952	3.77658	0.000158996	0.00307393
rna-XM_020989828.1	APOA4	24.5001	-3.45251	0.914386	-3.77577	0.000159517	0.00307648
rna-XM_020975641.1	CLIC2	229.022	1.42889	0.378431	3.77582	0.000159481	0.00307648
rna-XM_020982449.1	BPIFC	561.697	-1.12688	0.2985	-3.77514	0.000159918	0.0030792
rna-XM_020973977.1	HACD4	1082.49	1.85237	0.49073	3.77472	0.000160185	0.0030792
rna-XM_020977884.1	LOC110201959	532.915	0.927882	0.245833	3.77444	0.000160368	0.0030792
rna-XM_020995861.1	RUNX1	717.843	2.08599	0.552676	3.77433	0.000160436	0.0030792
rna-XM_020973086.1	LOC110198680	330.529	1.50614	0.399218	3.77273	0.000161471	0.00309532
rna-XM_020984737.1	ZEB2	4789.36	1.38612	0.367511	3.77164	0.000162176	0.00310507
rna-XM_020994316.1	C1R	3818.78	2.75634	0.731149	3.76987	0.000163332	0.00311216
rna-XM_020963397.1	DIAPH2	806.116	1.4689	0.389626	3.77002	0.000163235	0.00311216
rna-XM_021009744.1	F2	24.1326	3.02594	0.802562	3.77035	0.000163019	0.00311216
rna-XM_020981596.1	HELZ2	2090.65	1.27418	0.337926	3.7706	0.000162855	0.00311216
rna-XM_020970894.1	LOC110197197	1839.44	4.64147	1.23143	3.76916	0.000163796	0.00311639
rna-XM_020978019.1	SBSN	7266.58	-0.70807	0.18787	-3.76893	0.000163948	0.00311639
rna-XM_021006511.1	NOXO1	163.104	1.68588	0.44738	3.76835	0.000164331	0.00311993
rna-XM_021000007.1	PDK4	50.0899	1.95906	0.520024	3.76726	0.000165051	0.00312984
rna-XM_020977186.1	RND1	422.377	3.96728	1.05405	3.76384	0.000167322	0.0031691
rna-XM_020982026.1	DNAH14	55.9163	1.95945	0.520721	3.76296	0.000167914	0.00317653
rna-XR_002325090.1	LOC110210375	799.484	3.15335	0.838102	3.76249	0.000168227	0.00317865
rna-XM_020968649.1	LACTB	1689.85	1.51664	0.40329	3.76066	0.000169463	0.00319438
rna-XM_020983903.1	SLC35F6	749.302	0.683414	0.181723	3.76075	0.000169404	0.00319438
rna-XM_020999038.1	FGD3	269.973	1.47957	0.393488	3.76014	0.000169821	0.00319732
rna-XM_020971240.1	ADGRE1	442.768	3.92777	1.04485	3.75916	0.000170484	0.00320218
rna-XM_020992987.1	CC2D2A	562.189	-0.656201	0.174551	-3.75937	0.000170345	0.00320218
rna-XM_020999308.1	LOC110217133	78.8104	2.99564	0.797975	3.75405	0.000173997	0.00326429
rna-XM_021003904.1	LOC110220059	755.644	3.49388	0.931089	3.75246	0.000175105	0.0032812
rna-XM_020965729.1	CDH22	38.1303	1.73404	0.462198	3.75173	0.00017562	0.00328696
rna-XM_020986049.1	NRROS	535.059	3.46625	0.92401	3.75131	0.00017591	0.00328849
rna-XM_020987221.1	OXNAD1	89.746	1.4622	0.389861	3.75056	0.000176442	0.00329455
rna-XM_020975698.1	LOC110200403	1988.48	1.38674	0.370054	3.74741	0.000178668	0.00333219
rna-XR_002326330.1	LOC110214656	15.779	3.7592	1.00505	3.74031	0.000183791	0.00342371
rna-XM_021005627.1	LOC110221212	35.2041	3.90503	1.04434	3.73923	0.000184588	0.00343451
rna-XM_021007481.1	TLR7	1999.86	3.5283	0.943831	3.73827	0.000185288	0.00344348
rna-XM_020983643.1	CSF3R	73.0046	1.84625	0.493937	3.73783	0.000185616	0.00344553
rna-XM_020999733.1	CCDC3	786.002	-0.729748	0.195292	-3.7367	0.000186454	0.00345704
rna-XM_020968362.1	LOC110195544	796.527	-1.74794	0.46787	-3.73595	0.000187005	0.0034632
rna-XM_021009659.1	DGKZ	450.593	0.821989	0.220177	3.73331	0.000188982	0.00349573
rna-XM_020984339.1	TOR1AIP1	4598.37	1.48672	0.398293	3.73274	0.000189411	0.00349957
rna-XM_020985970.1	SEC22A	857.833	-0.670194	0.179586	-3.73189	0.000190048	0.00350316
rna-XM_021009401.1	SLC28A2	3254.78	3.74227	1.00278	3.7319	0.000190043	0.00350316
rna-XR_002325996.1	LOC110213401	14.7797	3.84786	1.03145	3.73052	0.000191084	0.00351817
rna-XM_020976853.1	CNPY3	259.129	0.920293	0.246749	3.72968	0.000191726	0.00352589
rna-XM_021002475.1	GRB2	6248.42	1.06761	0.286544	3.72582	0.000194683	0.00357612
rna-XM_020994107.1	FHDC1	1713.69	-0.666796	0.178993	-3.72527	0.000195108	0.00357976
rna-XM_020970890.1	CASP8	1901.47	1.23042	0.33037	3.72436	0.00019581	0.00358514
rna-XM_020976039.1	CTTNBP2	886.477	-1.1043	0.29652	-3.72418	0.000195949	0.00358514
rna-XM_021003472.1	IL4I1	308.247	3.64787	0.979552	3.72401	0.00019608	0.00358514
rna-XM_020994411.1	APOBEC1	1024.49	6.19655	1.6646	3.72255	0.000197218	0.00359763
rna-XM_020993949.1	PAQR8	172.731	1.17023	0.314339	3.72282	0.000197007	0.00359763
rna-XM_020974064.1	LTA	28.2065	4.31327	1.15911	3.72119	0.000198285	0.00361293
rna-XR_002321932.1	LOC110199121	19.6192	-2.84515	0.764939	-3.71944	0.000199663	0.00363387
rna-XR_002323830.1	LOC110206191	136.967	1.21244	0.326031	3.71879	0.000200179	0.00363908
rna-XM_021001210.1	SLC25A37	1769.68	0.724415	0.194879	3.71725	0.000201402	0.00365712
rna-XM_020966247.1	GPR84	1262.61	2.83003	0.761563	3.71609	0.000202332	0.0036629
rna-XM_020993118.1	LEPROT	661.953	0.604367	0.16264	3.71598	0.000202415	0.0036629
rna-XM_020977031.1	OLFM4	442.674	4.77197	1.28406	3.71632	0.000202148	0.0036629
rna-XM_020990323.1	APBB1IP	506.382	1.76808	0.476019	3.7143	0.000203766	0.00367901
rna-XM_020993995.1	LRAT	198.907	-1.01021	0.27198	-3.7143	0.00020377	0.00367901
rna-XM_020971229.1	ASPG	470.539	-0.85608	0.230571	-3.71286	0.000204929	0.00369427
rna-XM_020974167.1	LOC110199370	1077.21	1.22129	0.328952	3.71267	0.000205082	0.00369427
rna-XR_002321279.1	LOC110196640	313.507	-0.844133	0.227441	-3.71144	0.00020608	0.00370804
rna-XM_020997342.1	CALCOCO2	1381.61	1.15583	0.311669	3.70853	0.000208468	0.00374674
rna-XM_020965104.1	GATA3	5887.61	-0.727545	0.196352	-3.70532	0.000211127	0.00379023
rna-XM_020971340.1	TNFAIP8L1	470.928	-0.699289	0.188828	-3.70331	0.000212806	0.00381605
rna-XM_020992938.1	PLCXD1	1279.51	-0.610574	0.164932	-3.70198	0.00021392	0.00383169
rna-XM_020988330.1	PTPN13	9009.44	-0.510953	0.138033	-3.70167	0.000214185	0.00383209
rna-XR_002320148.1	LOC110192399	18.2462	4.92553	1.3313	3.69979	0.000215781	0.0038563
rna-XM_020989758.1	IL18	1200.21	0.619096	0.167487	3.69638	0.000218695	0.00390397
rna-XM_020986460.1	CUNH14orf37	226.302	-1.01203	0.273913	-3.69471	0.000220137	0.00392087
rna-XM_020972404.1	KHNYN	1534.98	1.15408	0.312342	3.69491	0.000219964	0.00392087
rna-XM_020963763.1	LOC110192544	24.0417	-2.93571	0.795016	-3.69264	0.000221938	0.00394739
rna-XM_020977865.1	LOC110201952	2055.44	4.37591	1.18511	3.69239	0.000222154	0.00394739
rna-XM_020980917.1	LOC110204790	772.627	1.21585	0.329326	3.69194	0.000222549	0.00394739
rna-XM_020969475.1	TGOLN2	2514.51	0.535273	0.144998	3.6916	0.00022285	0.00394739
rna-XM_021009349.1	TRIM69	625.871	1.76029	0.47684	3.69157	0.000222873	0.00394739
rna-XM_020996186.1	LOC110215019	74.1985	3.78136	1.02467	3.69032	0.000223974	0.00396246
rna-XM_020978206.1	PLEKHG2	245.035	0.945303	0.256281	3.68854	0.000225543	0.00398156
rna-XM_020981293.1	VSTM2A	222.755	-1.51339	0.410296	-3.68853	0.000225556	0.00398156
rna-XM_021005581.1	LOC110221185	396.39	6.408	1.73754	3.68798	0.000226045	0.00398574
rna-XM_020973608.1	TNFRSF1B	946.332	3.05055	0.827248	3.68759	0.000226384	0.00398728
rna-XM_021008337.1	LOC110223003	177.72	1.12453	0.305112	3.68562	0.000228146	0.00401385
rna-XM_020993943.1	LOC110213567	211.531	2.03235	0.551733	3.68358	0.00022998	0.00404163
rna-XM_020976332.1	MSMO1	7913.13	-0.693058	0.188176	-3.68303	0.000230475	0.00404583
rna-XM_020966462.1	SERPINE1	112.836	2.31721	0.629364	3.68183	0.000231567	0.00406051
rna-XM_020977971.1	LGR4	3970.58	-0.528237	0.14349	-3.68135	0.000232005	0.00406368
rna-XM_020999166.1	LOC110217037	244.337	0.761951	0.207067	3.67973	0.000233477	0.00408495
rna-XM_020996171.1	LOC110215002	5163.46	0.609664	0.165731	3.67863	0.000234492	0.0040968
rna-XM_020994625.1	RASSF4	1363.63	1.30689	0.355285	3.67843	0.000234672	0.0040968
rna-XM_020967528.1	NEK6	1661.15	1.02393	0.278424	3.6776	0.000235441	0.0041057
rna-XM_020984394.1	CUNH1orf21	1532.58	-0.608433	0.165495	-3.67644	0.000236509	0.00411979
rna-XM_020967790.1	LOC110195162	715.929	3.72736	1.01393	3.67614	0.000236785	0.00412006
rna-XM_021007235.1	ZSWIM6	975.678	1.2634	0.343835	3.67443	0.000238379	0.00414325
rna-XM_021005161.1	TMEM173	323.299	0.939766	0.255794	3.67391	0.000238865	0.00414713
rna-XM_020988020.1	ACSL5	283.641	1.86153	0.507268	3.66972	0.000242812	0.00421104
rna-XM_020968608.1	ESRP1	3550.62	-0.643779	0.175511	-3.66803	0.00024443	0.00423446
rna-XM_020980105.1	CHIC1	2172.83	-1.22455	0.333897	-3.66744	0.000244993	0.00423855
rna-XM_020977764.1	UPP1	12.1455	3.99911	1.0905	3.66722	0.000245201	0.00423855
rna-XM_020974306.1	C2	3257	2.98879	0.81528	3.66596	0.000246411	0.00425483
rna-XM_020974310.1	NELFE	376.38	0.851767	0.232495	3.66359	0.000248706	0.00428978
rna-XM_020995320.1	NAPRT	229.313	0.990278	0.270345	3.66301	0.00024927	0.00429482
rna-XM_020992720.1	RSAD2	6899.59	3.99523	1.09079	3.6627	0.000249567	0.00429527
rna-XM_020974160.1	OSCAR	11.9981	4.7757	1.30444	3.66111	0.000251121	0.00431263
rna-XM_020998223.1	RUFY2	1123.86	-0.556649	0.152032	-3.66138	0.000250857	0.00431263
rna-XM_020995003.1	LOC110214211	588.136	-1.81054	0.494727	-3.65967	0.000252539	0.0043323
rna-XM_020983115.1	RCAN3	4794.31	-0.680667	0.186013	-3.65924	0.000252968	0.00433495
rna-XM_020967387.1	GID4	13481.1	-0.736485	0.201421	-3.65645	0.000255736	0.00437351
rna-XR_002327014.1	LOC110217290	58.068	3.78234	1.03444	3.65641	0.000255771	0.00437351
rna-XM_020985536.1	TWSG1	2287.15	-0.637396	0.174346	-3.65592	0.000256259	0.00437714
rna-XM_020991799.1	TLR10	171.633	1.88382	0.515456	3.65466	0.000257524	0.004394
rna-XM_020992986.1	DIRAS3	25.9881	-3.38993	0.927767	-3.65386	0.000258328	0.00439798
rna-XM_020970682.1	EMILIN2	925.678	1.00507	0.275051	3.65412	0.000258067	0.00439798
rna-XM_020985979.1	MYLK	988.362	-0.664947	0.181998	-3.6536	0.00025859	0.00439798
rna-XM_020980830.1	LYSMD2	59.5648	3.12114	0.854695	3.65176	0.000260454	0.00442492
rna-XM_020980296.1	GPR160	60.3281	1.95018	0.5343	3.64997	0.00026227	0.004451
rna-XM_020982505.1	CSF2RB	952.543	3.38014	0.926699	3.64751	0.000264799	0.0044843
rna-XM_020976814.1	LOC110201282	10.0576	4.9432	1.35518	3.64763	0.000264666	0.0044843
rna-XM_020965682.1	CD40	270.561	3.77604	1.03578	3.64559	0.00026678	0.00451303
rna-XM_020995847.1	IFNGR2	734.112	1.12387	0.308345	3.64484	0.000267559	0.00451655
rna-XM_020983304.1	SESN2	418.6	1.32333	0.363062	3.64491	0.000267489	0.00451655
rna-XM_020995630.1	LOC110214627	67.455	1.993	0.547077	3.64299	0.000269486	0.00453941
rna-XR_002327745.1	TBC1D17	781.009	0.929859	0.255246	3.64299	0.000269485	0.00453941
rna-XM_020964785.1	AEN	1317.62	0.654927	0.179967	3.63914	0.000273551	0.00460298
rna-XM_020985918.1	HCLS1	178.78	1.81857	0.499968	3.63738	0.00027543	0.00462969
rna-XM_020997830.1	GALNT7	1131.28	-0.807546	0.222053	-3.63673	0.000276123	0.00463149
rna-XM_020976261.1	TMPRSS2	120.367	-1.27118	0.349524	-3.63689	0.000275946	0.00463149
rna-XM_020997626.1	HOXB8	226.971	-0.74158	0.204145	-3.63261	0.000280572	0.00470115
rna-XM_020986120.1	ESYT3	467.935	-0.683593	0.188198	-3.63231	0.000280898	0.00470163
rna-XM_020984581.1	PRKAR2B	535.033	-0.918459	0.252907	-3.63161	0.000281653	0.00470929
rna-XM_020986559.1	RAB32	586.253	1.47678	0.406685	3.63127	0.000282031	0.00471064
rna-XM_020963753.1	IL1B	236.018	4.08366	1.12567	3.62777	0.000285882	0.00476993
rna-XM_020986523.1	SYNDIG1L	24.4487	-3.46306	0.954671	-3.62749	0.000286194	0.00477011
rna-XM_020968972.1	ABHD6	337.66	-0.964321	0.266223	-3.62224	0.000292066	0.00485775
rna-XM_020968635.1	RORA	1163.22	-0.9411	0.259795	-3.62247	0.000291801	0.00485775
rna-XM_020993241.1	CMTM7	94.8292	1.085	0.299605	3.62143	0.000292974	0.00486774
rna-XM_020987869.1	IL1R2	2883.14	-0.501424	0.138512	-3.62007	0.000294525	0.00488838
rna-XM_020988899.1	TIPARP	2278.11	1.01486	0.280432	3.61892	0.000295832	0.00490493
rna-XM_020987713.1	BEND5	149.146	0.85646	0.236701	3.61832	0.000296525	0.00491128
rna-XM_021005830.1	HIP1	609.602	0.676481	0.187023	3.6171	0.000297917	0.00492826
rna-XM_021006914.1	IL27	32.0262	3.50327	0.968589	3.61688	0.000298173	0.00492826
rna-XM_020995504.1	PRUNE2	252.9	0.871972	0.241262	3.61422	0.000301258	0.00497239
rna-XM_020994439.1	VSIR	114.386	1.61031	0.445572	3.61403	0.000301471	0.00497239
rna-XM_020985939.1	LOC110208108	1707.27	3.19102	0.883762	3.61072	0.000305348	0.0050311
rna-XM_020972663.1	IFI35	897.856	1.28347	0.355488	3.61045	0.00030567	0.00503117
rna-XM_021007889.1	BATF3	214.81	2.54096	0.704276	3.60791	0.000308674	0.00506482
rna-XM_020996446.1	CCDC152	3867.57	1.36425	0.378121	3.60797	0.000308602	0.00506482
rna-XM_021002567.1	CDC42EP4	831.65	-0.703821	0.195055	-3.60833	0.000308178	0.00506482
rna-XM_020982491.1	LOC110205721	47.5379	3.17317	0.880272	3.60476	0.000312444	0.00512136
rna-XM_021008442.1	ACTB	5797.84	0.87723	0.243411	3.6039	0.000313474	0.00513294
rna-XM_021001124.1	ADAMDEC1	52.0479	2.57109	0.714031	3.60081	0.000317229	0.00518905
rna-XM_020976886.1	LOC110201312	11.3304	-2.98429	0.829279	-3.59866	0.000319865	0.00522677
rna-XM_021002451.1	CD300LF	212.198	2.58322	0.717992	3.59784	0.000320873	0.00523244
rna-XM_020999634.1	CMTR1	2075.6	0.700472	0.194679	3.59808	0.00032057	0.00523244
rna-XM_020995438.1	ABCA1	9161.72	1.66683	0.463339	3.59743	0.000321374	0.00523522
rna-XM_020970317.1	FMNL2	1942.41	1.62147	0.450887	3.59617	0.000322931	0.00525112
rna-XM_020981543.1	SLCO4A1	182.37	1.15834	0.322111	3.59611	0.000323013	0.00525112
rna-XM_020987107.1	ALDH8A1	12.187	3.55952	0.990077	3.59519	0.000324154	0.00526426
rna-XM_020964284.1	SMIM3	221.568	1.42823	0.397363	3.59428	0.000325293	0.00527735
rna-XM_020988882.1	VEPH1	377.721	0.981917	0.273283	3.59304	0.000326839	0.00529699
rna-XM_021007322.1	BCL11B	5602.62	-0.626427	0.174364	-3.59265	0.000327332	0.00529956
rna-XM_020972908.1	TRIQK	213.609	-0.889915	0.24775	-3.59198	0.000328173	0.00530776
rna-XM_020971425.1	DAPK3	1645.23	0.555657	0.154787	3.58981	0.000330918	0.00534669
rna-XM_020969618.1	RNF170	5796.86	-0.5575	0.155347	-3.58874	0.00033228	0.00536322
rna-XM_020973346.1	FHAD1	25.5874	-3.03413	0.845612	-3.58809	0.000333111	0.00537116
rna-XM_021000436.1	CUNH1orf198	2382.66	-0.513101	0.143101	-3.58558	0.000336325	0.00541747
rna-XR_002328871.1	LOC110224089	19.6208	3.06216	0.854513	3.58352	0.000338996	0.00545495
rna-XR_002326954.1	LOC110217074	68.9589	1.73291	0.483685	3.58272	0.00034004	0.00546065
rna-XM_020998928.1	MST1	164.584	1.85045	0.516476	3.58283	0.000339894	0.00546065
rna-XR_002320524.1	LOC110193693	407.279	-0.83757	0.233813	-3.58222	0.000340689	0.00546553
rna-XM_021000444.1	GALNT2	721.994	0.886256	0.247423	3.58195	0.00034104	0.00546561
rna-XM_020969662.1	LOC110196430	13.7833	4.52602	1.26402	3.58066	0.000342732	0.00548718
rna-XM_020989894.1	PTCHD1	41.4909	-1.98164	0.553855	-3.57791	0.000346359	0.00553964
rna-XM_020982698.1	LOC110205830	332.937	-0.950192	0.265637	-3.57703	0.000347517	0.00555256
rna-XM_021003764.1	KCNN4	69.3545	1.90641	0.533304	3.57471	0.000350613	0.00558581
rna-XM_020996772.1	PARP8	654.729	1.65719	0.46357	3.57484	0.000350436	0.00558581
rna-XM_020986586.1	ZC3H12D	117.6	1.39819	0.391137	3.57468	0.000350657	0.00558581
rna-XM_020977936.1	GBX1	36.4326	4.1773	1.16894	3.57357	0.000352145	0.00560388
rna-XM_020999736.1	SEMA3D	3564.5	-0.846647	0.236993	-3.57246	0.00035365	0.00562217
rna-XM_020975541.1	COLEC10	18.7389	4.154	1.1629	3.57211	0.000354116	0.00562394
rna-XM_020964250.1	LOC110192849	933.38	0.67038	0.187925	3.56728	0.000360706	0.00572073
rna-XM_020995938.1	LOC110214852	970.484	1.61177	0.451867	3.56691	0.000361221	0.00572073
rna-XM_020984537.1	MYO5C	228.01	1.16807	0.32748	3.56685	0.000361294	0.00572073
rna-XM_020997160.1	GZMA	137.064	0.900161	0.252389	3.56656	0.000361704	0.0057215
rna-XM_020993259.1	GPNMB	312.422	0.989689	0.277743	3.56332	0.000366192	0.00578671
rna-XM_020995625.1	PRKCB	1653.07	2.70773	0.760198	3.56187	0.000368226	0.00581305
rna-XM_020997203.1	KL	62.6293	1.56519	0.439526	3.56109	0.00036932	0.00582452
rna-XM_020967684.1	LOC110195030	16.3141	3.61681	1.01597	3.55994	0.000370934	0.00584415
rna-XM_020988482.1	LOC110209791	706.469	4.17003	1.17161	3.55921	0.000371969	0.00585463
rna-XM_021005584.1	GPC1	848.147	-0.64172	0.180402	-3.55716	0.000374886	0.00587937
rna-XR_002324920.1	LOC110209793	711.034	4.17544	1.17373	3.55741	0.000374536	0.00587937
rna-XM_020985402.1	PLEK	1926.65	3.31658	0.932394	3.55706	0.000375026	0.00587937
rna-XM_020981600.1	STMN3	31.4273	-1.94889	0.547789	-3.55774	0.000374058	0.00587937
rna-XM_021007059.1	ABR	1051.38	1.00209	0.281924	3.55447	0.000378749	0.0059291
rna-XM_020986943.1	PAX1	46.4265	-1.53313	0.431342	-3.55433	0.000378947	0.0059291
rna-XM_020972748.1	TMEM106A	344.552	1.24602	0.350635	3.55361	0.000379976	0.00593934
rna-XM_020995809.1	SERPINB10	131.929	1.19438	0.336845	3.54578	0.000391452	0.00610666
rna-XM_021007100.1	WDR81	800.601	0.743581	0.209701	3.54591	0.000391255	0.00610666
rna-XM_020988974.1	ERFE	89.1852	1.31194	0.370185	3.544	0.000394099	0.0061419
rna-XM_020971603.1	ZUFSP	1173.12	0.849658	0.239903	3.54167	0.000397601	0.00619037
rna-XM_020981546.1	OGFR	3770.73	1.19728	0.3381	3.5412	0.000398306	0.00619527
rna-XM_020965805.1	ABCC4	1734.85	-0.556058	0.157062	-3.54037	0.00039957	0.00620435
rna-XM_021004931.1	WDSUB1	326.16	0.728866	0.205877	3.5403	0.000399674	0.00620435
rna-XM_020997373.1	GNGT2	88.3579	2.31084	0.652826	3.53974	0.000400518	0.00621136
rna-XM_020993186.1	TGFBR2	2044.01	0.822596	0.232484	3.53829	0.000402723	0.00623944
rna-XM_020972882.1	SPATA21	83.6132	1.29023	0.364686	3.53793	0.000403284	0.00624203
rna-XM_020988183.1	EMX2	485.923	-0.822126	0.232472	-3.53645	0.000405546	0.00627092
rna-XM_020995701.1	ZCCHC2	1118.73	1.06494	0.301206	3.53559	0.00040686	0.0062851
rna-XM_021007684.1	LOC110222598	545.919	4.45626	1.26079	3.5345	0.000408544	0.00630495
rna-XM_020975484.1	DOCK10	675.168	1.25636	0.355615	3.53293	0.000410989	0.0063242
rna-XM_020997276.1	IL31RA	94.377	1.62121	0.458842	3.53327	0.000410459	0.0063242
rna-XM_020976319.1	TSHR	27.416	-3.27549	0.927098	-3.53305	0.000410788	0.0063242
rna-XM_021004107.1	CUNH19orf68	102.159	-1.01118	0.286286	-3.53207	0.000412321	0.00633853
rna-XM_020986788.1	CD83	172.344	2.18434	0.618729	3.53036	0.00041499	0.00637338
rna-XM_020963834.1	BARX2	500.507	-0.680141	0.192771	-3.52824	0.000418337	0.00641855
rna-XM_020989944.1	LNX1	253.926	-0.950913	0.27003	-3.52151	0.000429102	0.00657735
rna-XM_020977726.1	LOC110201850	382.708	0.886682	0.251851	3.52067	0.000430464	0.00659184
rna-XM_021007032.1	LOC110222161	113.413	1.70306	0.483805	3.52013	0.000431336	0.00659882
rna-XM_020977463.1	FFAR2	43.5569	2.57048	0.730615	3.51824	0.000434418	0.00663955
rna-XM_020969309.1	ARID3A	288.971	1.35553	0.385503	3.51627	0.00043766	0.00666504
rna-XM_020972007.1	FCER1G	200.597	3.68667	1.04845	3.51631	0.000437593	0.00666504
rna-XM_020992324.1	LCP2	1753.81	3.37398	0.959371	3.51687	0.000436671	0.00666504
rna-XM_020981740.1	LOC110205268	202.141	-0.735321	0.209139	-3.51595	0.00043819	0.00666504
rna-XM_021004105.1	PTPRH	39.0772	2.34326	0.66643	3.51613	0.000437879	0.00666504
rna-XM_021004361.1	ANP32E	4257.15	-0.550223	0.156515	-3.51546	0.000438993	0.00667084
rna-XM_020996132.1	RAB39A	208.567	1.48783	0.423384	3.51414	0.000441188	0.00669777
rna-XR_002327989.1	TUFT1	2620.08	-0.698312	0.198788	-3.51285	0.000443331	0.00672386
rna-XM_020990221.1	CLEC4E	162.807	5.98693	1.70542	3.51053	0.000447215	0.00677627
rna-XM_021003153.1	CD55	131.321	1.06341	0.302987	3.50975	0.000448523	0.00678959
rna-XM_020995698.1	SERPINB7	885.912	-1.44839	0.412738	-3.50923	0.000449409	0.00679651
rna-XM_020977882.1	LOC110201958	2842.29	4.09824	1.16813	3.50839	0.000450832	0.00681153
rna-XM_020966524.1	ACAP1	401.762	0.662918	0.18902	3.50714	0.000452959	0.00683324
rna-XM_020999593.1	DPYD	3165.79	2.84619	0.811613	3.50683	0.000453474	0.00683324
rna-XM_020996099.1	LOC110214950	946.857	3.25282	0.927581	3.50678	0.000453564	0.00683324
rna-XM_020977849.1	LOC110201946	222.964	4.94222	1.40952	3.50631	0.000454358	0.00683869
rna-XM_020987276.1	DNAJC13	3057.61	0.757769	0.216284	3.50358	0.000459047	0.00689961
rna-XM_020989365.1	FHOD1	202.739	1.20663	0.344412	3.50345	0.000459277	0.00689961
rna-XM_020969271.1	LOC110196136	2794.01	-0.479052	0.136758	-3.50291	0.000460204	0.00690582
rna-XM_020988935.1	RAP2B	1494.53	0.798202	0.227882	3.5027	0.000460563	0.00690582
rna-XM_021008044.1	TAOK3	662.947	1.15976	0.331178	3.50193	0.000461908	0.00691944
rna-XM_021007120.1	ATG3	2147.9	0.544267	0.155501	3.5001	0.000465085	0.00696046
rna-XM_020974300.1	C4A	1722.95	1.55574	0.444573	3.4994	0.00046631	0.00697219
rna-XM_020979141.1	BLVRB	280.414	0.8883	0.253908	3.4985	0.000467878	0.00698076
rna-XM_020999327.1	LOC110217147	10.2349	5.41276	1.5472	3.49842	0.000468016	0.00698076
rna-XM_021005665.1	LOC110221238	21.9901	4.07291	1.16425	3.49832	0.000468205	0.00698076
rna-XM_020980972.1	MTMR14	1185.06	0.536916	0.153559	3.49647	0.000471462	0.0070227
rna-XM_020973717.1	SLC38A4	137.874	-1.12258	0.3212	-3.49495	0.000474147	0.00705606
rna-XR_002325608.1	LOC110212233	77.6377	7.1619	2.05021	3.49326	0.000477165	0.0070943
rna-XM_020972538.1	DEXI	592.636	-0.628851	0.180085	-3.49197	0.000479471	0.00712189
rna-XM_020995529.1	GCNT1	1641.17	1.38908	0.397846	3.49151	0.000480293	0.00712297
rna-XM_020986861.1	RIPOR2	1374.11	3.07125	0.879655	3.49143	0.000480443	0.00712297
rna-XM_020995936.1	DSCR3	730.462	1.02527	0.293704	3.49084	0.000481511	0.00713212
rna-XM_020987408.1	LOC110209150	2173.45	3.40097	0.975134	3.4877	0.000487191	0.00720952
rna-XM_020984488.1	GNAI1	1930.18	-0.666461	0.191106	-3.48739	0.000487766	0.00721128
rna-XM_020974982.1	L3MBTL4	266.411	1.08405	0.310884	3.48699	0.000488491	0.00721527
rna-XM_020984764.1	TMPRSS13	389.945	-0.830937	0.238354	-3.48614	0.000490042	0.00723143
rna-XM_020963705.1	LRRK1	619.291	1.18529	0.34027	3.48338	0.000495129	0.00729676
rna-XM_021002862.1	MOGAT1	9.86622	5.31146	1.52486	3.48324	0.000495391	0.00729676
rna-XM_020998833.1	RGS14	90.6652	1.68773	0.484698	3.48203	0.000497631	0.00732295
rna-XM_020997639.1	CNDP1	16.3813	3.14116	0.90273	3.47962	0.000502121	0.00737581
rna-XM_020974603.1	FAXDC2	661.729	0.578107	0.166142	3.4796	0.000502155	0.00737581
rna-XM_021005580.1	LOC110221186	2934.36	2.99965	0.862625	3.47736	0.000506385	0.00743105
rna-XM_020964070.1	LOC110192725	1190.12	3.45087	0.992549	3.47677	0.000507487	0.00743555
rna-XM_020969829.1	SASH3	56.6711	2.15991	0.621255	3.4767	0.000507631	0.00743555
rna-XM_021009526.1	SNX24	397.814	1.39764	0.402035	3.47641	0.000508171	0.00743659
rna-XR_002322255.1	LOC110200440	79.138	-1.21334	0.349134	-3.47529	0.000510302	0.00746086
rna-XM_020975422.1	LOC110200199	182.863	1.08454	0.312141	3.47453	0.000511755	0.00746833
rna-XM_020992405.1	UBTD2	544.957	0.714548	0.205652	3.47455	0.000511711	0.00746833
rna-XM_020983543.1	COL16A1	2982.28	-0.736709	0.212048	-3.47425	0.000512281	0.00746912
rna-XR_002327001.1	LOC110217252	13.8144	5.19447	1.49551	3.47337	0.000513969	0.00748684
rna-XM_020976503.1	GLOD5	154.309	-1.00136	0.288321	-3.47309	0.000514502	0.00748771
rna-XM_020965362.1	LOC110193499	128.799	1.87671	0.540885	3.46971	0.000521014	0.00757552
rna-XM_020991417.1	CUNH1orf68	768.446	-1.92467	0.554852	-3.46881	0.00052277	0.0075857
rna-XM_020968120.1	EPSTI1	2587.68	2.67654	0.771646	3.46861	0.000523151	0.0075857
rna-XM_020980852.1	MED12L	2650.6	1.24832	0.359884	3.46867	0.000523033	0.0075857
rna-XM_020972531.1	EMP2	18730.8	-0.691028	0.199309	-3.46713	0.000526053	0.00762079
rna-XM_020991752.1	S100A14	2323.09	-0.534276	0.154113	-3.46678	0.000526726	0.00762357
rna-XM_020969275.1	ILVBL	5157.31	-1.41738	0.408921	-3.46614	0.000527985	0.0076348
rna-XM_021007319.1	AK7	89.2224	2.08341	0.601555	3.46337	0.000533457	0.00770689
rna-XM_020973619.1	LOC110198966	1188.61	-1.1851	0.342304	-3.46214	0.000535889	0.00772792
rna-XM_020993556.1	SLC40A1	8333.91	-0.837641	0.241933	-3.46228	0.000535623	0.00772792
rna-XM_020994733.1	TBC1D21	14.3615	-2.57564	0.744053	-3.46164	0.000536896	0.0077354
rna-XR_002320759.1	LOC110194645	14.6181	-3.31145	0.956716	-3.46127	0.000537636	0.00773902
rna-XR_002325868.1	LOC110213090	40.783	2.06987	0.598476	3.45857	0.00054306	0.00781
rna-XM_020969811.1	MBNL3	3299.38	-0.529853	0.153227	-3.45797	0.000544271	0.00782031
rna-XM_020963780.1	FLI1	808.393	1.37304	0.39711	3.45757	0.000545065	0.00782462
rna-XM_020989242.1	KIAA0513	2853.13	-0.68406	0.197876	-3.45702	0.00054619	0.00783367
rna-XM_020972069.1	DLL1	954.859	0.597691	0.172957	3.45573	0.000548804	0.00786232
rna-XM_020975769.1	PDLIM2	229.327	-0.894793	0.258944	-3.45555	0.000549181	0.00786232
rna-XM_020999684.1	DHTKD1	1002.99	-0.539064	0.156025	-3.45499	0.000550315	0.00787145
rna-XM_020963282.1	LOC110192234	1420.55	3.35198	0.970326	3.45449	0.000551326	0.00787878
rna-XM_020994153.1	ABCC9	503.354	0.717555	0.207815	3.45285	0.000554701	0.00791987
rna-XM_020969365.1	EPHX3	917.707	-0.559299	0.162127	-3.44976	0.000561093	0.00798234
rna-XM_020988581.1	NKX6-1	9.69625	4.60071	1.33359	3.44988	0.000560843	0.00798234
rna-XM_020990953.1	SPRED1	4883.3	-0.555228	0.160947	-3.44977	0.000561071	0.00798234
rna-XM_020999980.1	TSPAN13	180.276	1.29984	0.376722	3.45039	0.000559781	0.00798234
rna-XM_021004738.1	TMEM229B	353.594	0.872506	0.252967	3.44909	0.000562471	0.00799477
rna-XM_021000215.1	LGMN	10458.9	2.63843	0.765322	3.44748	0.000565848	0.00803555
rna-XM_020983129.1	RUNX3	217.76	0.956673	0.277534	3.44705	0.000566753	0.0080412
rna-XM_020988872.1	RARRES1	143.256	1.43413	0.416118	3.44644	0.000568026	0.00805204
rna-XM_020981819.1	CLIC3	4263.84	-0.590896	0.171489	-3.44567	0.000569647	0.00806059
rna-XM_021000744.1	NAALAD2	121.443	0.887318	0.257512	3.44574	0.000569503	0.00806059
rna-XM_021001734.1	TIGAR	329.709	1.60079	0.464751	3.44441	0.000572313	0.00809108
rna-XM_020978132.1	FCER2	3242.69	2.89994	0.842078	3.44379	0.00057362	0.0080956
rna-XM_020983167.1	STMN1	612.709	-1.02553	0.297792	-3.44377	0.000573656	0.0080956
rna-XM_020975836.1	TMTC1	362.129	0.954757	0.27732	3.4428	0.000575728	0.00811761
rna-XM_020992973.1	XG	684.558	-1.38383	0.40198	-3.44254	0.000576275	0.0081181
rna-XM_020995431.1	AMACR	276.786	-0.908416	0.263931	-3.44186	0.000577722	0.00813125
rna-XM_021004118.1	PRKCG	167.376	1.03163	0.299769	3.44141	0.000578695	0.0081377
rna-XM_020987306.1	CCRL2	648.316	3.27294	0.952465	3.43629	0.000589747	0.00828576
rna-XM_020993613.1	RFTN2	224.672	-0.819533	0.238516	-3.43596	0.000590451	0.00828829
rna-XM_020969850.1	GPC4	1833.4	-0.544938	0.158654	-3.43477	0.000593062	0.00831757
rna-XR_002323827.1	LOC110206186	2527.13	-0.556641	0.162086	-3.43423	0.00059425	0.00832686
rna-XM_020993914.1	ELOVL5	631.418	0.887871	0.258591	3.43349	0.00059586	0.00832893
rna-XM_020989483.1	LOC110210510	1461.17	-1.10647	0.322279	-3.43327	0.000596351	0.00832893
rna-XM_021000157.1	RIMS1	137.166	-1.34442	0.391621	-3.43296	0.000597028	0.00832893
rna-XM_021009516.1	S1PR3	957.235	-0.53443	0.155672	-3.43306	0.000596819	0.00832893
rna-XM_020985481.1	TMEM17	684.543	-0.580522	0.169061	-3.43379	0.000595195	0.00832893
rna-XM_020995791.1	LOC110214748	11167.9	-0.467501	0.136194	-3.43261	0.000597794	0.00832938
rna-XM_020986443.1	RRBP1	715.789	0.799076	0.232799	3.43247	0.000598112	0.00832938
rna-XM_020990205.1	IRAK3	182.184	1.34611	0.392213	3.43209	0.000598956	0.00833381
rna-XM_020985625.1	DOK6	142.73	-1.09015	0.31766	-3.43182	0.000599534	0.00833453
rna-XM_020979606.1	LOC110203125	1086.09	3.20824	0.934927	3.43154	0.000600158	0.00833588
rna-XM_020963898.1	CAT	2696.86	-0.63914	0.18627	-3.43126	0.000600775	0.00833714
rna-XM_021007456.1	ADGRG2	484.63	-0.665808	0.19406	-3.43094	0.000601493	0.0083398
rna-XM_020978047.1	RASAL1	85.367	-1.34367	0.391682	-3.43051	0.000602453	0.00834579
rna-XM_020966154.1	ITGA5	898.222	0.597385	0.174157	3.43015	0.000603255	0.00834959
rna-XM_021000866.1	RNF213	26382.4	1.4927	0.435713	3.42588	0.000612822	0.00847241
rna-XM_020987104.1	SGK1	3618.5	0.991812	0.28952	3.42571	0.000613198	0.00847241
rna-XM_020963758.1	DBNL	540.138	0.716141	0.209088	3.42508	0.000614622	0.00848467
rna-XM_020965643.1	ST6GALNAC4	261.108	0.998685	0.29165	3.42426	0.000616484	0.00850297
rna-XM_020985087.1	SHCBP1	721.614	-0.644621	0.188368	-3.42213	0.000621328	0.00856232
rna-XM_020994875.1	LDLR	1603.81	0.853124	0.249414	3.42052	0.000625012	0.00860559
rna-XM_020996718.1	OSM	10.2251	4.47518	1.30863	3.41974	0.000626812	0.00862289
rna-XM_020968250.1	CTHRC1	61.4746	1.58075	0.462326	3.41913	0.000628226	0.00863483
rna-XM_020987310.1	LOC110209094	3008.43	3.22576	0.943618	3.4185	0.000629671	0.0086397
rna-XM_020970190.1	SH2B3	534.052	1.16105	0.339623	3.41863	0.000629372	0.0086397
rna-XM_020977729.1	CADM3	61.9264	1.92665	0.563703	3.41784	0.000631202	0.00865321
rna-XM_020991275.1	RHOH	358.894	3.62928	1.06196	3.41752	0.000631934	0.00865575
rna-XM_020986517.1	SGPP1	2049.75	-0.583009	0.170623	-3.41695	0.000633279	0.00866668
rna-XM_021006793.1	LMF1	370.681	0.931541	0.272712	3.41584	0.000635851	0.00868685
rna-XM_020963348.1	SLC6A4	189.043	-0.934844	0.273674	-3.41591	0.000635693	0.00868685
rna-XM_020980719.1	LOC110204530	128.544	4.29291	1.2569	3.41549	0.000636676	0.00869063
rna-XM_020979624.1	LOC110203146	1186.77	2.65173	0.7768	3.41367	0.000640953	0.00874147
rna-XM_020969672.1	2023-03-01	610.917	3.1395	0.919869	3.41298	0.00064256	0.00875584
rna-XM_020966322.1	KRT6B	41653.4	0.648184	0.190009	3.41133	0.000646468	0.00879397
rna-XM_021001891.1	PPM1J	94.56	1.09688	0.321525	3.41148	0.000646105	0.00879397
rna-XM_020968686.1	OSBPL1A	774.287	0.93709	0.274721	3.41106	0.000647118	0.00879525
rna-XM_021006650.1	CAPN15	1524.35	0.675166	0.198007	3.4098	0.000650094	0.00880547
rna-XM_020982454.1	LARGE1	481.226	0.831855	0.243952	3.40991	0.000649848	0.00880547
rna-XR_002324866.1	LOC110209583	3877.53	-0.851003	0.249545	-3.41022	0.000649113	0.00880547
rna-XM_020991649.1	SHE	1186.68	1.0558	0.309599	3.41023	0.000649089	0.00880547
rna-XM_020999303.1	LOC110217125	30.0909	-2.43857	0.715567	-3.40788	0.000654703	0.00886031
rna-XM_020988009.1	PDCD4	5958.21	-0.704762	0.206824	-3.40755	0.000655486	0.00886333
rna-XM_021000871.1	PRKAR1A	22071.3	-0.478647	0.140514	-3.40639	0.000658278	0.00888592
rna-XM_020981505.1	PSMA7	2588.56	0.550389	0.161574	3.40642	0.000658218	0.00888592
rna-XM_020992910.1	LOC110212819	279.605	2.28381	0.670603	3.40561	0.000660174	0.00890392
rna-XM_020970965.1	PID1	638.173	1.10113	0.323432	3.40452	0.000662814	0.00893191
rna-XM_020975229.1	TTYH3	1138.18	1.36401	0.400742	3.40371	0.000664767	0.00895062
rna-XM_020976020.1	CIB2	355.271	1.1223	0.329926	3.40168	0.000669739	0.00900225
rna-XM_020969783.1	LOC110196500	1907.85	-0.529408	0.155624	-3.40183	0.000669367	0.00900225
rna-XM_020973604.1	LOC110198959	7477.81	2.39928	0.70541	3.40125	0.000670781	0.00900313
rna-XM_021007444.1	TMSB4X	6225.33	0.932438	0.274151	3.40119	0.000670942	0.00900313
rna-XM_020985841.1	DTX3L	5438.92	1.05908	0.311468	3.40027	0.000673191	0.00902566
rna-XM_020964634.1	HMGN5	176.751	-1.87764	0.552314	-3.39958	0.000674883	0.00903305
rna-XM_020992128.1	NWD2	10.9507	-5.09458	1.49853	-3.39971	0.000674575	0.00903305
rna-XM_020981151.1	WDR72	350.37	4.06111	1.19478	3.39905	0.000676195	0.00904297
rna-XM_020981312.1	IKZF1	1828.25	1.50899	0.444012	3.39853	0.000677501	0.00905279
rna-XM_020981085.1	MKRN2	509.591	0.634482	0.18673	3.39786	0.000679163	0.00905742
rna-XM_020968746.1	NPC1	2946.57	0.599299	0.176384	3.39769	0.000679564	0.00905742
rna-XM_020965014.1	PFKFB3	1763.48	2.57033	0.756407	3.39808	0.000678593	0.00905742
rna-XR_002326031.1	LOC110213560	146.778	5.06194	1.49028	3.39665	0.000682173	0.00908017
rna-XM_020977099.1	PHF24	71.4231	-1.89821	0.558864	-3.39655	0.000682418	0.00908017
rna-XM_021001849.1	SMC2	1728.21	-0.623468	0.183625	-3.39532	0.000685474	0.00911318
rna-XM_021000904.1	KCNC4	28.5796	-2.18653	0.644228	-3.39403	0.000688721	0.009141
rna-XR_002326410.1	LOC110215016	248.167	-0.707442	0.208426	-3.39421	0.000688278	0.009141
rna-XM_020989301.1	LCAT	152.074	1.01767	0.29996	3.39269	0.000692103	0.0091782
rna-XM_020996833.1	CUNH10orf128	228.076	1.28091	0.377585	3.39238	0.000692878	0.00918077
rna-XM_020972287.1	GAB2	517.61	1.38234	0.407513	3.39214	0.000693489	0.00918119
rna-XM_020990632.1	LOC110211382	148.36	1.0761	0.317292	3.3915	0.000695102	0.00919486
rna-XM_021006374.1	XPO6	1697.21	0.804611	0.237291	3.39082	0.000696848	0.00921026
rna-XM_020970251.1	EIF3E	7242.82	-0.484858	0.143122	-3.38772	0.000704772	0.00930722
rna-XM_020972739.1	LOC110198454	603.297	3.75073	1.10736	3.38708	0.000706404	0.00931324
rna-XR_002328764.1	LOC110223703	2895.09	-0.523239	0.154475	-3.38722	0.000706057	0.00931324
rna-XM_020964395.1	AOAH	198.248	3.75567	1.10939	3.38535	0.000710885	0.00936033
rna-XM_020965405.1	OTOA	720.222	-0.782952	0.231284	-3.38524	0.000711158	0.00936033
rna-XM_020965970.1	SOCS3	767.651	1.02134	0.301745	3.38479	0.000712334	0.00936802
rna-XM_020999132.1	LOC110217010	59.2702	6.15744	1.82006	3.3831	0.000716715	0.00941
rna-XM_020984295.1	RASAL2	1613.76	1.25175	0.369998	3.38313	0.00071664	0.00941
rna-XM_020991150.1	DLGAP5	932.812	-0.73753	0.218057	-3.38228	0.000718872	0.00941491
rna-XM_020983395.1	PHC2	507.443	0.606917	0.179437	3.38235	0.000718694	0.00941491
rna-XM_020991843.1	YPEL2	305.519	-0.719949	0.212839	-3.3826	0.000718028	0.00941491
rna-XM_021009916.1	EDN1	92.2144	1.3846	0.409475	3.38141	0.00072116	0.00943706
rna-XM_020963646.1	ADGRG1	792.879	-0.604675	0.178877	-3.3804	0.000723802	0.00945601
rna-XM_020982054.1	KMO	202.122	4.71108	1.39358	3.38057	0.000723365	0.00945601
rna-XM_020987330.1	LIMD1	147.272	1.02874	0.304451	3.37899	0.00072752	0.00949674
rna-XM_020965782.1	ORM1	28.0702	3.28735	0.973414	3.37713	0.000732456	0.00955331
rna-XM_021005271.1	SNX27	1989.17	0.607674	0.179957	3.37677	0.000733428	0.00955811
rna-XM_021002938.1	SLC24A1	15.336	2.93542	0.869426	3.37627	0.000734749	0.00956744
rna-XM_020975777.1	GFRA2	115.84	-1.13678	0.337133	-3.37191	0.000746485	0.00971228
rna-XM_020988324.1	HSD17B11	145.037	1.93378	0.573715	3.37063	0.00074997	0.0097496
rna-XM_020984557.1	LOC110206998	129.533	-1.89969	0.563668	-3.37023	0.000751049	0.00975563
rna-XM_020969634.1	AP3M2	281.667	1.47602	0.438123	3.36895	0.000754555	0.00978511
rna-XM_020980463.1	TNFSF10	1903.39	2.47815	0.735585	3.36895	0.000754554	0.00978511
rna-XM_020982936.1	PIM3	494.798	0.944031	0.280313	3.36778	0.00075777	0.00981876
rna-XM_020985026.1	PEPD	410.922	0.831414	0.246954	3.36668	0.00076079	0.00984799
rna-XM_020972063.1	USF1	787.471	0.636249	0.188994	3.36651	0.00076127	0.00984799
rna-XM_020963641.1	SLC20A1	982.808	0.71092	0.211287	3.36471	0.000766247	0.00990429
rna-XM_020987653.1	MKNK1	291.065	0.783969	0.233047	3.364	0.000768218	0.00992167
rna-XM_021002457.1	RAB37	406.756	1.99887	0.594242	3.36373	0.000768978	0.00992339
