# Supplementary material for: Emx2 underlies the development and evolution of marsupial gliding membranes
Source: Nature. 2024 Apr 24;629(8010):127–35. doi: 10.1038/s41586-024-07305-3 (PMC11062917; doi:10.1038/s41586-024-07305-3)
Supplement: Supplementary file 7 — Conservation of candidate regulatory sequences assigned to Wnt5a. [file 41586_2024_7305_MOESM7_ESM.xlsx]

## Sheet: Supplementary Data 5
Supplementary Data 5: Conservation of candidate regulatory regions assigned to the Wnt5a gene. List of identified sequences found in the eight Wnt5a associated ATAC/ChIP-seq peaks containing Emx2-bound sites. The final column denotes whether the binding motif is or not conserved in at least 50% of the marsupial species in the multiple sequence alignment. Peaks are labeled in the order in which th…
Starting motif	Sequence ID	Start	Stop	Strand	Score	P-value	Matched sequence	Conserved in >50% of species
ATTARCNV	peak_1	871	878	-	10.5576	0.000237	ATTAGCGA	Yes
ATTARCNV	peak_1	142	149	-	6.32121	0.00064	ATTAACAT	Yes
ATTARCNV	peak_1	399	406	+	5.6	0.00173	TTTAGCCC	Yes
ATTARCNV	peak_1	539	546	+	5.6	0.00173	ATGAGCCC	Yes
ATTARCNV	peak_1	756	763	-	5.6	0.00173	ATAAGCCG	Yes
ATTARCNV	peak_1	582	589	+	5.07879	0.0052	ATGAACAC	No
ATTARCNV	peak_1	646	653	-	5.07879	0.0052	ATGAACAC	No
ATTARCNV	peak_1	869	876	+	5.07879	0.0052	ATTCGCTA	Yes
ATTARCNV	peak_1	1131	1138	+	5.06667	0.0059	ATAAACCA	Yes
ATTARCNV	peak_1	883	890	+	5.05455	0.00627	ATTAGAGA	Yes
ATTARCNV	peak_1	906	913	-	5.05455	0.00627	ATTAAGCC	Yes
ATTARCNV	peak_1	243	250	+	4.81212	0.00683	TTTAACTA	No
ATTARCNV	peak_1	715	722	+	1.33939	0.00921	ATTAGACT	No
ATTARCNV	peak_1	27	34	-	1.09697	0.00977	TTTAACTT	Yes
ATTARCNV	peak_2	276	283	-	6.03636	0.000929	ATTACCAG	Yes
ATTARCNV	peak_2	188	195	+	5.34545	0.00248	ATTTGCAC	Yes
ATTARCNV	peak_2	253	260	-	5.34545	0.00248	ATGAGCAC	Yes
ATTARCNV	peak_2	510	517	-	5.34545	0.00248	ATTTGCAC	Yes
ATTARCNV	peak_2	39	46	+	5.33333	0.00362	AGTAGCCA	Yes
ATTARCNV	peak_2	351	358	+	4.8	0.00728	ATTAGAAA	Yes
ATTARCNV	peak_2	582	589	-	1.61818	0.00817	GTTAGCCT	No
ATTARCNV	peak_2	406	413	+	1.36364	0.00863	ATGAGCAT	Yes
ATTARCNV	peak_2	433	440	-	1.35152	0.00909	ATGAACGT	Yes
ATTARCNV	peak_2	15	22	+	1.08485	0.00992	ATTAGGTT	Yes
ATTARCNV	peak_3	39	46	+	5.34545	0.00248	ATCAGCAG	No
ATTARCNV	peak_3	366	373	+	5.33333	0.00362	ACTAACCC	Yes
ATTARCNV	peak_3	8	15	+	5.32121	0.00382	ATTAGGGG	Yes
ATTARCNV	peak_3	208	215	+	5.07879	0.0052	TTTAACAG	Yes
ATTARCNV	peak_3	541	548	+	5.07879	0.0052	ATTTACTC	Yes
ATTARCNV	peak_3	834	841	+	5.07879	0.0052	ATTGACTC	Yes
ATTARCNV	peak_3	357	364	-	5.06667	0.0059	AATAACCA	Yes
ATTARCNV	peak_3	634	641	-	5.06667	0.0059	ATTAGTTC	Yes
ATTARCNV	peak_3	479	486	-	5.05455	0.00627	ATTAAAGC	Yes
ATTARCNV	peak_3	961	968	+	5.05455	0.00627	ATTAGACA	No
ATTARCNV	peak_3	1062	1069	+	5.05455	0.00627	ATTAGAGA	Yes
ATTARCNV	peak_3	362	369	+	4.81212	0.00683	ATTGACTA	Yes
ATTARCNV	peak_3	463	470	+	4.78788	0.00743	ATTAAACA	Yes
ATTARCNV	peak_3	485	492	+	4.53333	0.00761	ATTAATTA	Yes
ATTARCNV	peak_3	483	490	-	4.53333	0.00761	ATTAATTA	Yes
ATTARCNV	peak_3	535	542	-	4.53333	0.00761	ATTAAGTA	Yes
ATTARCNV	peak_3	33	40	-	1.36364	0.00863	ATTGGCTT	No
ATTARCNV	peak_3	640	647	+	1.33939	0.00921	ATTAGGCT	Yes
ATTARCNV	peak_4	432	439	+	10.303	0.000368	ATTAACTC	Yes
ATTARCNV	peak_4	403	410	-	5.7697	0.00111	ATTATCTA	Yes
ATTARCNV	peak_4	226	233	+	5.07879	0.0052	ATAAACTC	Yes
ATTARCNV	peak_4	591	598	+	5.07879	0.0052	ATTCACTG	Yes
ATTARCNV	peak_4	879	886	-	5.07879	0.0052	ATTTGCAA	Yes
ATTARCNV	peak_4	1013	1020	-	5.07879	0.0052	ATTTACTG	Yes
ATTARCNV	peak_4	246	253	-	4.81212	0.00683	CTTAACAA	Yes
ATTARCNV	peak_4	639	646	-	4.81212	0.00683	ATTCACAA	Yes
ATTARCNV	peak_4	220	227	-	2.05455	0.00779	ATTACCTT	Yes
ATTARCNV	peak_4	61	68	-	1.61818	0.00817	ATTGGCCT	Yes
ATTARCNV	peak_4	239	246	-	1.61818	0.00817	AATAGCCT	Yes
ATTARCNV	peak_4	293	300	+	1.35152	0.00909	ATTGACCT	Yes
ATTARCNV	peak_5	640	647	-	6.58788	0.000544	ATTAGCAT	Yes
ATTARCNV	peak_5	154	161	+	5.33333	0.00362	ATAAGCCA	Yes
ATTARCNV	peak_5	382	389	-	5.33333	0.00362	AATAGCCA	Yes
ATTARCNV	peak_5	465	472	+	5.33333	0.00362	GTTAACGG	Yes
ATTARCNV	peak_5	1051	1058	-	5.33333	0.00362	ATTGGCCA	Yes
ATTARCNV	peak_5	1223	1230	-	5.33333	0.00362	ATTCACCC	No
ATTARCNV	peak_5	198	205	+	5.07879	0.0052	ATAAGCAA	Yes
ATTARCNV	peak_5	431	438	+	5.07879	0.0052	ATTGACTC	Yes
ATTARCNV	peak_5	463	470	-	5.07879	0.0052	GTTAACAC	Yes
ATTARCNV	peak_5	516	523	+	5.07879	0.0052	ATGAACTG	Yes
ATTARCNV	peak_5	1101	1108	-	5.07879	0.0052	AATAACTC	Yes
ATTARCNV	peak_5	1340	1347	+	5.07879	0.0052	TTTAACAC	Yes
ATTARCNV	peak_5	225	232	-	5.06667	0.0059	ATTAGGAG	Yes
ATTARCNV	peak_5	15	22	-	4.8	0.00728	ATTAAAAG	Yes
ATTARCNV	peak_5	315	322	-	4.8	0.00728	ATTAAGAC	No
ATTARCNV	peak_5	1436	1443	+	4.8	0.00728	ATTAGGAA	Yes
ATTARCNV	peak_5	844	851	+	4.53333	0.00761	ATTAAAAA	Yes
ATTARCNV	peak_5	205	212	+	1.36364	0.00863	ATTGGCTT	No
ATTARCNV	peak_5	1044	1051	+	1.36364	0.00863	ATTTGCTT	Yes
ATTARCNV	peak_5	1370	1377	+	1.36364	0.00863	TTTAGCTT	No
ATTARCNV	peak_5	39	46	-	1.09697	0.00977	ATTTACTT	Yes
ATTARCNV	peak_5	277	284	-	1.09697	0.00977	TTTAACTT	Yes
ATTARCNV	peak_5	615	622	+	1.09697	0.00977	ATTGACAT	Yes
ATTARCNV	peak_5	997	1004	+	1.09697	0.00977	ATTCACAT	Yes
ATTARCNV	peak_6	105	112	+	5.34545	0.00248	CTTAGCTG	Yes
ATTARCNV	peak_6	202	209	-	5.05455	0.00627	ATTAGAGA	Yes
ATTARCNV	peak_6	44	51	-	4.8	0.00728	ATTAGATA	Yes
ATTARCNV	peak_7	992	999	-	5.33333	0.00362	ATAAGCCA	Yes
ATTARCNV	peak_7	244	251	+	5.07879	0.0052	ATTTGCAA	Yes
ATTARCNV	peak_7	594	601	+	5.07879	0.0052	ATTCACAC	Yes
ATTARCNV	peak_7	928	935	+	5.07879	0.0052	ATCAGCAA	Yes
ATTARCNV	peak_7	154	161	+	1.61818	0.00817	GTTAGCCT	Yes
ATTARCNV	peak_7	1156	1163	-	1.61818	0.00817	TTTAGCCT	Yes
ATTARCNV	peak_7	23	30	-	1.36364	0.00863	ATTTGCTT	Yes
ATTARCNV	peak_7	380	387	+	1.36364	0.00863	TTTAGCAT	Yes
ATTARCNV	peak_7	547	554	+	1.09697	0.00977	ATAAACTT	Yes
ATTARCNV	peak_7	692	699	+	1.09697	0.00977	AGTAACAT	Yes
ATTARCNV	peak_8	604	611	-	10.303	0.000368	ATTAGCTA	Yes
ATTARCNV	peak_8	734	741	+	6.02424	0.00101	ATTATCCA	Yes
ATTARCNV	peak_8	509	516	+	5.34545	0.00248	AATAGCAG	No
ATTARCNV	peak_8	21	28	-	5.33333	0.00362	ATAAGCCA	No
ATTARCNV	peak_8	705	712	+	5.33333	0.00362	AATAGCCA	Yes
ATTARCNV	peak_8	338	345	-	5.07879	0.0052	CTTAACAC	Yes
ATTARCNV	peak_8	449	456	+	5.07879	0.0052	ATGAGCAA	Yes
ATTARCNV	peak_8	594	601	-	5.07879	0.0052	ATTTACAG	Yes
ATTARCNV	peak_8	623	630	-	5.07879	0.0052	ATAAACAG	Yes
ATTARCNV	peak_8	29	36	-	5.06667	0.0059	ATTAGTTC	No
ATTARCNV	peak_8	689	696	+	5.05455	0.00627	ATTAAGGC	Yes
ATTARCNV	peak_8	27	34	+	4.81212	0.00683	ATGAACTA	No
ATTARCNV	peak_8	61	68	-	4.81212	0.00683	AGTAACTA	No
ATTARCNV	peak_8	148	155	+	4.8	0.00728	ATTAGAAA	No
ATTARCNV	peak_8	210	217	-	4.8	0.00728	ATTAAGTC	Yes
ATTARCNV	peak_8	35	42	-	1.36364	0.00863	ATAAGCAT	Yes
ATTARCNV	peak_8	220	227	-	1.35152	0.00909	ATAAACCT	Yes
ATTARCNV	peak_8	964	971	+	1.35152	0.00909	ATTTACCT	No
ATTARCNV	peak_8	41	48	-	1.09697	0.00977	TTTAACAT	Yes
ATTARCNV	peak_8	873	880	-	1.09697	0.00977	ATTGACAT	No
