# Supplementary material for: Emx2 underlies the development and evolution of marsupial gliding membranes
Source: Nature. 2024 Apr 24;629(8010):127–35. doi: 10.1038/s41586-024-07305-3 (PMC11062917; doi:10.1038/s41586-024-07305-3)
Supplement: Supplementary file 9 — FPKM values of sugar glider immortalized dermal fibroblasts. [file 41586_2024_7305_MOESM9_ESM.xlsx]

## Sheet: Supplementary Data 7
Supplementary Data 7: FPKM values corresponding to the RNAseq experiment carried out in sugar glider dermal fibroblasts.
Gene ID	Replicate 1	Replicate 2	Replicate 3
LOC110222361	0	0	0
LOC110222371	2.34148	0	1.80719
PPP2R5C	0.913953	0.841857	0.578338
DYNC1H1	6.64509	6.79338	5.18585
LOC110197365	6.31333	8.26153	4.36348
HSP90AA1	289.645	276.301	288.057
LOC110197335	0.238249	0.171368	0.186043
WDR20	0.830867	0.724891	1.40405
MOK	0.159923	0.176487	0.210268
LOC110197369	0.22342	0.703339	0
TRNAI-AAU	24.8781	18.5381	6.67795
ZNF839	0.860617	0.908511	0.636509
CINP	0.52817	0.491539	0.0155221
TECPR2	0.30356	0.323387	0.353702
ANKRD9	0.251117	0.0248009	0.0584772
LOC110197370	0	0.018022	0
LOC110197353	0.0970766	0.101552	0
LOC110200647	0.272839	0	0.277969
RCOR1	0.882477	0.862244	0.855565
TRAF3	0.737829	0.816783	0.703908
AMN	0.204178	0.167678	0.157628
CDC42BPB	0.817777	0.717942	0.864478
EXOC3L4	0.0742541	0.0988824	0.059528
TNFAIP2	1.66408	1.07262	2.07349
LOC110208246	1.26355	5.45964	2.14551
EIF5	20.6792	20.683	21.5345
LOC110199403	8.18517	21.2202	0
LOC110202665	0	1.72236	5.41478
MARK3	1.08803	1.0911	0.831182
CKB	4.2955	4.57378	5.18704
TRMT61A	0.276003	0.268773	0.411295
APOPT1	1.43799	1.40381	1.29175
BAG5	4.54414	5.09169	5.37502
KLC1	2.63772	2.68015	2.84937
XRCC3	1.3629	1.14662	1.20788
ZFYVE21	1.02808	1.17624	0.952991
PPP1R13B	0.793571	0.692251	1.13074
LOC110197348	0	0	0.333714
TDRD9	0.0885973	0.116598	0.0651134
CUNH14orf2	0.775738	1.04694	0.482975
RD3L	0	0	0
ASPG	0.010026	0.0209384	0.0144705
KIF26A	0.108898	0.129957	0.150862
LOC110197347	0	0	0
LOC110197362	0	0	0
LOC110203056	0	0	0
LOC110203055	0.019274	0	0
CUNH14orf180	0.0689606	0.208578	0.0991864
LOC110203059	0.058749	0.0738462	0.00544123
TMEM179	0.0609126	0.0491297	0.00413719
LOC110203060	0.0107649	0.111632	0
LOC110222103	0	1.26344	2.64802
LOC110203046	0.177462	0.240398	0.203601
LOC110203045	0.330008	0.373907	0.246556
ADSSL1	0.106203	0.11827	0.131624
LOC110203052	0.0657799	0.114953	0.134033
SIVA1	0.157944	0.227485	0.822447
AKT1	0.648826	0.676338	0.777459
LOC110203044	0.132064	1.35525	1.07638
ZBTB42	4.00112	3.16376	4.95276
CEP170B	0.424585	0.573826	0.298479
PLD4	0.968282	1.00158	0.224201
LOC110211654	0.962561	1.26892	0.430912
LOC110211686	2.65298	3.26218	1.96399
HSPA4	10.2671	9.46164	10.1194
LOC110211676	0	0	0
ZCCHC10	4.10534	3.98472	4.38589
AFF4	2.48827	2.33811	2.81355
LEAP2	9.37982	7.2082	5.25833
LOC110211695	6.50344	7.99607	6.30251
GDF9	0	0.470329	0.116734
SOWAHA	0	0	0
2023-09-08	0.811166	0.750719	0.550014
KIF3A	0.295871	0.308705	0.225033
IL4	0.215087	0.508049	0.0584347
IL13	0.135857	0	0.59978
RAD50	0.353052	0.596658	0.392835
IL5	0.202255	0.466088	1.03029
LOC110211822	0.157	0.0720774	0.0799759
LOC110211700	0.324302	0.371439	0.345193
IRF1	2.29438	0.747462	4.20197
LOC110211705	0.749697	0.315627	0.587532
LOC110211701	0.33322	0.398713	0.422724
SLC22A4	0.102415	0.0961175	0.122292
PDLIM4	0.0539371	0.0497183	0.105323
DLGAP5	0.123172	0.0671045	0.155495
LOC110204569	0	0	0
LOC110204009	0.195757	0.010573	0.38641
LOC110204011	0	0	0
LOC110204256	0	0	6.83857
LOC110204042	0	0	0
LOC110204041	0	0	0
PACS2	0.303939	0.306273	0.347187
MTA1	1.14895	1.18902	0.99868
CRIP2	0.676859	0.798466	0.809988
LOC110199875	8.50159	8.3602	6.27207
LOC110203774	0	0	0
CUNH14orf80	0.282189	0.380874	0.0963255
TMEM121	0.00636759	0.220108	0.441137
LOC110199884	0.0814915	0	0
LOC110199857	0.0573086	0.114525	0
LOC110199856	0	0.911235	0
LOC110199883	0	0	0.0101446
LOC110204122	0	0	0
LOC110199858	0	0	0
LOC110203991	0	0	0
LOC110204335	0	0	0
LOC110203227	0	0	0
LOC110203914	0.173581	0	0
LOC110203837	0	0	0
LOC110203249	0	0	0
LOC110204002	0	0	0
LOC110203805	0	0	0
DIO3	0.0033049	0.032844	0.0429297
LOC110222385	0	0	0
LOC110222375	0	0	0
DLK1	0	0.0111275	0
BEGAIN	0.0205853	0.0071781	0.0136136
WDR25	0.102844	0.135595	0.0867344
WARS	0.786576	0.691066	0.731913
SLC25A47	0.0850713	0.294065	0.29468
SLC25A29	5.50406	4.15856	4.10721
YY1	2.07536	1.96215	1.32478
LOC110222407	3.99701	2.64249	5.07351
LOC110222389	5.11227	5.39463	4.35804
LOC110222391	0	0	0
DEGS2	0.571951	0.797883	0.831047
LOC110222412	0.376796	1.09896	0.143955
EVL	0.236147	0.264067	0.255559
EML1	0.435918	0.55432	0.388486
LOC110222404	0.188877	0.0994345	0.207911
HHIPL1	0.133714	0.0462207	0.0321108
CCDC85C	0.521749	0.429731	0.495484
CCNK	1.97566	1.85384	2.37663
SETD3	0.570849	0.416076	0.635187
BCL11B	0.652931	0.745117	0.550089
LOC110222410	0.000527422	0.00455784	0.000537338
VRK1	0.232246	0.195309	0.0621549
LOC110222415	0.127395	0.188728	0.0556244
PAPOLA	2.59046	2.56752	3.42129
AK7	0.0325508	0.0328178	0.00236877
GSKIP	0.671957	0.840994	0.266417
ATG2B	0.645546	0.700076	0.813194
BDKRB1	0.0246834	0.215974	0.358352
BDKRB2	0.272899	0.361075	0.609465
CUNH14orf132	0.0884421	0.0367448	0.0623803
LOC110220914	0.170402	0.181579	0.107035
LOC110220915	0.0981884	0	0
LOC110220783	0	0	0
GLRX5	0.549742	0.535292	1.68023
SYNE3	0.239309	0.359586	0.370688
LOC110220892	0.803427	0.66736	0.716035
LOC110220893	0	0	0
CLMN	0.109871	0.220321	0.250467
DICER1	1.4582	1.3619	1.45342
GSC	0	0	0
LOC110220921	0.502767	0.412004	0.803655
LOC110220942	0.0641141	0.0415542	0
SERPINA12	0.13866	0.107844	0
LOC110220792	0	0.077902	0.0125238
LOC110220836	0.0753163	0.122604	0.0999305
LOC110220791	0.407775	0.22363	0.327559
MYOT	0.258825	0.169989	0.226775
PKD2L2	0.90341	0.918472	1.1911
FAM13B	1.4115	1.3109	0.974395
WNT8A	0.526378	0	0
NME5	0.0690362	0.352983	0.281336
BRD8	1.10843	0.930509	1.71004
KIF20A	1.99123	1.56962	1.7134
CDC23	0.385873	0.288398	0.249689
GFRA3	0.232668	0.150799	0.855047
CDC25C	0.0891166	0.0749307	0.169315
FAM53C	6.64883	5.64713	6.46737
KDM3B	3.17211	2.45286	2.42381
REEP2	1.12518	1.13329	1.13843
EGR1	19.8517	19.2752	38.1812
ETF1	5.72775	6.52757	6.20901
LOC110220854	2.84032	5.65692	2.91633
HSPA9	6.5376	6.04874	5.98269
CTNNA1	0.969785	0.879251	0.876577
LRRTM2	0.494078	0.52338	0.61703
SIL1	0.232292	0.255366	0.183717
LOC110220868	0	1.41338	0
LOC110220867	0	0.0604786	0
LOC110218288	0	0	0
LOC110206990	0	0	0
LOC110206262	0	0	0
LOC110220943	17.5831	17.1422	3.95732
MATR3	8.45091	7.83393	9.61426
PAIP2	1.61396	1.85486	1.26289
SLC23A1	0.606542	0.536941	0.838999
MZB1	1.12905	0.699957	0.425104
PROB1	0.241701	0.151906	0.940208
LOC110220887	0.422875	1.05063	0.493654
SPATA24	0.525774	0.841552	0.735948
DNAJC18	0.725922	0.398928	0.506211
ECSCR	0.483975	0.545298	1.06729
TMEM173	0.555022	0.643274	0.725115
UBE2D2	2.84946	2.69453	2.75695
LOC110220800	4.25126	2.07899	2.36145
CXXC5	0.490047	0.6151	0.501158
LOC110220832	0.433535	0.452701	0.723874
PSD2	0.0346521	0.0644977	0.00814697
NRG2	0.125629	0.0738798	0.0462076
PURA	1.8047	1.61468	0.831608
CYSTM1	0.882461	0.725302	1.12358
PFDN1	0.792314	0.834733	0.933555
HBEGF	1.87173	1.52959	1.07782
SLC4A9	0.216257	0.293674	0
LOC110220922	1.93004	1.69893	1.99577
LOC110220930	1.42535	1.42281	1.26524
EIF4EBP3	0.939313	1.56301	0.967153
LOC110220925	1.28078	1.05148	1.24615
LOC110220929	0.422385	2.34217	0.215163
SLC35A4	18.7755	23.1304	22.8652
LOC110220945	0.261545	0.166541	0.406706
CD14	0	0	3.91318
TMCO6	10.4807	11.0038	15.4795
NDUFA2	3.66318	4.53938	11.9707
IK	2.47514	2.70223	3.20369
WDR55	2.79459	4.20145	3.90018
DND1	4.14112	3.44486	2.95723
HARS	3.16792	3.2466	5.05487
LOC110220908	1.15338	0.799345	0.942374
ZMAT2	7.79785	8.12064	7.30828
LOC110220814	0.0462795	0.216807	0.119115
LOC110203686	0	0	0
LOC110220810	0	0.163322	0
LOC110220830	0.938942	0	0
LOC110220829	0.247332	0	0
LOC110220828	0	0	0
LOC110203872	0	0	0
LOC110203229	0	0	0
LOC110204253	0	0	0
LOC110204653	0	0	0
LOC110220827	0	0.1705	0
LOC110220826	0.0185236	0.240113	0
LOC110220825	0	0	0
LOC110220824	0	0	0
LOC110220809	0.257514	0.241706	0.0884344
LOC110220782	0	0	0
LOC110220907	0.322695	0.239026	0.293537
LOC110220939	0	0	0.0315537
LOC110220940	0.591746	0	0.191823
LOC110220860	0.426914	0.151911	2.60964
LOC110220861	0.4449	0	0.423046
LOC110220794	1.77983	2.63034	1.99725
LOC110220797	0.163673	0.471473	0.667002
LOC110220798	1.83243	1.14014	1.34415
LOC110220795	2.4876	0.658075	1.13788
LOC110220879	0.292886	0.323411	0.381279
LOC110220881	0.328827	1.03332	2.95417
LOC110220900	2.70875	1.78488	0.655423
LOC110220901	2.34975	1.06606	0.877772
LOC110220873	0	1.01877	0.070651
LOC110220874	0.959058	0.697237	0.046528
LOC110220822	1.13689	1.84214	0.253371
LOC110220876	0	0	11.4467
LOC110220871	1.09547	1.0562	0.949937
DIAPH1	1.09982	0.755604	0.896882
HDAC3	3.7373	2.55032	1.36547
RELL2	0.218074	0	0.100988
FCHSD1	0.421658	0.0575344	0
ARAP3	0.416034	0.149802	0.206041
LOC110220785	0	0	0
PCDH1	0.410931	0.570451	0.663616
KIAA0141	0.354288	0.346988	0.553455
PCDH12	0.0970977	0.167818	0.0197846
RNF14	0.916058	0.772858	0.505373
GNPDA1	0.187202	0.306127	0.381443
NDFIP1	1.08018	1.46362	1.14929
LOC110220932	0.514341	0.316603	0.304633
SPRY4	0.536429	0.88638	1.21314
LOC110220936	0.300521	0.429851	0
LOC110220937	0.00913586	0.0552647	0
FGF1	0.0714688	0.0960732	0.0610448
ARHGAP26	0.28277	0.276701	0.21942
NR3C1	3.10215	2.87858	3.1711
LOC110220816	0.0340026	0	0
LOC110220817	0	0	0
LOC110220815	0	0.165364	0
YIPF5	7.61494	8.04026	6.79675
KCTD16	0.100311	0.114189	0.0593493
LOC110192812	0	0	0
PRELID2	0.0566234	0.0409253	0.0115376
GRXCR2	0	0	0
LOC110192893	0	0	0.0699268
SH3RF2	0.0600978	0.0855397	0.0792358
LOC110192892	0	0.0288499	0.034012
PLAC8L1	0.830726	0.746605	0.586798
LARS	1.65356	1.69689	1.8461
RBM27	0.454095	0.54432	0.470773
POU4F3	0	0	0
TCERG1	0.638284	0.558599	1.01538
GPR151	1.63947	1.81639	0.89939
PPP2R2B	0.0480242	0.0678647	0.028474
STK32A	0.0784205	0.206612	0.131859
DPYSL3	2.47953	2.1854	3.41928
LOC110192901	0.926207	1.34785	1.31751
CSNK1A1	7.17411	6.15722	7.32567
LOC110192874	4.55696	3.02421	7.90017
LOC110192875	1.60955	2.40251	0
ARHGEF37	0.0289407	0.00238188	0.0449292
PPARGC1B	0.0842966	0.109019	0.0598209
LOC110192828	0	0.0558467	0
PDE6A	0.192767	0.118744	0.103735
LOC110192826	0.175288	0.0852071	0.104174
SLC26A2	0.412105	0.443183	0.264351
TIGD6	0.765805	1.275	1.19536
HMGXB3	1.52149	1.50601	1.43051
LOC110192831	1.31984	2.21777	2.01697
CSF1R	0.818446	1.18959	1.39843
LOC110192832	0.739387	0.94813	0.753287
PDGFRB	5.34716	4.03168	5.55075
CDX1	0.0158931	0.233484	0.0809595
SLC6A7	0.419207	0.433579	0.114339
CAMK2A	0.369225	0.332861	0.136999
ARSI	2.17333	1.64425	3.62626
SMIM3	0.273178	0.823845	0.329433
DCTN4	1.75826	1.68875	1.83538
RBM22	1.02377	1.07884	1.35817
MYOZ3	1.10339	0.296473	1.39809
SYNPO	0.295596	0.436063	0.517131
LOC110192872	0	0	0
TCOF1	0.341795	0.252013	0.386557
CD74	1.40024	0.94763	0.232032
RPS14	44.1861	52.9394	50.4844
LOC110192855	0.17946	0.124068	0.0219401
NDST1	1.24053	1.03176	1.49398
LOC110192822	36.7695	27.0368	42.2461
RUFY1	4.49611	4.80536	4.5635
ADAMTS2	0.985084	1.08955	0.948539
LOC110192840	2.38279	1.6819	1.87165
LOC110192841	0.532154	0.420455	0.542158
GPX3	0.317178	1.03264	0.225447
TNIP1	1.24436	1.2266	1.37865
LOC110192889	0.515808	0.899749	0.739601
ANXA6	1.56455	1.40952	2.08925
LOC110204707	0	0	0
CCDC69	0.00282081	0.107257	0.0402338
GM2A	0.52184	0.857923	0.343628
LOC110192900	0.148446	0.128283	0.0187246
LOC110192862	0.0734879	0.115968	0.273436
LOC110192865	0	0.123431	0
LOC110192863	0.107866	0.0756526	0.0398166
LOC110192864	0.0783902	0.0372584	0
LOC110192849	0.918815	1.06528	0.536336
FAT2	0.507172	0.69174	0.580146
LOC110192882	1041.17	1026.89	1358.51
LOC110192833	40.3817	35.5675	46.2167
LOC110192834	0.314443	0.0374804	0.740131
ATOX1	0.460067	0.39054	1.01209
LOC110192843	0.167735	0.0362379	0.0996847
G3BP1	2.86557	2.14757	3.65893
GLRA1	0.63908	0.42348	0.417867
LOC110192818	0	0.479507	0
LOC110192885	0.0263342	0.108614	0.0231708
NMUR2	0	0.0188343	0
GRIA1	0.032519	0.0315231	0.0155569
LOC110202336	0.023158	0.0130081	0.0389291
LOC110202332	0	0	0
FAM114A2	2.34117	1.7805	1.90943
MFAP3	9.2104	9.1598	8.5734
LOC110202331	0	0	0
GALNT10	0.429696	0.45785	0.492909
SAP30L	1.92214	1.38986	1.90499
HAND1	0	0	0
LARP1	1.76651	1.74057	1.87036
FAXDC2	0.352589	0.46734	0.597078
CNOT8	0.857642	0.724588	1.21546
GEMIN5	1.49206	0.922508	1.01895
MRPL22	0.29382	0.345548	0.528916
LOC110199707	0.125466	0.160024	0.026951
SGCD	0.0584693	0.0448432	0.0738402
LOC110199721	0.00675597	0.00973053	0.165192
LOC110199720	0	0.0625414	0
LOC110199719	0	0.0160588	0
LOC110199722	0	0.0183126	0.049347
HAVCR2	0.00311708	0	0.0476352
TRNAS-UGA	5.24281	1.31536	5.68598
MED7	2.87533	2.60902	9.81346
LOC110222394	1.45962	2.94318	0
ITK	0.0150066	0	0.021169
LOC110199708	0	0	0
CYFIP2	0.193077	0.165045	0.0362169
FNDC9	0.696069	0	0
NIPAL4	0.959402	0.732751	0.588529
LOC110199709	1.04129	0.830159	1.08735
LOC110212362	0.120272	0.207872	0.416614
SOX30	0.144015	0.252182	0.0115834
THG1L	0.759554	0.829352	0.988207
LSM11	0.738474	1.53052	0.682222
CLINT1	3.36405	3.87527	4.74391
LOC110212359	0	0	0
LOC110212299	0.121386	0.375886	0
LOC110212390	0.216483	0.187078	0.0105025
LOC110212389	0.0654814	0.113174	0
EBF1	3.20329	3.73843	2.58674
RNF145	1.58407	1.87739	1.5272
UBLCP1	0.584082	0.804867	0.847027
IL12B	0.210308	0.0908712	0
LOC110212402	0	0	0
LOC110212404	0.114149	0	0
ADRA1B	0.0668775	0.120033	0.0497908
TTC1	1.92311	1.53089	1.48337
PWWP2A	1.56164	1.28169	1.55958
FABP6	0.77577	0.688041	0.332781
CCNJL	0.392583	0.470374	0.465658
C1QTNF2	1.96821	0.961109	1.91594
SLU7	1.68899	0.898538	2.01012
PTTG1	0.603382	0.293761	0.528145
LOC110212371	0	0	0
LOC110212369	0.0483435	0.100961	0.0410436
LOC110212370	0	0.20478	0
ATP10B	0.0130132	0.0192782	0.0075759
GABRB2	0.17378	0.20674	0.186797
GABRA6	0	0	0
GABRA1	0	0	0
GABRG2	0	0.000595462	0.00210603
LOC110212366	0	0	0
CCNG1	24.4281	20.6743	27.4322
NUDCD2	5.8075	5.15776	4.53658
HMMR	2.01147	2.9986	2.01439
MAT2B	4.90618	4.36503	6.04295
LOC110212296	0.018034	0.00389612	0.00918653
TENM2	0.0279963	0.0314028	0.0290268
LOC110212332	0	0.00609616	0.136552
LOC110212333	0.178161	0	0
LOC110212334	0	0	0
WWC1	0.270319	0.170346	0.157652
RARS	3.01685	2.3002	2.71842
LOC110212325	1.20207	1.26011	1.51193
LOC110212326	0.917347	1.36528	0.986516
PANK3	7.53878	6.35822	7.39703
SLIT3	1.44732	1.39258	1.43874
LOC110212322	2.31883	1.14805	1.64878
LOC110212323	0.835598	1.01094	1.27696
SPDL1	0.497741	0.631925	0.895248
DOCK2	0.0181959	0.0253734	0.0240151
LOC110212320	0	0	0
FAM196B	0.0169374	0.0439104	0
FOXI1	0	0	0
CUNH5orf58	0.160393	0.19801	0.105048
LCP2	0	0.0377866	0
KCNMB1	0	0	0.0773441
KCNIP1	0.00440755	0.0188204	0.00369799
LOC110212315	0	0	0
LOC110212314	0	0	0
GABRP	0	0.00518985	0
LOC110212338	0.259388	0.190193	0.128128
RANBP17	0.0349884	0.0429156	0.0284595
LOC110212310	0	0.0603474	0
TLX3	0	0	0
NPM1	14.8861	14.0529	14.6122
FGF18	0.955176	0.831798	1.36314
LOC110212413	2.23126	1.79746	1.24577
LOC110212301	0.106704	0.0230526	0
SMIM23	0.02966	0	0
FBXW11	3.22077	2.3651	2.58976
STK10	0.38926	0.483677	0.604345
EFCAB9	2.53164	1.58046	3.53674
UBTD2	1.10629	1.04801	0.561608
SH3PXD2B	2.61305	2.23995	2.94148
LOC110212411	0	0	0
NEURL1B	1.10156	1.08926	1.36923
LOC110196094	0	0	0
LOC110196093	0	0	0
LOC110196096	0.737073	2.20812	0
LOC110196095	1.79948	1.26202	0.930473
DUSP1	66.6273	61.1108	86.5343
ERGIC1	0.985665	0.772841	0.681828
LOC110196076	0.773711	0.182351	0.143319
RPL26L1	3.55	4.97994	2.20472
ATP6V0E1	3.436	3.79582	3.02465
CREBRF	2.42054	2.4164	1.92746
BNIP1	0.765811	0.781545	0.66875
NKX2-5	0	0.387812	0.0795137
LOC110196035	0.603245	0.426525	0
LOC110196067	0	0.151483	0.248039
STC2	0.446979	0.923681	0.0346486
LOC110196061	0.0175915	0	0.112014
LOC110196077	0	0.0690473	0
BOD1	2.91671	2.27703	2.04986
LOC110196055	0	0	0
LOC110196053	0.015593	0.0102224	0.0158862
CPEB4	1.25126	1.20326	1.40316
LOC110196065	0.130928	0.28199	0.119024
LOC110196033	0	0	0.291666
LOC110196071	0.00841902	0.0454718	0.0750514
LOC110196041	0	0.0315915	0
LOC110196032	0	0	0
MSX2	0	0.0459377	0.0135394
LOC110196039	0	0	0
DRD1	0	0	0
SFXN1	1.11705	1.35474	1.30186
JAKMIP2	0.271127	0.266467	0.265882
LOC110196064	1.23141	1.09167	0.746249
LOC110196058	1.01071	0.0406246	1.29313
LOC110196057	0.863139	0.697465	0.930758
LOC110196034	0	0.0217569	0
IL17B	0.202782	0.226114	0
PCYOX1L	1.48818	3.29549	3.1692
GRPEL2	0.819416	0.174604	0.606104
AFAP1L1	0.122012	0.0560849	0.157366
ABLIM3	0.118045	0.0858271	0.0491467
SH3TC2	0.0757886	0.0584412	0.0534555
ADRB2	0.195168	0.17719	0.12379
HTR4	0.22658	0.201243	0.0908396
LOC110196050	0	8.06967	0
FBXO38	0.904865	0.816331	1.00292
LOC110196042	0	0	0
SPDYE4	0.044547	0.00405224	0
LOC110196037	0.0235105	0.0203171	0
LOC110196068	0	0	0
LOC110196059	0	0	0
LOC110204530	0	0	0
LOC110203402	0	0	0
LOC110203416	0	0.00512965	0
LOC110203722	0	0	0
SPINK5	0.029731	0	0
LOC110216858	0	0	0
SCGB3A2	0	0	0
LOC110216753	0.11883	0.239609	0.0100887
LOC110216751	0	0	0.00662658
SPINK1	0	0	0
LOC110216749	0	0	0
HRH2	0.0792848	0.042632	0.0412852
CPLX2	0	0	0
LOC110204633	0	0	0
LOC110203224	0	0	0
LOC110203244	0	0	0
LOC110203232	0	0	0
LOC110204125	0	0	0
LOC110203684	0	0	0
LOC110204289	0	0	0
LOC110203842	0	0	0
LOC110204655	0	0	0
SPTSSA	0.580017	0.98664	0.528719
LOC110220691	1.86786	0.527069	0.155345
LOC110220690	1.06891	0	0
LOC110220700	0	0	1.70666
EAPP	0.662373	1.28791	0.831897
LOC110220689	0.766632	4.74793	7.5501
SNX6	1.21663	1.29932	1.20991
MDGA2	0.0668847	0.0642694	0.0456623
LRFN5	0.0353868	0.0258881	0.0164047
BAZ1A	1.34527	1.34078	1.57285
CFL2	15.5829	12.4506	14.7557
DDHD1	1.0116	0.829563	0.912421
FERMT2	1.39894	1.26078	1.39288
LOC110199869	2.4006	0.790299	0.757014
GNPNAT1	4.96068	4.19118	4.62868
STYX	2.02881	1.9342	2.27425
PSMC6	2.48242	1.97063	2.58138
GPR137C	0.340433	0.347877	0.31139
TXNDC16	0.263908	0.220477	0.17408
LOC110198538	0	0	0.498142
PTGER2	0.152918	0.323026	0
NID2	2.05259	2.22243	1.92755
CUNH14orf166	1.46129	1.67001	1.36589
FRMD6	1.05109	1.19155	1.45872
TMX1	0.865474	1.78799	1.42824
LOC110211803	0.503039	0.504202	0.596325
SRP54	1.54741	1.41787	1.12706
FAM177A1	0.927613	0.794149	0.81885
PPP2R3C	0.963261	1.17638	0.633802
KIAA0391	0.836845	0.929338	0.698605
LOC110211799	0.831348	1.06202	2.13586
PSMA6	4.87199	4.58356	5.11436
NFKBIA	23.1894	17.6618	33.4555
INSM2	0	0.0955258	0
RALGAPA1	0.975917	1.00655	0.881442
BRMS1L	0.403528	0.274429	0.323018
PCLAF	0.853285	0	2.93398
MBIP	0.762538	0.411852	0.441154
LOC110211815	0	0	0
LOC110211814	0	0	0
NKX2-1	0	0	0
NKX2-8	0	0	0
LOC110211647	0	0	0
PAX9	0.0272463	0.0141273	0
SLC25A21	0.0162716	0.00881629	0.00223664
MIPOL1	0.0738767	0.041696	0.0450154
LOC110211684	0	0.0105624	0.131994
FOXA1	0	0	0
TTC6	0.0232602	0.0564023	0.000353694
SSTR1	1.7481	1.05089	2.45851
LOC110211669	0.24451	0.0994348	0
SEC23A	2.11002	2.50988	1.33593
GEMIN2	3.02813	1.82357	2.88082
TRAPPC6B	1.81731	1.09845	1.78387
PNN	2.46103	3.57212	3.59461
MIA2	0.684383	0.772635	0.626038
FBXO33	3.32295	2.26007	3.2291
LOC110211664	0.559458	0.241734	0.47498
ARF6	21.1462	20.7056	21.428
LOC110211810	0.574187	0.519352	0.30809
VCPKMT	1.61263	2.24451	2.15021
SOS2	0.765133	0.615419	0.929566
ATP5S	0.722985	1.63138	1.53454
MAP4K5	1.14243	1.14306	1.08502
LOC110211773	1.02723	0.708609	1.33113
LGALS3	0.359568	0.114834	0.230946
LOC110211771	0.226723	0	0.0851
MAPK1IP1L	5.48489	6.68908	6.84328
SOCS4	0.817288	1.22258	1.08034
WDHD1	0.319534	0.222586	0.261176
GCH1	1.38569	1.04642	1.77048
LOC110211766	0.80226	0.667945	1.06167
SAMD4A	2.69255	2.72754	2.87375
LOC110211764	4.67861	5.92507	3.49921
CGRRF1	0.878854	0.649282	0.424865
ABHD12B	0.221776	0.105409	0.117814
PYGL	0.00816049	0.0481891	0.091453
TRIM9	0.0195894	0.0200065	0.0350771
BRF1	0.49981	0.507185	0.384872
BTBD6	2.74265	2.53743	3.35306
LOC110211757	0	2.35001	0
JAG2	0.135654	0.128841	0.0541084
LOC110211754	0.379651	0.479507	0
LOC110211753	0.00420181	0.0326798	0.00428081
GPR132	0	0	0
LOC110204476	0	0	0
LOC110204455	0	0	0
LOC110204043	0	0	0
LOC110204209	0	0	0
MTHFD1	0.191551	0.22822	0.22633
AKAP5	0	0	0
ZBTB25	0.175266	0.0940888	0
ZBTB1	1.31511	1.33529	0.687497
HSPA2	4.25983	2.96453	2.65004
PPP1R36	0.351811	0.214731	0.25566
PLEKHG3	1.93445	1.50956	2.01096
LOC110220626	0.679595	1.42906	0.553897
SPTB	0.204507	0.346245	0.0999237
CHURC1	0.224908	0.178311	0.264874
GPX2	0.0331881	0	0
RAB15	0.0683861	0.0325639	0.0739375
FNTB	0.507722	0.586665	0.394526
LOC110220607	2.73036	1.64139	0
MAX	2.9387	2.96908	3.09464
LOC110220612	0	0	0
LOC110220609	0.0774042	0	0
LOC110220581	0.0412023	0.00508655	0
FUT8	0.207241	0.283081	0.221354
LOC110220663	0	0	0
LOC110222286	0	0	0
LOC110220651	0.360375	0.201229	0.0593089
GPHN	0.248623	0.329193	0.222262
FAM71D	0.145928	0.165858	0.0888796
MPP5	0.83393	0.751578	0.901482
ATP6V1D	2.80002	1.92059	2.01004
EIF2S1	1.95203	1.3367	1.18317
PLEK2	0.637968	0.621021	0.216654
LOC110220580	0.368664	0.312689	0.354728
TMEM229B	0.456882	0.586388	0.439612
LOC110193705	1.36954	1.8797	0.0820755
LOC110193722	0	0.204682	0.0402177
LOC110193589	0	0.498077	0.533818
BBS2	0.360073	0.465689	0.436717
OGFOD1	0.993131	0.446481	1.11123
NUDT21	1.84797	2.04138	1.12848
AMFR	2.34364	2.21954	2.33401
GNAO1	0.647556	0.709921	0.570348
LOC110207511	0.0312783	0.00317998	0
LOC110207510	0	0	0
LOC110207509	0	0	0
LOC110207507	0.0214239	0.000925695	0.000545666
LOC110192151	0	0	0
LOC110207508	0.0886698	0	0
LOC110207506	0.00343134	0.00148263	0
SLC6A2	0.0105647	0.0182594	0
LPCAT2	0.327791	0.219759	0.196094
CAPNS2	2.6207	1.91087	0
MMP2	10.6897	10.6953	14.5683
IRX6	0.152608	0.184631	0
IRX5	0.660397	0.637057	0.531991
LOC110207501	0.273356	0.870308	0.710895
LOC110207304	0	0	0
IRX3	1.76474	3.05008	0.677905
LOC110207498	0	0	0
FTO	0.0669993	0.105325	0.0850325
RPGRIP1L	0.306279	0.350793	0.311291
LOC110207493	0.289681	0.186295	0.137268
AKTIP	0.493876	0.643375	0.593279
RBL2	0.908983	1.17333	0.851427
CHD9	1.07781	1.00536	1.03308
TOX3	0.280644	0.319283	0.138628
LOC110207516	0	0	0
LOC110207325	0	0	0
LOC110207486	0	0	0
LOC110207302	0	0	0
LOC110207485	0	0	0
SALL1	0.0241147	0	0.128982
LOC110207307	0	0.00624514	0
LOC110207300	0	0	0
LOC110207481	0.124981	0.0701085	0
LOC110207483	0	0	0
LOC110207480	0.154434	0.0301355	0.137035
LOC110207515	0	0	1.1879
CYLD	0.908308	0.910703	1.01541
NOD2	0.245162	0.165959	0.112397
SNX20	0.0187344	0.242846	0
NKD1	0.206382	0.167541	0.271247
BRD7	0.598382	0.95552	1.0028
ADCY7	0.563282	0.483853	0.627215
PAPD5	1.48181	1.5928	2.00614
HEATR3	0.559955	0.75956	0.652313
LOC110207299	0.370611	0.228765	0.0943946
CNEP1R1	3.16786	2.16082	1.58019
LOC110207352	1.11493	1.14445	1.1013
LOC110207298	0	0.869898	0.693755
LOC110207306	0.0880126	0.182539	0.0358669
ZNF423	0.331875	0.341704	0.275679
LOC110207468	0.142242	0.234669	0
LOC110207466	0.492996	0.202366	0.376699
LOC110207311	0.572982	0.453892	0.70537
LOC110207464	0.0260859	0.281784	0.571391
LOC110207463	0.354419	0.245023	0.0994148
CUNH16orf78	0.519209	0.183553	0.115412
CBLN1	0	0.795935	0
LOC110207297	0	0	0
LOC110207317	0	0.0324873	0
LOC110207296	0	0.00131358	0
N4BP1	2.15753	1.77957	2.92704
LOC110207459	0	0	0
SIAH1	1.49616	1.45968	1.83081
LOC110207458	0	0	0
LONP2	0.426984	0.33637	0.294013
ABCC11	0.12681	0.0641194	0.0920854
ABCC12	0.00392429	0.0124346	0.0253211
LOC110207454	0	0	0
PHKB	0.146747	0.15428	0.154703
ITFG1	0.220621	0.26389	0.269366
LOC110207347	0.283591	0.0754067	0.295273
NETO2	0.0744113	0.0987528	0.0568577
LOC110207450	0.880693	0.648639	0.448625
DNAJA2	4.54816	5.86472	4.24551
GPT2	0.684255	0.531208	0.515179
CUNH16orf87	2.42419	2.67102	2.00051
MYLK3	0.2143	0.309354	0.218328
ORC6	0.266423	0.295173	0.118316
VPS35	1.64024	2.13216	2.89731
LOC110207294	0.496009	0.107159	0.178972
SHCBP1	0.30583	0.515232	0.443766
LOC110207441	0	0	0
LOC110207439	4.37174	3.59364	5.742
LOC110207310	0.252603	0	0
VSTM2B	0.0472058	0.20397	0
LOC110207438	0.248285	0.257473	0.210145
POP4	1.36086	1.55186	1.072
PLEKHF1	0.02222	0.0352034	0
LOC110207292	0.11894	0.719492	0.581645
CUNH19orf12	1.45611	1.35513	1.27156
CCNE1	11.9555	7.45971	12.9928
LOC110207432	173.201	130.691	243.675
URI1	2.51069	2.12253	2.00817
ZNF536	0.14841	0.175166	0.191945
TSHZ3	1.60951	1.45241	1.65492
LOC110207428	0.357016	0.501762	0.269237
ZNF507	1.41394	1.1603	1.44924
DPY19L3	0.639385	0.675767	0.417087
LOC110207421	0.0800019	0.0911487	0.0697464
LOC110207424	0.00350128	0.0665657	0
LOC110207423	0	0	0
PDCD5	0.290536	0.690451	0.503197
ANKRD27	0.284985	0.240372	0.163069
RGS9BP	0	0	0
NUDT19	0.417273	1.05457	1.2914
TDRD12	0.299702	0.388078	0.466297
SLC7A9	0.458171	0.309865	0.460696
CEP89	0.515131	0.513201	0.476313
LOC110207412	0.161349	0.263373	0.575337
FAAP24	0.521049	0.00714724	0.0589828
RHPN2	0.20452	0.274795	0.12559
GPATCH1	0.0974194	0.163323	0.113146
WDR88	0.0212145	0.100831	0.0108067
TRNAT-AGU	2.50256	5.33452	0.679896
LRP3	0.0929102	0.171529	0.193616
SLC7A10	0.0247629	0.092182	0.0562788
LOC110207404	0	0	0
CEBPA	2.45649	1.58602	3.48073
CEBPG	11.8052	11.5638	9.12684
PEPD	0.693728	0.67065	0.701552
CHST8	0.0190654	0.0221017	0.0175289
KCTD15	2.20654	1.88426	1.8401
LSM14A	1.93355	1.79975	2.19543
KIAA0355	0.986255	1.0633	1.04242
GPI	3.13369	3.38937	3.9755
PDCD2L	5.6707	3.68852	5.71519
UBA2	2.37178	2.57667	2.24112
WTIP	1.37345	0.906027	0.576798
LOC110207288	0	0	0
LOC110207308	0	1.02218	0
LOC110207287	0.181447	0	0
LOC110207344	0.314547	0.72486	0
LOC110207341	0.533303	2.21215	0
LOC110207340	0	0	0
LOC110207387	0	0	0
LOC110207388	0	0	0
LOC110207385	0.0751924	0.307568	0.142998
LOC110207336	0	0	0
LOC110207335	0	0	0
LOC110207285	0	0	0
SUN2	0	0	0
LOC110203946	0	0	0
LOC110204189	0	0	0
LOC110204215	0	0	0
LOC110204250	0	0	0
LOC110207331	0	0	0
LOC110207330	0	0	0
LOC110207329	0	0	0
LOC110207312	0	0.384965	0
LOC110207284	0	0	0
LOC110207283	0	0	0
LOC110207376	0.0956125	0.169842	0.0974101
LOC110207374	0.821966	0.482481	0.197505
LOC110207328	0	0	0
LOC110207327	0	0	0
LOC110207370	0.276194	0.39951	0.527475
LOC110207383	0.468772	0.0450111	0.21226
LOC110207326	0.250102	0.23578	0
LOC110207381	0.451017	0.446655	0.59701
LOC110207373	0.588639	0.235107	0.423322
LOC110207379	2.23147	1.81325	1.45907
LOC110207382	0.498187	0.409047	0.355667
LOC110207378	0.301355	0.0712477	0.240403
SLC2A8	0.478328	0.419437	0.437156
GARNL3	0.100369	0.127099	0.0678333
LOC110207369	0	0	0
RALGPS1	1.02643	1.01568	0.995933
ANGPTL2	8.78765	8.47785	8.63188
ZBTB34	8.04416	8.12038	8.05665
LOC110207324	1.29501	1.63174	1.78752
ZBTB43	2.41293	2.30468	1.12133
LMX1B	0.226144	0.337926	0.0725319
MVB12B	0.323167	0.370943	0.345779
PBX3	0.502595	0.460377	0.559777
MAPKAP1	0.258048	0.269803	0.176807
GAPVD1	3.98005	3.52263	4.55561
HSPA5	80.7447	69.8704	97.4607
RABEPK	0.941421	1.53062	0.743933
PPP6C	1.87234	1.42893	1.82342
SCAI	0.526795	0.496247	0.391178
GOLGA1	0.9765	1.44067	0.854491
ARPC5L	1.25555	1.02271	0.569192
RPL35	19.8389	16.02	15.863
WDR38	1.51186	0.770978	0.990571
OLFML2A	0.518043	0.389367	0.321548
NR6A1	0.537937	0.588231	0.74936
NR5A1	0.0212536	0.0716305	0.0952741
LOC110194960	0.0699488	0.120896	0.0237546
ADGRD2	0.037256	0.103365	0.0419519
PSMB7	0.857404	1.07369	0.941048
NEK6	0.946585	0.892675	1.21223
LOC110194989	0.0248618	0.0358082	0
LOC110194990	0	0	0
LHX2	0.0319692	0	0
LOC110194927	0	0	0
DENND1A	0.268928	0.277839	0.275483
CRB2	0.280325	0.226493	0.239157
LOC110194992	0.243772	0.237473	0
STRBP	0.705961	0.539679	0.577929
RABGAP1	0.239126	0.290421	0.280776
GPR21	0	0.660892	0.0458322
ZBTB26	0.510245	0.767163	0.726928
ZBTB6	10.9135	12.3506	9.8195
RC3H2	1.03623	0.835009	0.826669
PDCL	0.862063	0.74497	0.752803
LOC110194944	0	0	0
LOC110194936	0.028353	0.0245019	0
LOC110194964	0	0	0
LOC110194966	2.92084	0	0
LOC110194967	0	0	0
LOC110194968	0	0.0336077	0
LOC110194969	0	0	0
LOC110194970	0	0	0
LOC110194949	0.0107734	0	0
LOC110194996	0	0	0
LOC110194995	0	0	0
LOC110194975	0	0	0
LOC110194976	0	0	0
LOC110194994	0	0.0636288	0
LOC110194982	0.315882	0.217104	0.259715
LOC110194988	0	0	0
MRRF	0.207643	0.171638	0.206028
RBM18	1.69545	1.55767	1.10464
LHX6	0.126694	0.0194641	0.195048
MORN5	0.137197	0.0327606	0.204148
NDUFA8	0.916171	0.553567	0.576732
LOC110194979	0.0833131	0.0809965	0.272322
TTLL11	0.339553	0.397273	0.473096
DAB2IP	0.486525	0.560232	0.388961
LOC110194935	0.367807	0.595966	0.0585503
LOC110197988	0	0	0
LOC110211337	0.989814	1.04372	0.823008
LOC110211311	0.114913	0.0425591	0.117073
STOM	2.79966	2.4938	1.79484
GSN	7.77945	6.59254	8.19147
RAB14	4.68758	4.75441	4.89101
CNTRL	1.48669	1.46363	1.32577
C5	0.0480992	0.0735399	0.00904681
TRAF1	0.225199	0.00627775	0.148021
PHF19	2.50277	3.15532	2.59516
LOC110211355	0.231442	0.305008	0.064843
PSMD5	1.10679	1.64747	1.94225
LOC110211348	0.964826	1.65292	1.12093
FBXW2	1.47556	1.58393	1.37759
MEGF9	0.732301	0.708272	0.607725
CDK5RAP2	0.266694	0.213301	0.362482
LOC110211326	0.256403	0.142036	0.730086
LOC110211318	0	0	0
BRINP1	0.0294378	0.0160174	0.0166618
TLR4	1.2474	1.09939	0.429228
ASTN2	0.0494779	0.0433472	0.0545798
TRIM32	1.52306	0.174936	0.549969
PAPPA	0.181531	0.169307	0.226423
LOC110211362	0.213764	0.0410508	0.0362971
LOC110211333	0	0	0
TNC	4.54102	5.22279	5.18411
LOC110211369	0.131174	0.24333	0.0914152
TNFSF8	0.0600538	0.15569	0.0517701
TNFSF15	0.196317	0.333453	0.158627
LOC110211371	0.753629	0.533049	0.636031
LOC110211368	0.829004	1.03966	0.932139
TMEM268	2.67811	1.71626	2.70218
ATP6V1G1	15.4542	14.5921	14.351
WHRN	0.130833	0.188236	0.112023
LOC110211374	0.118163	0	0.206374
AKNA	0.252845	0.310052	0.172692
LOC110211296	0	0.238846	0
LOC110211378	0.0120972	0.00522704	0
LOC110211379	0	0.575644	0
LOC110211380	0	0.0252074	0
NSFL1C	0.665413	0.352292	0.179529
LOC110211382	0.287811	0.212367	0.128566
LOC110211383	0.504518	0.261594	0
FKBP1A	7.95294	5.94578	7.73353
LOC110211327	0.645677	0.539977	1.46417
SDCBP2	0.711885	1.0274	0.964571
SNPH	0.964147	0.745791	0.753305
LOC110211391	0.548641	0.556111	0.53374
RAD21L1	0.656919	0.848956	0.492825
TMEM74B	0.265141	0.214807	0.399561
LOC110211393	0.177109	0.102035	0.451097
LOC110211392	1.02254	0.462865	1.05169
PSMF1	0.84736	0.868789	0.866949
RSPO4	0.188829	0.103062	0.0987211
ANGPT4	0.209713	0.227139	0.158105
FAM110A	0.121196	0.0438422	0.0373295
LOC110211399	0	0	0
SLC52A3	0.016629	0.00718514	0
SCRT2	0	0.114389	0
SRXN1	1.83979	1.75725	5.12988
TCF15	1.18637	2.96069	2.71104
CSNK2A1	1.98817	1.96506	1.86675
TBC1D20	2.72376	2.4193	2.672
RBCK1	1.6081	1.70028	1.39692
TRIB3	0.74128	0.911267	1.32961
LOC110211323	0	0.323457	0.524335
LOC110211322	0.391381	0.652282	0.0569627
NRSN2	0.201622	0.824716	0.0273883
SOX12	0	0	0
LOC110211408	0.296206	0.36427	0.0232135
CUNH20orf96	0.119022	0.102856	0
REM1	0.6197	0.642633	0.656604
HM13	3.88358	3.78017	3.55846
ID1	21.25	28.1275	37.1244
LOC110211411	1.16204	1.27807	1.03661
LOC110211413	1.67197	2.43044	2.66227
BCL2L1	1.05027	1.24654	0.794613
TPX2	0.542509	0.470168	0.298589
MYLK2	0.676882	0.368054	0.34093
FOXS1	0	0.699896	0.453822
LOC110211417	0.112492	0.466619	0.282696
DUSP15	0.365882	0.302919	0.291953
TTLL9	0.378519	0.415949	0.421342
PDRG1	2.34446	1.64505	3.49093
XKR7	0.0294932	0.0169915	0.0450715
CCM2L	0.11145	0.0963121	0
HCK	0.198253	0.0833473	0.00272947
TM9SF4	1.66546	1.24162	1.71366
LOC110211425	0.116471	0.100651	1.30527
PLAGL2	1.59332	1.89129	3.15466
POFUT1	2.3913	1.7012	2.03021
KIF3B	0.97849	1.36178	1.32725
ASXL1	2.35661	1.86348	2.52503
NOL4L	0.340182	0.359584	0.233035
LOC110211433	0.180384	0.249676	0.169758
LOC110211434	0	0.331787	0
COMMD7	0.535909	0.463118	0.445702
DNMT3B	0.0153853	0.0181302	0
MAPRE1	2.27507	2.02181	1.81769
EFCAB8	1.33645	1.29056	1.3631
LOC110211324	0.250643	0.185656	0.393977
PTMA	48.0474	55.8198	43.1891
PDE6D	2.99409	3.07518	3.20359
BPIFA1	0	0	0
LOC110211332	0.474845	0.47212	0
LOC110211325	0.239179	0	0.203063
LOC110207701	8.00047	8.47762	0.67924
LOC110211457	0	0	0
LOC110211305	0	0	0
BPIFB1	0.0181605	0.163216	0
LOC110211438	0.188752	0.163114	0.0140707
CDK5RAP1	0.123733	0.163534	0.114936
LOC110211281	0.119061	0	0
LOC110211440	0.00964497	0.0472312	0.098263
LOC110211301	0.0683314	0	0.0267754
KIAA1755	0.475396	0.253248	0.30387
TGM2	0.772769	0.647709	0.68524
RPRD1B	1.20949	0.937959	1.00809
TTI1	0.748952	0.838492	0.683313
VSTM2L	0.137262	0.218987	0.0406381
LOC110211447	0.100146	0.0050908	0
LOC110211446	0.0654547	0.125037	0.207075
LOC110211451	0.50018	0.818172	0.909971
CTNNBL1	0.277523	0.265799	0.191843
LOC110211450	0.00863354	0	0
LOC110211449	0.246807	0.34901	0
LOC110211454	2.29895	0.779588	2.69795
BLCAP	2.32442	2.44264	1.67501
SRC	1.84408	1.4898	1.6956
MANBAL	2.66035	2.49996	2.28391
GHRH	0.201118	0.303141	0.405034
RPN2	2.78992	2.80607	3.48636
MROH8	0.213563	0.112463	0.0458953
RBL1	2.14844	2.04609	2.71646
LOC110211464	86.5605	40.2786	124.368
RALGAPB	1.55446	1.40523	1.74625
LOC110211312	0	0	0
ARHGAP40	0.0345192	0.0163358	0.0133974
SLC32A1	0	0	0
ACTR5	0.319258	0.231554	0.275891
PPP1R16B	0.236636	0.182402	0.294511
FAM83D	0.557512	0.442342	0.853652
DHX35	0.282301	0.269909	0.0611932
LOC110211331	0	0	0.0299508
LOC110211330	0	0.016506	0
LOC110211280	0	0	0
LOC110211309	0.0175987	0.0140384	0
LOC110211310	0.0249036	0	0
LOC110211276	0.15956	0.103416	0
LOC110211471	0.0716274	0.071277	0.174696
LOC110211336	0.0601157	0.0207801	0.0269482
MAFB	20.8417	18.6136	20.2386
LOC110216706	0.0409485	0	0
TOP1	1.82602	1.4015	1.85761
PLCG1	0.824474	1.25212	1.17133
ZHX3	1.13867	1.20492	0.970211
LPIN3	0.540046	0.474179	0.553141
EMILIN3	2.91062	2.44492	6.38689
CHD6	0.82097	0.785009	0.789783
UBE2C	12.9149	13.0768	16.3282
LOC110193739	0.214596	2.13265	2.02233
TNNC2	1.07747	0.96763	1.31296
SNX21	0.649895	1.24961	1.12559
ACOT8	1.42356	0.483292	0.880552
ZSWIM3	0.738802	0.262892	0.560829
ZSWIM1	0	1.4123	1.48403
NEURL2	0.790525	0.848762	0.951822
CTSA	9.56807	9.68338	14.9781
PLTP	3.53861	3.21448	3.39934
PCIF1	1.93767	2.00541	2.91824
ZNF335	0.88723	1.10216	1.20656
MMP9	0.140717	0.472903	0.127433
SLC12A5	0.340314	0.586108	0.568901
NCOA5	0.77995	1.24061	1.52591
LOC110193587	0	0	0
CD40	0.0202614	0.373533	0.0688079
CDH22	0.175876	0.207697	0.248687
SLC35C2	0.908955	1.052	1.87689
ELMO2	0.621639	0.508847	1.02521
LOC110193720	0.379188	0.210212	1.50153
SNRPB	1.01787	0.901791	1.14158
TGM6	0.305964	0.255404	0.245394
TGM3	0.207109	0.378045	0.178706
STK35	1.59236	1.05602	1.34523
LOC110193654	0.0846415	0.0654454	0.0726171
PDYN	0.0964891	0	0.332718
SIRPA	0.709496	0.824788	0.325479
LOC110193728	0.107171	0.191016	0.102361
LOC110193732	0	0.226442	0.114411
LOC110193753	0	0.0927167	0
LOC110193754	0.0167077	0	0.0936201
ORM1	0	0.0410545	0.193602
COL27A1	0.658044	0.643839	0.477405
KIF12	0.0596448	0.144321	0.210656
AMBP	0.0672461	0.217921	0.325424
ZNF618	0.429578	0.432974	0.493822
LOC110193609	0	0	0
RGS3	0.121416	0.128133	0.188683
CUNH9orf43	0.0739625	0.18376	0.00470957
POLE3	7.24612	4.17459	1.97933
ALAD	2.94149	1.51697	2.22343
LOC110193618	1.53675	0.881716	1.32823
HDHD3	0.21803	0.888245	0.0634655
BSPRY	0.262648	0.505532	0.772351
WDR31	0	0	0
LOC110193698	0.308956	0.412623	0.314765
LOC110193628	0	0.440528	0.623223
CDC26	2.5494	2.353	1.43118
SLC31A1	4.80879	4.59735	5.81904
FKBP15	0.656839	0.511362	0.474946
SLC31A2	1.15401	0.824403	0.559113
LOC110193624	22.5286	19.1047	15.8305
LRSAM1	0.734777	0.511917	0.545485
FAM129B	0.476014	0.392915	0.51805
STXBP1	0.802133	0.778476	0.896759
LOC110193586	0.809572	0.512085	1.01186
LOC110193599	0.977792	1.16069	0.908599
PTRH1	0.949907	1.21178	1.49773
TTC16	1.41864	0.939511	0.668625
TOR2A	0.751358	0.680221	0.291613
SH2D3C	0.550386	0.487089	0.790431
CDK9	3.74575	3.79408	5.11843
FPGS	1.18849	1.24275	1.11801
ENG	1.05367	1.11122	0.775855
LOC110193608	0	0	0
AK1	0.999101	0.78084	0.904336
ST6GALNAC6	0.995858	1.22558	1.35428
ST6GALNAC4	1.09887	1.05691	1.3915
PIP5KL1	0.797443	0.474732	0.162487
DPM2	1.28748	1.80135	2.36102
FAM102A	1.78558	1.7154	1.16655
LOC110193670	0.613567	1.20376	0.827839
NAIF1	1.92086	1.25461	0.409598
SLC25A25	10.2941	8.5666	14.3147
PTGES2	1.57983	1.17863	1.60953
CUNH9orf16	2.78444	1.63992	2.16824
CIZ1	1.21448	1.65134	0.553762
DNM1	1.28562	1.36551	1.53399
GOLGA2	2.70782	2.17998	1.79496
TRUB2	1.44367	1.03965	1.41882
COQ4	0.770742	1.73824	1.16827
TRNAR-UCU	8.24663	2.15452	1.5631
SLC27A4	0.848395	0.873964	0.612483
LOC110193693	2.2166	1.73734	0
URM1	0.745468	0.882376	0.616792
LOC110193751	0.111006	0.167875	0.0807808
CERCAM	2.1913	1.81906	3.09167
ODF2	0.549348	0.448265	0.475822
GLE1	0.376922	0.611503	0.344158
LOC110193644	2.87398	1.81898	2.55686
SPTAN1	6.18675	4.98262	6.78969
WDR34	0.894716	1.01545	0.662384
SET	15.3426	13.086	18.3176
PKN3	1.2013	1.3632	1.25479
ZDHHC12	2.51681	4.46748	2.87598
ZER1	1.79344	2.17755	1.72237
TBC1D13	0.905438	1.04173	0.851502
ENDOG	0.5165	1.64062	0.668429
SPOUT1	0.637873	1.25996	1.12566
LOC110193639	0	1.20215	0
KYAT1	0.96433	0.526325	2.27517
LRRC8A	1.31225	1.62563	2.04531
LOC110193736	1.10138	0.895793	0
PHYHD1	0.706958	0.851739	0.499443
DOLK	10.9143	10.8291	14.826
NUP188	2.02367	1.0671	2.57087
SH3GLB2	0.712468	0.995793	0.881405
MIGA2	0.810208	0.453985	0.373144
DOLPP1	0.303234	0.655116	0.739238
CRAT	1.11666	0.825657	1.3445
PTPA	3.12842	2.17157	2.53274
IER5L	16.764	20.4326	21.1354
LOC110193647	0.579562	0.94188	0.581645
LOC110193649	0.10881	0.14696	0.10981
LOC110193650	0	0	0
LOC110198940	0.0795018	0	0
LOC110198929	0	0	0
CUNH9orf50	0.0706055	0.113895	0.00479553
NTMT1	0.874664	1.76617	1.47342
ASB6	2.64392	2.07879	2.06438
PRRX2	1.21108	1.23581	0.855953
PTGES	0.835487	1.07765	0.472574
TOR1B	6.29076	8.5496	7.22781
TOR1A	2.26186	2.1201	2.90181
CUNH9orf78	6.00339	5.61337	5.30891
USP20	0.666119	0.919569	0.864195
FNBP1	0.356062	0.311152	0.357781
LOC110198900	0.335305	0.685532	0.366605
NCS1	1.16146	1.03665	1.39246
HMCN2	0.373821	0.352372	0.317644
ASS1	0.114747	0.115027	0.0105214
FUBP3	1.05563	0.971817	1.02572
PRDM12	0.344739	0.0192202	0
EXOSC2	0.781075	0.807333	1.76315
ABL1	1.86135	1.93995	2.13991
QRFP	0.460456	2.98435	0
FIBCD1	1.63907	1.38769	1.07834
LAMC3	0.279511	0.279531	0.361699
AIF1L	0.818635	0.750977	0.628727
NUP214	0.400978	0.634296	0.526225
FAM78A	0.209785	0.553941	0.284971
LOC110198919	0.194	0.422229	0.25621
PLPP7	0.092371	0.187089	0.0529356
LOC110198938	0.0765811	0.359259	0.523854
PRRC2B	2.07357	1.71973	2.11363
POMT1	1.2845	0.964312	1.33644
UCK1	1.82997	1.2215	3.4073
LOC110198941	0.306632	1.28307	0.213745
RAPGEF1	1.11949	0.96428	0.925591
MED27	0.512806	0.413475	0.298372
LOC110198923	0.559957	0.111669	0.811843
NTNG2	0.206005	0.238189	0.137975
SETX	1.66015	1.54289	1.75361
TTF1	0.0933261	0.555243	0.288899
CFAP77	0.0434998	0.0352709	0.0399406
BARHL1	0.0110048	0.22824	0
DDX31	0.417219	0.442617	0.171764
GTF3C4	1.32015	1.14826	1.34497
AK8	0.214168	0.315219	0.0874034
SPACA9	0.704645	0.794998	0.458654
TSC1	1.65063	1.66417	2.18512
GFI1B	0.437559	0.252084	0.184463
GTF3C5	1.70311	1.87856	1.43432
CEL	0.877832	0.550487	1.17926
RALGDS	1.58302	1.27986	1.65716
GBGT1	0.419034	0.859532	0.577035
CCDC180	0.0643411	0.0826898	0.0369774
ABO	0.290784	0.14736	0.0457177
LOC110221551	0	0	0
LOC110212353	0	0	0
SURF6	1.40402	1.32532	1.78252
MED22	1.36415	1.43094	1.79187
RPL7A	84.0516	84.8164	103.735
LOC110205385	5.65908	2.11293	3.73651
SURF2	3.21064	3.86241	5.54188
SURF4	15.1899	15.7789	15.0974
LOC110205390	0.832738	0.523366	0.565596
STKLD1	0.567331	0.250771	0.45509
REXO4	2.81952	4.45332	4.02369
ADAMTS13	0.113823	0.0671365	0.00184068
CACFD1	1.40874	1.11305	1.30708
SLC2A6	0.254802	0.756913	0.592196
TMEM8C	0.176681	0.2503	0.256726
ADAMTSL2	0.00996305	0.0740442	0.0121804
FAM163B	0.0840476	0.0165651	0
DBH	0.101235	0.0851819	0.0189991
SARDH	0.106891	0.11965	0.162986
VAV2	0.198969	0.270222	0.131342
LOC110205372	0.0469317	0	0
LOC110205368	1.64081	1.79212	1.9967
BRD3	1.12759	0.963429	0.56513
WDR5	3.74654	3.92988	3.78038
LOC110205091	0	0	0
LOC110205365	1.42797	0.809819	1.46997
RXRA	0.637565	0.777585	0.738886
COL5A1	16.2591	14.4528	17.8728
FCN2	0.218438	0.696991	0.984334
OLFM1	0.55494	0.949077	0.636468
LOC110205359	1.19822	0.31602	1.76771
LOC110205085	0	0	0
PPP1R26	1.79012	1.77565	1.01497
CUNH9orf116	0	0.369811	0
MRPS2	9.76657	9.55657	14.5575
LOC110205354	2.76518	4.24358	3.06002
FAM69B	0.438595	0.36723	0.248245
AGPAT2	0.19445	0.224051	0.123266
EGFL7	0.31309	0.253219	0.368049
LOC110205350	0.196584	0.348705	0.0948692
LOC110205351	0.0552547	0	0
NOTCH1	2.45978	2.16891	3.06679
SEC16A	3.80285	2.91171	4.32401
INPP5E	1.00268	1.05115	1.46949
LOC110205344	0	0	0
PMPCA	1.03304	1.14117	1.39998
SDCCAG3	1.95608	2.33551	2.38757
SNAPC4	0.510306	0.648978	0.324477
CARD9	0.32295	0.218528	0.251422
DNLZ	0.432086	0.560095	0.44021
GPSM1	0.155608	0.109661	0.112319
LOC110205333	0.310466	0.398968	0.191202
QSOX2	0.513241	0.798351	0.873776
LHX3	0	0.127634	0.0341981
TMEM250	2.0857	3.14373	1.56898
NACC2	0.648573	0.612503	0.638687
UBAC1	1.41621	1.66158	2.30643
CAMSAP1	0.673079	0.392732	1.21218
LOC110205326	0.448098	0.274042	0.540804
KCNT1	0.184038	0.140486	0.107812
LOC110205328	0	0	0
LOC110205081	0	0.405581	0.106256
SOHLH1	0	0	0
LOC110205079	0	0.0289036	0
LCN9	0	0	0
LOC110205077	0	0	0
LOC110205076	0	0	0
LOC110205322	0	0	0.0146321
LOC110205321	0	0	0
LOC110205320	0	0	0
LOC110205113	0	0	0
LOC110205112	0	0	0
LOC110205073	0	0	0
LOC110205074	0	0	0.144654
LOC110205087	0	0	0
LOC110205088	0	0	0
LOC110205110	0	0	0.111532
LOC110205092	0	0.3261	0
LCN8	0.0167687	0	0.12813
LCN15	0.140013	0.189056	0.0980689
TMEM141	2.03146	2.88409	1.67543
CCDC183	0.0891897	0.154151	0.0555296
RABL6	0.767894	0.765684	0.850935
CUNH9orf172	0.469895	0.40607	1.21794
PHPT1	1.18464	1.57497	0.782503
LOC110205109	0.767255	0.894333	1.8118
LOC110205601	0.190182	1.09567	0
LOC110205955	0	0	0
LOC110205940	1.05591	0.421146	0
PLEKHH1	0.534602	0.461988	0.907755
PIGH	0.952437	1.52268	0.93153
RDH11	1.77608	1.76651	0.899044
RDH12	0.254401	0.196704	0.33421
ZFYVE26	1.05866	0.948038	1.10632
LOC110220584	0.125552	0.904156	0.213188
LOC110220586	0.122313	1.79689	2.24303
LOC110216694	2.74088	2.4517	2.20453
SIMC1	4.64633	3.7694	8.09557
KIAA1191	2.48317	2.28527	1.90694
ARL10	3.33877	2.80638	2.16583
NOP16	1.16154	1.04604	0.523178
HIGD2A	7.26143	1.64855	6.26945
CLTB	0.417535	0.735981	0.495813
FAF2	0.795383	0.899883	0.78688
RNF44	0.41935	0.826787	0.408246
LOC110216670	0	0	0
CDHR2	0.112117	0.044407	0.199893
GPRIN1	0.0579252	0.236635	0
SNCB	0.0145546	0.0377331	0.177939
EIF4E1B	0	0	0
TSPAN17	0.464381	0.308073	0.181598
UNC5A	0.10555	0.125025	0.119586
LOC110216729	0.0704361	0.0702334	0.187681
HK3	0.0387281	0.213556	0.108974
UIMC1	0.261708	0.24752	0.391795
LOC110216799	0	0	0
ZNF346	0.0842746	0.20938	0.14596
FGFR4	0.262125	0.776645	0.719409
NSD1	0.810249	0.826347	1.04915
RAB24	1.66683	4.37777	3.7959
PRELID1	10.7589	7.90681	7.40869
MXD3	0.632029	0.853409	0.811597
LOC110216866	0.125879	0.353538	0
FAM193B	1.33718	0.956941	1.32211
DDX41	1.01188	2.22155	2.06877
DOK3	0.0600412	0.276725	0
PDLIM7	1.77341	1.9002	2.17583
DBN1	4.5443	4.07013	4.76734
PRR7	1.29789	0.801144	0.710619
GRK6	1.41432	1.19786	1.09146
F12	0.280408	0.283861	0.187732
PFN3	0.0980812	0	0
LOC110224067	0	2.48841	0
SLC34A1	0.0192018	0.0276561	0
LOC110216669	0	0.101852	0
RGS14	0.182805	0.280845	0.0703582
LMAN2	5.74572	6.08189	7.27283
TMED9	18.5411	12.5984	12.322
B4GALT7	2.91532	2.92841	4.5394
LOC110216748	2.34211	2.67948	2.50816
LOC110216677	0.808136	0.395742	0.878218
LOC110216847	0.494402	0.516082	0.578503
N4BP3	0.0626926	0.526293	0.0547468
RMND5B	0.842441	0.970685	0.732398
NHP2	2.98723	4.37872	7.43513
LOC110216667	0.379788	0.515431	0.197359
HNRNPAB	5.78522	7.08701	6.53878
PHYKPL	9.89003	8.93488	10.0572
COL23A1	1.06969	0.886758	1.02561
CLK4	2.02331	2.87961	1.6898
RASGEF1C	0.0866449	0.12304	0.0400811
LOC110216836	0.177855	0.0300713	0.00393911
CNOT6	2.33354	2.98727	1.94441
LOC110216809	0.0849051	0	0.117956
LOC110216830	0	0	0
LOC110216829	0	0	0
GFPT2	0.867718	0.702908	0.936219
MAPK9	1.38189	1.16272	1.36194
SCGB3A1	0.58703	0	0
FLT4	0.12398	0.0827899	0.0889916
RNF130	0.994353	1.11043	0.818624
TBC1D9B	1.94017	2.43918	1.72258
SQSTM1	10.2545	7.47969	12.59
MGAT4B	0.33686	0.219426	0.319049
LTC4S	0.716889	0.506876	1.32794
MAML1	2.31302	1.82724	2.54726
CANX	8.89365	8.21502	8.8097
CBY3	0	0.0152035	0
LOC110216782	0.146313	0.494764	0.291647
L3MBTL1	0.518946	0.517754	0.463964
SRSF6	8.82204	7.20178	12.1884
LOC110216774	0	0	0
TOX2	0.0775785	0.0607805	0.0439778
LOC110216725	0.0692447	0	0.0403123
LOC110216819	0	0	0
SNTA1	0.157811	0.193199	0.31709
CBFA2T2	0.249709	0.216269	0.295491
NECAB3	0.483474	0.247681	0.39818
CUNH20orf144	0	0	0
ACTL10	0	0	0
E2F1	0.315433	0.673454	0.00630125
PXMP4	0.349698	0.27072	0.556675
ZNF341	0.239802	0.091425	0.287424
CHMP4B	1.51997	1.58546	1.28086
RALY	2.75414	2.84512	2.77206
EIF2S2	6.40499	5.95911	7.19205
ASIP	2.31527	0.474262	1.45022
AHCY	1.04844	0.785896	1.55797
ITCH	0.570967	0.452469	0.644638
DYNLRB1	2.98427	2.34748	1.85151
MAP1LC3A	5.7601	7.565	12.6983
PIGU	0.639633	0.601921	0.761047
TP53INP2	0.391504	0.272541	0.830967
NCOA6	1.03108	1.0051	1.45242
GGT7	0.366923	0.130309	0.140823
ACSS2	0.216287	0.356018	0.1504
GSS	1.18245	1.10925	0.796013
LOC110216857	0.191658	0.0993753	0.286383
LOC110216856	0.332551	0	0.739207
MYH7B	0.502044	0.345854	0.407739
TRPC4AP	0.69358	0.784691	0.848942
EDEM2	0.837098	0.62127	0.757519
PROCR	0.138137	0.417808	0.0860039
MMP24	0.871451	0.818408	0.581234
EIF6	7.41662	7.85523	4.67646
FAM83C	0.0661539	0	0
LOC110216738	0.222865	0.220726	0.0943938
GDF5	0.864316	1.78808	0.613727
CEP250	0.507848	0.442587	0.221428
ERGIC3	9.99348	9.09628	8.5191
LOC110216870	1.18235	1.21747	0.899191
SPAG4	2.68087	1.17767	1.27459
CPNE1	3.70649	4.46139	4.43123
RBM12	3.89977	4.96102	3.58317
NFS1	0.863139	0.343351	0.732805
ROMO1	3.28496	2.74414	1.78492
RBM39	6.7271	6.35323	7.33901
PHF20	0.388526	0.509068	0.487307
SCAND1	0	0	1.4273
CNBD2	0.212346	0.107685	0.20727
EPB41L1	0.200871	0.166218	0.206578
LOC110216736	0.37939	0	0
AAR2	1.27062	1.18859	2.52229
DLGAP4	0.324395	0.249385	0.294432
MYL9	0.75576	1.01378	0.861906
TGIF2	1.59524	1.55088	1.05215
CUNH20orf24	0.97183	1.19543	0.731426
SLA2	1.0194	0.677947	1.10827
NDRG3	0.751536	0.661838	0.662161
DSN1	0.601174	0.899508	0.426984
SOGA1	1.58576	1.54275	1.75314
TLDC2	0.120487	0.0219203	0.0710671
SAMHD1	0.31309	0.171404	0.288916
SGK2	0.329115	0.284412	0.141279
LOC110196894	0	0.276221	0
IFT52	0.444718	0.413427	0.562916
MYBL2	0.204976	0.365698	0.074101
LOC110216818	0	0.0108688	0
PTPRT	0.0638706	0.0686451	0.0370234
LOC110216746	0.0289184	0.153183	0.0463756
LOC110216868	0	0	0
EDF1	1.41708	2.48748	1.38357
TRAF2	1.51322	1.08647	1.56808
FBXW5	2.60981	2.86597	4.78022
C8G	0.420722	0.451716	0.389665
LOC110205090	0	0	0
LOC110205308	0.317939	0.796786	0.178154
PTGDS	1.32574	1.20932	1.05052
LCNL1	0.401618	0.353616	0.169844
CUNH9orf142	0.0749945	0.0324041	0.152809
CLIC3	0.144679	0.708491	0.343932
ABCA2	1.24934	0.860878	0.759794
FUT7	1.09617	1.23875	0.343624
LOC110205300	10.303	11.2793	5.743
NPDC1	1.26311	1.96713	1.76827
ENTPD2	3.35858	4.09519	3.65545
LOC110205299	1.29051	1.76439	0.77513
SAPCD2	1.28514	1.82388	0.659973
UAP1L1	1.0265	1.35476	0.93449
MAN1B1	1.99861	1.80822	1.87978
DPP7	3.13815	2.74	5.52185
LOC110205291	1.2006	1.00576	1.11084
LOC110205070	0.0422699	0.27031	0.111968
ENTPD8	0.186917	0.138453	0.0770792
NOXA1	0.59324	0.847639	0.556317
PRPF4	0.308625	0.0400058	0.267263
RNF183	0	0	0
EXD3	0.32507	0.315197	0.234621
LOC110216816	0	0.209291	0
LOC110205288	0.272502	0.327518	0.306345
NRARP	7.59752	3.74084	0.630029
TOR4A	0.427698	0.675849	0.485538
NELFB	1.09307	1.06675	1.67044
STPG3	2.54209	0.850723	1.37112
FAM166A	11.8208	7.41523	9.27358
TUBB4B	62.5574	52.5289	96.537
SLC34A3	0.0987072	0.0880516	0.0681233
LOC110205272	0.456016	0.401803	0.0273288
CYSRT1	1.10223	0.510277	0
LOC110205275	0.653874	0	0
RNF208	0.126869	0	0.0646272
LOC110205268	1.03403	0.724108	1.74368
NDOR1	0.797109	0.17221	0.037597
TMEM203	4.89278	2.50825	10.8989
TPRN	0.793765	0.407071	0.59127
SSNA1	7.93867	5.55729	3.931
ANAPC2	0.529022	0.153432	0.668173
TMEM210	0.101196	0	0.103099
LRRC26	0	0.752258	0
GRIN1	0.409937	0.256089	0.440288
LOC110205262	0.254712	0.18867	0.111215
ZMYND19	2.0998	1.84324	2.27438
DPH7	0.625072	0.722063	1.21516
MRPL41	3.58654	2.7815	2.90443
PNPLA7	0.169104	0.219202	0.146832
NSMF	0.722074	0.766996	0.0704998
LOC110205254	0.551355	0.0649726	0.382991
LOC110205253	0.123229	0.182556	0.0986428
ARRDC1	0.381456	0.507144	1.16588
EHMT1	0.486978	0.399605	0.443892
CACNA1B	0.193453	0.186885	0.185473
LOC110205246	0	0.768625	0
PCMTD2	0.291004	0.904622	0.473537
MYT1	0.0335817	0.0349951	0.00855326
LOC110205242	0.0411304	0.112555	0
LOC110205068	0	0	0
NPBWR2	0	0	0
LOC110205238	0	0	0
LOC110205239	0.0800542	0.109787	0.0390066
LKAAEAR1	0.0730884	0.1992	0.0315034
RGS19	0.463168	0.273346	0.226347
TCEA2	0.972393	1.1311	1.20856
SOX18	6.29056	2.0322	4.0729
LOC110205232	0.0697184	0	0.0710291
PRPF6	0.895739	0.95046	0.632822
SAMD10	0.285456	0.318091	0.068879
ZNF512B	0.877623	0.84076	0.707635
UCKL1	0.917269	0.635885	0.536576
DNAJC5	2.46103	2.21155	2.81375
TPD52L2	2.27726	2.52671	2.17892
ABHD16B	0.127121	0.0488244	0.0546826
ZBTB46	0.578507	0.506488	0.392526
SLC2A4RG	1.85834	0.217577	0.855028
LIME1	1.36141	0.950866	2.79302
ZGPAT	4.93628	4.2901	6.23262
ARFRP1	2.00358	1.94923	0.950016
TNFRSF6B	2.86336	1.26894	2.4871
RTEL1	0.892225	0.787711	0.605687
LOC110205214	0.145506	0.211247	0.278695
STMN3	0.135505	0.228877	0.41102
GMEB2	0.765507	0.866645	0.614951
HELZ2	1.84126	1.74026	2.24257
LOC110205207	2.70835	4.20857	5.06287
FNDC11	0.168306	0.509059	0
SRMS	0.293014	0.454697	0.367536
LOC110205209	0.513905	0.338364	0.324113
PTK6	1.17545	1.40154	1.88475
PPDPF	7.72434	8.45608	10.1402
EEF1A2	0.0225784	0.0362359	0
KCNQ2	0.0180022	0.0115423	0.0118327
CHRNA4	0.109419	0.082156	0.0968564
COL20A1	0.213732	0.30659	0.0705265
ARFGAP1	4.02468	4.16142	4.23422
NKAIN4	0.0976162	0.0884722	0.0493214
BIRC7	0.121855	0.224648	0.0910405
YTHDF1	3.31087	2.2062	3.82829
LOC110205067	0	0	0
LOC110205066	0	0	0
LOC110205065	0.299703	0.0910949	0.235847
BHLHE23	0.0814915	0.221328	0.23721
SLC17A9	0.841902	0.56774	0.929621
GID8	2.22376	2.08112	2.22381
DIDO1	2.90248	2.86286	3.15418
TCFL5	0.424517	0.474755	0.463028
COL9A3	0.257677	0.378406	0.29169
LOC110205191	0.188458	0.217147	0
OGFR	1.51189	1.43719	1.82971
MRGBP	5.20106	4.77765	5.69926
NTSR1	0.000730969	0.000631682	0.000744711
LOC110205063	0.0420288	0	0
SLCO4A1	0.155856	0.112963	0.085796
LOC110205186	0	0.008782	0.269188
LOC110205184	0	0	0
LOC110205061	0	0	0
GATA5	0.0764107	0.0690334	0.00353851
RBBP8NL	0.127744	0.0244026	0.0452085
CABLES2	1.26267	1.34684	1.45967
RPS21	13.5037	10.1226	11.1409
LOC110205124	0.00461467	0.0917209	0
LOC110199834	0	0	0
LAMA5	0.230168	0.0832786	0.232061
ADRM1	1.5299	2.94166	3.39009
OSBPL2	0.479902	0.562366	0.517936
HRH3	0.0123754	0	0
MTG2	0.120652	0.304772	0.33094
SS18L1	0.600565	0.694779	0.586197
PSMA7	5.56915	4.39392	4.56102
LSM14B	6.90157	6.25597	9.16724
LOC110205174	1.60717	1.22052	1.687
TAF4	0.666636	0.774158	0.604034
CDH4	0.0687445	0.0606108	0.035728
LOC110205169	0	0	0
LOC110205089	0	0	0
LOC110204575	0	0	0
CDH26	0.0108166	0.0654318	0.0399473
FAM217B	0.786728	0.511012	0.75437
PPP1R3D	0.463698	0.45796	0.539904
SYCP2	0.0206878	0.096953	0.0421536
PHACTR3	0.102441	0.0931577	0.0340398
EDN3	0.151532	0.155364	0.151764
ZNF831	0.0615078	0.0659834	0.106961
LOC110199061	0	0	0
LOC110205096	0.22453	0.0748413	0.189537
PRELID3B	6.00028	6.59028	5.05834
ATP5E	2.56966	1.46467	2.47871
TUBB1	1.54599	1.54259	0.600792
CTSZ	4.02153	3.77036	5.81072
NELFCD	2.67986	2.40065	2.77233
GNAS	0.829082	0.874335	0.791258
LOC110205095	0.112082	0.235688	0.118947
NPEPL1	0.829284	0.64498	0.868344
STX16	1.62118	2.39464	1.6886
LOC110205149	0.151169	0.200528	0.10138
APCDD1L	0.597597	0.504877	0.5816
VAPB	0.950168	1.05431	1.09102
RAB22A	2.66061	2.69319	1.2944
LOC110205143	1.85989	1.61173	1.58826
ANKRD60	0.343923	0.426762	0.557029
CUNH20orf85	0	0.0620594	0.156083
LOC110205053	0.427139	0.130612	0.0468644
PMEPA1	1.86911	2.18229	2.21483
LOC110204577	8.81027	0	0.472416
PCK1	0.725292	0.835703	0.159377
CTCFL	0.0390328	0.0379475	0
LOC110205140	0.158342	0.0912233	0.170971
RBM38	0.164016	0.162736	0.37752
LOC110205139	0	0	0
RAE1	0.948907	0.783301	1.12547
SPO11	0	0.0409251	0
BMP7	0.0175305	0	0
LOC110202877	0	0	0
TFAP2C	0.0699686	0.302325	0
LOC110205048	2.99586	2.58894	2.01314
RTFDC1	0.763487	0.578524	0.583381
LOC110205133	0.243071	0.466789	0.963047
GCNT7	0.236268	0.264425	0.319631
CASS4	0.35013	0.150541	0.28291
CSTF1	5.79602	6.61055	6.2497
AURKA	0.936142	0.726438	1.08999
FAM210B	0.208951	0.228088	0.386544
LOC110205126	0	0.0311629	0
MC3R	0	0	0
LOC110206425	0	0	0
CBLN4	0	0	0
LOC110206424	0	0	0
LOC110200934	0	0	0
DOK5	0.0822689	0.0560453	0.0489434
PFDN4	1.01657	0.478076	0.397681
LOC110206681	0	0	0
BCAS1	0.0403569	0.0414144	0.00513945
LOC110206678	0	0.0104566	0.0523926
ZNF217	5.00804	4.68001	5.05668
LOC110206675	0.24442	0.172817	0.113189
TSHZ2	2.17375	2.67358	1.3341
LOC110206429	0	0	0
ZFP64	0	0.0211416	0.00830819
SALL4	0.558525	0.610715	0.894183
ATP9A	0.464216	0.541749	0.596986
NFATC2	0.93061	0.917951	0.838803
LOC110206668	0.892125	0.7569	0.690989
LOC110206422	0.170945	0.107904	0.0605771
LOC110206428	0.167687	0	0
LOC110206665	0	0	0
KCNG1	0.203922	0.225567	0.0623268
MOCS3	2.45371	2.98507	3.61627
DPM1	1.63719	2.07403	1.80728
LOC110206711	1.78827	1.21847	2.1197
ADNP	2.6441	3.09896	2.59199
BCAS4	0.276674	0.289726	0.195655
PARD6B	1.10342	1.00414	0.747917
RIPOR3	0.269862	0.27899	0.222647
PTPN1	0.954465	1.07384	0.990975
LOC110206653	0.169334	0.279364	0.188201
CEBPB	24.4145	16.1967	28.2653
LOC110222478	16.2676	2.00829	49.7204
TMEM189	0.441983	0.485076	0.434532
LOC110206650	1.42512	1.3646	1.43181
LOC110206420	1.61134	1.2744	1.58403
SNAI1	2.0758	2.27758	3.35046
RNF114	2.4814	1.26073	1.63892
LOC110206646	1.06135	0.377665	0
SPATA2	2.23097	1.83564	0.955106
SLC9A8	0.369707	0.333465	0.240372
LOC110206641	0.38431	0	0
B4GALT5	1.42127	1.02262	1.72547
PTGIS	0.270164	0.304721	0.148345
KCNB1	0.107799	0.156641	0.116334
LOC110206636	0.174112	0.418787	0.310424
LOC110206419	1.13111	0.464699	0.911506
LOC110206635	39.5982	41.8	31.29
ZNFX1	3.57805	3.24861	5.14497
DDX27	1.06806	0.837978	0.982192
STAU1	3.13605	2.71143	2.6897
CSE1L	1.70727	1.68472	2.0592
ARFGEF2	1.04096	0.856087	1.16077
PREX1	0.231865	0.292237	0.192903
LOC110206628	0.0918876	0.277924	0.0585095
LOC110206625	0.078006	0.0476203	0.0386426
LOC110206624	0.0739322	0.0368597	0.020279
SULF2	1.16321	1.01101	1.35808
NCOA3	0.507525	0.400937	0.422434
ZMYND8	0.253503	0.413229	0.076876
EYA2	0.159329	0.202106	0.0330447
SLC2A10	0.298835	0.278499	0.644723
TP53RK	4.83581	2.34276	2.76195
SLC13A3	0.0881234	0.128259	0.0826922
LOC110206615	0.113055	0.146549	0.0935842
OCSTAMP	0	0.552187	0
LOC110206421	0.176423	0.2541	0
JPH2	0.288129	0.301413	0.142138
LOC110206612	0.0890602	0	0
OSER1	2.14902	2.39847	2.28692
LOC110206706	4.81794	0.693921	0
LOC110206610	0.634633	0.203123	0.694458
GDAP1L1	0.189245	0.280354	0.0688581
FITM2	0.844581	1.00096	0
R3HDML	0.115479	0.0213844	0.0504216
LOC110206605	0.14586	0.111642	0.0254746
HNF4A	0.170731	0.178066	0.155947
TTPAL	0.544545	0.17112	0.612422
SERINC3	2.93184	3.31158	2.48177
PKIG	1.10628	1.23471	1.53327
ADA	0.78237	0.752164	1.08602
LOC110206417	0.0865245	0.243009	0
WISP2	0.074725	0.322876	0.386993
KCNK15	0	0.0449104	0
RIMS4	0.128592	0.22225	0.174146
YWHAB	2.83619	2.79513	3.58627
PABPC1L	0.581557	0.382159	0.746785
TOMM34	0.846805	0.75117	0.50278
STK4	0.4028	0.384148	0.340098
LOC110206590	0.212678	0.20217	0.238344
KCNS1	0.385138	0.385377	0.103258
LOC110206415	0.135903	0.548071	0
LOC110206414	0.46388	0.267248	0.433218
LOC110206586	1.13026	1.20215	1.68298
MATN4	1.09668	0.915043	0.674234
RBPJL	0.752772	1.3359	0.671059
LOC110206413	0.439678	1.48529	0.570111
LOC110206702	3.1413	2.81454	1.45292
SDC4	3.73806	4.3071	4.21267
SYS1	3.62377	5.14967	3.34321
LOC110206583	2.68756	2.94318	1.81752
TP53TG5	0.130948	1.30136	0.867166
DBNDD2	0.870461	1.57018	0.886826
PIGT	5.30739	5.47304	6.16439
SPINT3	0	2.39188	1.48414
WFDC2	0.132633	0.420267	0.101345
LOC110202411	0	0	0
AEBP1	2.48786	1.52633	4.09758
POLD2	0.372602	0.443499	0.222035
MYL7	0.067835	0.128966	0
GCK	0.164412	0.294557	0.110307
YKT6	6.55143	7.13346	6.51747
CAMK2B	0.270045	0.230331	0.17459
NUDCD3	1.5183	1.42496	1.81621
NPC1L1	0.328301	0.195661	0.0173004
DDX56	1.92571	1.63251	2.87201
TMED4	11.4003	9.76128	19.5143
OGDH	0.867394	0.462213	0.80163
LOC110206565	0	0	0
ZMIZ2	2.40324	2.07291	3.03291
PPIA	27.5093	25.0873	27.3062
LOC110206559	4.64595	4.56924	5.84334
PURB	17.5313	18.6568	13.3928
ACTR1B	1.59428	2.22042	1.02501
LOC110206557	1.35642	2.99558	5.98834
FAM178B	0.101824	0.192138	0.0945467
SEMA4C	0.801632	0.815422	1.53132
ANKRD39	1.16809	1.38008	1.60843
ANKRD23	1.76505	2.04235	2.13349
CNNM3	1.33168	0.839871	1.34408
CNNM4	0.229027	0.322252	0.200427
LOC110206549	0.203979	0.316491	0.188922
LMAN2L	0.283292	0.446881	0.0778811
FER1L5	0.571084	0.381246	0.427404
KANSL3	1.6315	1.75308	1.78845
NUGGC	0.0822099	0.124864	0.161166
SCARA5	0.146503	0.110844	0.322668
PBK	0.340147	0.449564	0.397504
ESCO2	0.471942	0.260916	0.0955656
CCDC25	1.0606	1.11827	1.07278
LOC110206537	0.12917	0.0710339	0.6221
SCARA3	1.42351	1.06532	1.81485
CLU	0.86377	0.689227	0.729764
LOC110206533	0.0887731	0.150143	0.113699
EPHX2	0.235613	0.137437	0.332459
LOC110206534	0.480076	0.359553	0
CHRNA2	0	0.105825	0.0571819
PTK2B	0.0242688	0.0454403	0.000588692
LOC110206407	0	0.123999	0
TRIM35	0.610308	0.353156	0.646434
STMN4	0.206415	0.107593	0.0834505
NCOA1	0.705132	0.756735	0.580141
PTRHD1	1.63445	0.403557	0.108129
CENPO	0.531009	0.520895	0.8188
ADCY3	0.283751	0.169713	0.345726
DNAJC27	0.465215	0.324545	0.232672
EFR3B	0.341987	0.274467	0.335662
POMC	0.216842	0.187389	0.441837
DNMT3A	0.65497	0.669332	0.541888
DTNB	0.161673	0.113281	0.144958
ASXL2	1.32376	1.05677	1.30121
KIF3C	0.112783	0.143488	0.0271299
LOC110206513	0.203427	0.210955	0.281862
RAB10	1.87958	2.13224	2.55626
LOC110206514	0	0	0.344605
GAREM2	0.770207	0.952709	0.461581
HADHA	1.00695	1.11637	0.914117
HADHB	1.13108	0.982997	1.61939
ADGRF3	0.841623	0.822417	0.71234
SELENOI	0.706216	0.721425	0.84607
DRC1	0.106007	0.0983116	0.0790246
OTOF	0.0910876	0.11174	0.0784001
LOC110206505	0	0	0
CUNH2orf70	0.0450527	0.0920241	0
CIB4	0.0313321	0.000967012	0
LOC110206404	0	0.00233656	0
KCNK3	0	0.020851	0
SLC35F6	0.522964	1.14549	0.917886
CENPA	0	0	1.40816
LOC110206501	0.0283246	0.0979092	1.01
DPYSL5	0.0725646	0.0785437	0.0492859
MAPRE3	0.315383	0.381564	0.377396
TMEM214	13.287	13.5058	22.9543
TRNAY-GUA	8.80347	16.3618	2.94871
AGBL5	2.56444	2.41951	2.12309
TRNAA-AGC	0.225497	0.389737	0
OST4	2.26742	1.88946	3.21757
EMILIN1	2.57429	2.22463	3.82365
KHK	2.06918	1.73045	2.15666
CGREF1	1.72373	2.57955	1.39206
ABHD1	2.85607	2.02564	3.3271
PREB	7.0656	6.04802	10.1665
PRR30	0.599273	0.550242	0
TCF23	2.60249	1.02851	0.727524
SLC5A6	1.65515	1.03837	2.42401
ATRAID	2.60535	3.77789	2.7743
CAD	1.76862	1.18617	1.67537
SLC30A3	0.128637	0.0778153	0
LOC110206477	0.119693	0.29604	0.117739
DNAJC5G	0.100088	0.28942	0.0235315
TRIM54	0.361211	0.281744	0.301092
UCN	0	0.474707	0.839471
MPV17	0.510691	0.930795	0.823009
GTF3C2	0.528493	0.698112	1.0384
EIF2B4	1.75528	1.38638	1.84597
SNX17	4.17602	3.28708	3.87525
ZNF513	1.66901	2.46589	3.62018
PPM1G	1.51996	1.35488	1.10349
NRBP1	3.17865	2.2769	2.80744
KRTCAP3	0.0627097	1.08384	0
IFT172	0.485922	0.74934	0.77246
FNDC4	0.328952	1.82407	0.390992
GCKR	0.281161	0.338424	0.290539
CUNH2orf16	1.14834	0.788324	1.84783
ZNF512	1.95987	1.80933	1.70776
CCDC121	1.4007	0.684857	1.91523
GPN1	1.61999	2.13948	2.41687
SUPT7L	0.918245	0.681747	0.639248
SLC4A1AP	1.12718	0.942278	0.799125
LOC110206401	0.73297	0.382687	0.17113
MRPL33	0.529789	1.78226	3.62403
RBKS	0.336466	0.397053	0.202363
BABAM2	0.128222	0.133191	0.0880309
LOC110206455	0.128387	0.291754	0.232535
FOSL2	2.6974	2.3674	2.70853
PLB1	0.0963926	0.13778	0.0712102
LOC110206447	0.041514	0.0704692	0.0226578
PPP1CB	6.70576	6.52524	6.88789
LOC110206444	1.98603	2.63844	2.59715
SPDYA	2.20838	1.74417	1.65054
TRMT61B	3.73856	1.94827	2.3134
WDR43	3.46034	2.88153	3.30733
LOC110206440	3.87828	1.79837	1.93429
TOGARAM2	0.494348	0.564339	0.443872
CUNH2orf71	1.20346	0.761925	1.04906
CLIP4	0.544283	0.370336	0.383221
ALK	0.105933	0.157285	0.107924
LOC110206439	0	0	0
LOC110206435	0.644698	2.00567	0.262727
YPEL5	1.85426	2.09223	2.41735
LOC110206396	0	0.162576	0
LBH	3.7601	3.57687	4.38476
LCLAT1	0.573296	0.509597	0.453637
CAPN13	0.0273734	0.0262127	0.0293955
GALNT14	0.0302042	0.028323	0.0229154
CAPN14	0.0178898	0	0
SRD5A2	0.0542844	0.0762305	0.0179741
LOC110198170	1.20042	3.22737	4.72209
MEMO1	0.939738	1.02995	1.10794
DPY30	1.54598	1.60319	0.65627
SPAST	0.458821	0.659947	0.277122
SLC30A6	0.539559	0.265358	0.359765
NLRC4	0.384684	0.332434	0.522556
YIPF4	1.206	0.761782	1.02481
BIRC6	2.22714	2.00152	2.41354
LOC110198161	1.01506	1.05925	0.917075
TTC27	0.39674	0.326594	0.436143
LTBP1	1.84054	2.2971	1.50124
RASGRP3	0.33292	0.369248	0.402246
FAM98A	1.4035	1.4191	1.18675
CRIM1	0.686726	0.75063	0.769076
FEZ2	0.607713	0.3217	0.739077
VIT	0.122284	0.0797419	0.04433
LOC110212634	0.345997	0.316018	0.31047
STRN	0.219533	0.198289	0.187648
HEATR5B	0.33178	0.276026	0.282422
GPATCH11	1.05623	1.26874	1.67869
EIF2AK2	0.274183	0.293133	0.0938487
SULT6B1	0.0172856	0.0730287	0.0547883
CEBPZOS	0.56506	0.603604	0.591674
LOC110212642	1.02542	1.31978	0.577919
CMC2	0.975484	1.09038	0.529319
CENPN	0.18386	0.188899	0.237268
ATMIN	0.538747	0.87374	0.548875
CUNH16orf46	0.485569	0.531513	0.401755
GCSH	3.03529	2.92644	1.82838
PKD1L2	0.0193649	0.00535506	0
LOC110212706	0	0	0
BCO1	0.0401958	0.00578934	0.0455016
LOC110212628	0.0644207	0.102063	0
GAN	0.745381	0.56008	0.82941
CMIP	0.50877	0.440259	0.497658
PLCG2	0.281229	0.240962	0.215192
LOC110212623	0.497262	0.292708	0.0550664
SDR42E1	0.774895	0.615347	0.586764
HSD17B2	0.599651	0.486697	0.51871
LOC110212707	1.33154	1.03113	0.290695
MPHOSPH6	1.26027	2.26394	2.17365
LOC110212708	0	0	0
CDH13	0.574061	0.664249	0.308899
MLYCD	0.673029	0.279377	0.227563
HSBP1	4.95783	2.31022	0.89136
LOC110212670	0	0	0
LOC110212669	0	0	0
LOC110212719	0	0	0
LOC110212700	0	0	0
LOC110212702	0	0	0
LOC110212665	0	1.47636	0
LOC110212667	0	0	0
LOC110212666	0	0	0
KCNF1	0	0	0
PDIA6	4.39533	4.43386	4.22653
ATP6V1C2	0.197385	0.0903792	0.120057
LOC110212620	0.310794	0	0.184705
NOL10	0.504443	0.522262	0.648249
ODC1	7.47855	9.1632	7.43569
LOC110212693	0	0	0
LOC110212692	0.00151939	0.0223212	0.032507
LOC110212604	0	0.0462489	0.0363495
TAF1B	0.352226	0.419898	0.296224
LOC110212648	0.20667	0.767974	0.568501
GRHL1	0.123673	0.238832	0.227567
KLF11	0.670255	0.453537	0.515363
CYS1	0.211514	0.495792	0.181271
RRM2	1.86091	1.56794	0.606686
LOC110216558	0	0	0
LOC110212699	0	0	0
LOC110212645	0.0670566	0.240486	0.0375745
YWHAQ	5.6161	7.40026	5.20916
ADAM17	1.13504	1.40125	1.26813
IAH1	0.911689	0.824501	0.924509
CPSF3	0.941669	0.84333	0.89796
LOC110212612	0.715743	1.23705	1.46806
LOC110212613	1.95517	2.18014	1.1566
LOC110212610	0.253034	1.27555	1.33192
ASAP2	0.32828	0.397891	0.534657
MBOAT2	0.216173	0.274606	0.135707
KIDINS220	1.00109	0.908046	0.828053
ID2	47.7264	43.5217	75.8041
LOC110212688	0.0537323	0.305138	0.226791
LOC110212655	0	0	0
RNF144A	0.231872	0.273673	0.151685
RSAD2	0.00670658	0	0.10249
CMPK2	0.823641	0.858467	1.65903
LOC110212605	0	0	0
SOX11	8.04646	4.98386	12.9123
LOC110212721	0.0981848	0.233333	0.00625192
LOC110212695	0	0.118467	0
LOC110193859	0	0	0
DCDC2C	0.0206504	0.0820042	0.0160294
ALLC	0.0677099	0.100308	0.133038
COLEC11	0.360737	0.20615	0.238591
RPS7	21.4161	27.2175	18.0773
LOC110193864	0	0	0
[truncated: 22,654 more rows]
