# Supplementary material for: Emx2 underlies the development and evolution of marsupial gliding membranes
Source: Nature. 2024 Apr 24;629(8010):127–35. doi: 10.1038/s41586-024-07305-3 (PMC11062917; doi:10.1038/s41586-024-07305-3)
Supplement: Supplementary file 11 — Source Data Fig. 2 [file 41586_2024_7305_MOESM11_ESM.xlsx]

## Sheet: Fig. 2d
GAR 41701
P. volans (glider)	P. peregrinus (non-glider)	Vector only
4.94118	0.444444	2.21918
7.5	2.57143	4.69565
5.25	2.85714	2.42308
5.57143	1.09565
5.2	2.27027
	2
GAR 16519
A. pygmaeus (glider)	D. pennatus (non-glider)	Vector only
9.55556	3.78571	3.28571
6.7	3.76923	3.71429
6.76923	3.125	1.83333
9.66667	3.63636	2.22222
9.61538	2.7	2.77778
7.15385	2.27273	3.4
GAR 11730
P. breviceps (glider)	D. trivergata (non-glider)	Vector only
0.928571	1.58333	0.571429
0.90625	1.29167	0.48
1.47368	1.4186	0.354839
2.13636	1.18182
0.75	1.56
0.632353
