# Supplementary material for: Emx2 underlies the development and evolution of marsupial gliding membranes
Source: Nature. 2024 Apr 24;629(8010):127–35. doi: 10.1038/s41586-024-07305-3 (PMC11062917; doi:10.1038/s41586-024-07305-3)
Supplement: Supplementary file 12 — Source Data Fig. 3 [file 41586_2024_7305_MOESM12_ESM.xlsx]

## Sheet: 3d
Sample ID	Control_Patagium_Area_R1	Control_Patagium_Area_R2	Control_Patagium_Area_R3	Control_Patagium_Area_AVG	Experimental_Patagium_Area_R1	Experimental_Patagium_Area_R2	Experimental_Patagium_Area_R3	Experimental_Patagium_Area_AVG	Experimental/Ccontrol Ratio			S1-shEMX2	S2-GFP	S3-GFP	S5-shEMX2	S6-GFP	S8-GFP	S9-shEMX2	S10-shEMX2
JAM_1_sec_1	5.052	5.103	4.91	5.02167	3.086	3.16	3.245	3.16367	0.630003		Ratio Average	0.622967	1.08149	0.907086	0.694664	1.14889	0.883844	0.73904	0.582792
JAM_1_sec_2	5.09	5.312	5.233	5.21167	2.967	3.082	3.03	3.02633	0.580684
JAM_1_sec_3	8.317	8.004	8.255	8.192	3.977	3.911	3.99	3.95933	0.483317
JAM_1_sec_4	4.187	4.058	4.147	4.13067	2.808	2.887	2.864	2.853	0.690688
JAM_1_sec_5	3.967	4.116	3.867	3.98333	2.838	2.847	2.791	2.82533	0.709289
JAM_1_sec_6	4.609	4.564	4.528	4.567	2.833	2.977	3.011	2.94033	0.643822
JAM_2_sec_1	2.798	2.868	2.811	2.82567	3.127	3.15	3.168	3.14833	1.11419
JAM_2_sec_2	NA	NA	NA		NA	NA	NA
JAM_2_sec_3	3.426	3.652	3.749	3.609	3.673	3.781	3.68	3.71133	1.02836
JAM_2_sec_4	2.82	2.854	2.868	2.84733	2.875	2.923	2.959	2.919	1.02517
JAM_2_sec_5	2.899	2.929	2.968	2.932	3.314	3.351	3.523	3.396	1.15825
JAM_2_sec_6	NA	NA	NA		NA	NA	NA
JAM_3a_sec_1	3.03	3.098	3.025	3.051	2.593	2.711	2.655	2.653	0.869551
JAM_3a_sec_2	NA	NA	NA		NA	NA	NA
JAM_3a_sec_3	3.671	3.617	3.661	3.64967	3.048	3.114	3.015	3.059	0.838159
JAM_3a_sec_4	2.771	2.77	2.915	2.81867	2.719	2.691	2.733	2.71433	0.962985
JAM_3a_sec_5	2.969	2.985	2.991	2.98167	2.813	2.837	2.84	2.83	0.949134
JAM_3a_sec_6	3.385	3.383	3.307	3.35833	2.91	2.886	2.891	2.89567	0.862233
JAM_3b_sec_1	3.045	3.06	3.043	3.04933	2.666	2.678	2.655	2.66633	0.874399
JAM_3b_sec_2	3.101	3.096	3.071	3.08933	3.027	3.067	3.019	3.03767	0.983276
JAM_3b_sec_3	NA	NA	NA		NA	NA	NA
JAM_3b_sec_4	2.874	2.84	2.868	2.86067	2.698	2.687	2.691	2.692	0.941039
JAM_3b_sec_5	2.879	2.94	2.881	2.9	2.753	2.754	2.754	2.75367	0.94954
JAM_3b_sec_6	3.199	3.254	3.249	3.234	2.821	2.848	2.486	2.71833	0.840548
JAM_5_sec_1	NA	NA	NA		NA	NA	NA
JAM_5_sec_2	4.122	4.065	4.074	4.087	2.597	2.964	2.913	2.82467	0.691134
JAM_5_sec_3	3.8	3.843	3.857	3.83333	2.876	2.931	2.893	2.9	0.756522
JAM_5_sec_4	NA	NA	NA		NA	NA	NA
JAM_5_sec_5	NA	NA	NA		NA	NA	NA
JAM_5_sec_6	4.537	4.636	4.521	4.56467	2.966	2.864	2.884	2.90467	0.636337
JAM_6a_sec_1	NA	NA	NA		NA	NA	NA
JAM_6a_sec_2	NA	NA	NA		NA	NA	NA
JAM_6a_sec_3	2.865	2.892	2.866	2.87433	3.371	3.504	3.307	3.394	1.1808
JAM_6b_sec_1	NA	NA	NA		NA	NA	Na
JAM_6b_sec_2	NA	NA	NA		NA	NA	NA
JAM_6b_sec_3	3.23	3.141	3.18	3.18367	3.448	3.287	3.373	3.36933	1.05832
JAM_6c_sec_1	NA	NA	NA		NA	NA	NA
JAM_6c_sec_2	2.674	2.665	2.654	2.66433	3.256	3.223	3.173	3.21733	1.20756
JAM_6c_sec_3	NA	NA	NA		NA	NA	NA
JAM_8a_sec_1	2.228	2.213	2.202	2.21433	2.435	2.419	2.46	2.438	1.10101
JAM_8a_sec_2	2.473	2.505	2.492	2.49	2.016	2.037	2.004	2.019	0.810843
JAM_8a_sec_3	2.328	2.303	2.328	2.31967	2.138	2.149	2.126	2.13767	0.92154
JAM_8a_sec_4	NA	NA	NA		NA	NA	NA
JAM_8a_sec_5	3.005	3.019	2.99	3.00467	2.035	2.068	2.022	2.04167	0.679499
JAM_8a_sec_6	NA	NA	NA		NA	NA	NA
JAM_8b_sec_1	NA	NA	NA		NA	NA	NA
JAM_8b_sec_2	NA	NA	NA		NA	NA	NA
JAM_8b_sec_3	NA	NA	NA		NA	NA	NA
JAM_8b_sec_4	2.257	2.295	2.259	2.27033	2.056	2.079	2.038	2.05767	0.906328
JAM_8b_sec_5	NA	NA	NA		NA	NA	NA
JAM_8b_sec_6	NA	NA	NA		NA	NA	NA
JAM_9a_sec_1	NA	NA	NA		NA	NA	NA
JAM_9a_sec_2	NA	NA	NA		NA	NA	NA
JAM_9a_sec_3	NA	NA	NA		NA	NA	NA
JAM_9a_sec_4	NA	NA	NA		NA	NA	NA
JAM_9a_sec_5	7.005	7.152	7.101	7.086	5.303	5.289	5.275	5.289	0.746401
JAM_9a_sec_6	7.708	7.962	7.895	7.855	5.637	5.637	5.649	5.641	0.718141
JAM_9b_sec_1	NA	NA	NA		NA	NA	NA
JAM_9b_sec_2	NA	NA	NA		NA	NA	NA
JAM_9b_sec_3	10.117	9.93	9.857	9.968	8.182	8.121	8.043	8.11533	0.814139
JAM_9b_sec_4	6.68	6.637	6.845	6.72067	5.212	5.067	5.123	5.134	0.763912
JAM_9b_sec_5	8.169	8.22	8.246	8.21167	5.278	5.389	5.41	5.359	0.652608
JAM_9b_sec_6	NA	NA	NA		NA	NA	NA
JAM_10_sec_1	6.144	6.093	6.179	6.13867	3.427	3.459	3.401	3.429	0.55859
JAM_10_sec_2	5.407	5.428	5.461	5.432	3.37	3.36	3.391	3.37367	0.621073
JAM_10_sec_3	4.977	4.989	4.98	4.982	3.444	3.451	3.461	3.452	0.692894
JAM_10_sec_4	NA	NA	NA		NA	NA	NA
JAM_10_sec_5	7.43	7.485	7.457	7.45733	3.391	3.441	3.428	3.42	0.458609

## Sheet: 3e
Uninjected	shRNAEmx2_3
1.12654	0.730132
0.736521	0.427884
1.08867	0.288615
0.895043	0.582825
0.823234	0.555857

## Sheet: 3f
Uninjected	shScram-control
0.919835	1.00341
0.877273	1.24446
1.23924	0.934548
