# Supplementary material for: Emx2 underlies the development and evolution of marsupial gliding membranes
Source: Nature. 2024 Apr 24;629(8010):127–35. doi: 10.1038/s41586-024-07305-3 (PMC11062917; doi:10.1038/s41586-024-07305-3)
Supplement: Supplementary file 13 — Source Data Fig. 4 [file 41586_2024_7305_MOESM13_ESM.xlsx]

## Sheet: Sheet 1
Wnt5A promoter (WT) + GFP	Wnt5A promoter (WT) + Emx2	Wnt5A promoter (mut) + GFP	Wnt5A promoter (mut) + Emx2	Vector only + GFP	Vector only + Emx2
3.34211	7.5	0.818182	2.75862	0.382979	0.190141
2.90909	7.35294	1.33333	2.2	0.892857	0.8125
2.19512	5.61905	0.880952	1.83333	0.736842	0.150327
1.43243	4.96552	1.11765	1.88889
2.63636	4.86111	0.76087	2.09524
2.025	4.40741	0.944444	3.8125
