# Supplementary material for: Emx2 underlies the development and evolution of marsupial gliding membranes
Source: Nature. 2024 Apr 24;629(8010):127–35. doi: 10.1038/s41586-024-07305-3 (PMC11062917; doi:10.1038/s41586-024-07305-3)
Supplement: Supplementary file 14 — Source Data Fig. 5 [file 41586_2024_7305_MOESM14_ESM.xlsx]

## Sheet: Fig. 5e
Epidermal thickness
Control	Emx2-transgenic
10.1137	20.932
10.738	21.9874
9.9998	24.718
10.241	18.805

## Sheet: Fig. 5f
Cell density
Control	Emx2-transgenic
2.94129	5.90892
2.90287	7.78761
2.83045	5.34367
2.758	4.76068
