# Supplementary material for: Emx2 underlies the development and evolution of marsupial gliding membranes
Source: Nature. 2024 Apr 24;629(8010):127–35. doi: 10.1038/s41586-024-07305-3 (PMC11062917; doi:10.1038/s41586-024-07305-3)
Supplement: Supplementary file 15 — Source Data Extended Data Fig. 4 [file 41586_2024_7305_MOESM15_ESM.xlsx]

## Sheet: Sheet1
GAR 41701				GAR 51182
P. volans (glider)	P. peregrinus (non-glider)	Vector only		A. pygmaeus (glider)	D. pennatus (non-glider)	Vector only
4.94118	0.444444	2.21918		3.2	1.5	2.21918
7.5	2.57143	4.69565		2.13333	2.6	4.69565
5.25	2.85714	2.42308		4.08	4	2.42308
5.57143	1.09565			3.24	1.875
5.2	2.27027			2.11765	3.14286
	2			1.56923	2.5
GAR 16519				GAR 32020
A. pygmaeus (glider)	D. pennatus (non-glider)	Vector only		A. pygmaeus (glider)	D. pennatus (non-glider)	Vector only
9.55556	3.78571	3.28571		2.73684	3.17647	2.21918
6.7	3.76923	3.71429		2.36364	3.55556	4.69565
6.76923	3.125	1.83333		1.92308	4.125	2.42308
9.66667	3.63636	2.22222		2.0339	2.41558
9.61538	2.7	2.77778		3.05882	3.89474
7.15385	2.27273	3.4		2.19231	2.86154
GAR 11730				GAR 13585
P. breviceps (glider)	D. trivergata (non-glider)	Vector only		A. pygmaeus (glider)	D. pennatus (non-glider)	Vector only
0.928571	1.58333	0.571429		1.53846	2.0339	2.21918
0.90625	1.29167	0.48		1.22449	1.66667	4.69565
1.47368	1.4186	0.354839		1	1.8	2.42308
2.13636	1.18182			2.25	1.55556
0.75	1.56			0.982759	1.63636
0.632353				1.45946
