# Supplementary material for: Emx2 underlies the development and evolution of marsupial gliding membranes
Source: Nature. 2024 Apr 24;629(8010):127–35. doi: 10.1038/s41586-024-07305-3 (PMC11062917; doi:10.1038/s41586-024-07305-3)
Supplement: Supplementary file 16 — Source Data Extended Data Fig. 6 [file 41586_2024_7305_MOESM16_ESM.xlsx]

## Sheet: shRNA_downRegulated_analysis
GO biological process complete	Monodelphis domestica - REFLIST (21221)	upload_1 (fold Enrichment)	upload_1 (raw P-value)	upload_1 (FDR)
forebrain neuroblast division (GO:0021873)	4	48.38	0.000118	0.0131
forebrain ventricular zone progenitor cell division (GO:0021869)	4	48.38	0.000118	0.013
leucine metabolic process (GO:0006551)	6	32.25	0.000277	0.0253
vacuolar proton-transporting V-type ATPase complex assembly (GO:0070072)	7	27.64	0.000391	0.0336
regulation of striated muscle tissue development (GO:0016202)	7	27.64	0.000391	0.0334
proton-transporting V-type ATPase complex assembly (GO:0070070)	8	24.19	0.000531	0.042
cell proliferation in forebrain (GO:0021846)	15	21.5	1.03e-05	0.0021
sphingoid metabolic process (GO:0046519)	15	17.2	0.000172	0.0178
platelet-derived growth factor receptor signaling pathway (GO:0048008)	16	16.13	0.000213	0.0215
branched-chain amino acid metabolic process (GO:0009081)	17	15.18	0.00026	0.0241
regulation of peptidyl-threonine phosphorylation (GO:0010799)	19	13.58	0.000376	0.0325
positive regulation of epithelial to mesenchymal transition (GO:0010718)	20	12.9	0.000445	0.037
regulation of epithelial to mesenchymal transition (GO:0010717)	40	11.29	6.75e-06	0.00147
osteoblast differentiation (GO:0001649)	45	10.03	1.35e-05	0.00243
odontogenesis of dentin-containing tooth (GO:0042475)	48	9.41	1.96e-05	0.00314
cerebral cortex development (GO:0021987)	48	9.41	1.96e-05	0.0031
neural precursor cell proliferation (GO:0061351)	55	9.38	5.06e-06	0.00116
response to acid chemical (GO:0001101)	43	9	9.73e-05	0.0115
cellular response to acid chemical (GO:0071229)	38	8.49	0.000481	0.0392
odontogenesis (GO:0042476)	62	8.32	1.12e-05	0.00221
hair follicle development (GO:0001942)	39	8.27	0.000536	0.0419
skin epidermis development (GO:0098773)	40	8.06	0.000596	0.0457
metanephros development (GO:0001656)	41	7.87	0.00066	0.0497
pallium development (GO:0021543)	67	7.7	1.88e-05	0.00305
BMP signaling pathway (GO:0030509)	54	7.17	0.000303	0.0271
canonical Wnt signaling pathway (GO:0060070)	65	6.95	0.000114	0.0132
sphingolipid biosynthetic process (GO:0030148)	65	6.95	0.000114	0.0131
cellular response to BMP stimulus (GO:0071773)	57	6.79	0.000395	0.0335
response to BMP (GO:0071772)	57	6.79	0.000395	0.0333
positive regulation of Wnt signaling pathway (GO:0030177)	76	6.79	4.31e-05	0.00614
telencephalon development (GO:0021537)	105	6.76	1.68e-06	0.000489
regulation of epithelial cell differentiation (GO:0030856)	69	6.54	0.000161	0.0167
transmembrane receptor protein serine/threonine kinase signaling pathway (GO:0007178)	116	6.12	4.09e-06	0.000989
microtubule cytoskeleton organization involved in mitosis (GO:1902850)	85	6.07	8.95e-05	0.011
negative regulation of locomotion (GO:0040013)	149	6.06	2.22e-07	0.000118
mesenchymal cell differentiation (GO:0048762)	88	5.86	0.000112	0.013
cell-cell signaling by wnt (GO:0198738)	133	5.82	2.42e-06	0.000607
forebrain development (GO:0030900)	158	5.72	4.29e-07	0.000152
negative regulation of cell motility (GO:2000146)	127	5.59	9.12e-06	0.00195
mesenchyme development (GO:0060485)	116	5.56	2.42e-05	0.00364
ossification (GO:0001503)	105	5.53	6.42e-05	0.00875
Wnt signaling pathway (GO:0016055)	131	5.42	1.2e-05	0.00226
negative regulation of cell migration (GO:0030336)	121	5.33	3.39e-05	0.00498
sphingolipid metabolic process (GO:0006665)	109	5.33	8.4e-05	0.0105
spindle organization (GO:0007051)	106	4.87	0.000367	0.032
membrane lipid metabolic process (GO:0006643)	148	4.79	3.45e-05	0.00502
regulation of chemotaxis (GO:0050920)	110	4.69	0.000463	0.0382
renal system development (GO:0072001)	138	4.67	9.52e-05	0.0115
skin development (GO:0043588)	112	4.61	0.000518	0.0415
kidney development (GO:0001822)	130	4.47	0.000291	0.0263
axon guidance (GO:0007411)	160	4.43	6.7e-05	0.00894
neuron projection guidance (GO:0097485)	162	4.38	7.44e-05	0.00972
cell surface receptor signaling pathway involved in cell-cell signaling (GO:1905114)	196	4.28	2.11e-05	0.00326
response to inorganic substance (GO:0010035)	171	4.15	0.000117	0.0133
urogenital system development (GO:0001655)	156	4.13	0.000244	0.0235
regulation of binding (GO:0051098)	156	4.13	0.000244	0.0233
cellular response to growth factor stimulus (GO:0071363)	220	4.1	1.58e-05	0.00278
regulation of transmembrane receptor protein serine/threonine kinase signaling pathway (GO:0090092)	142	4.09	0.000535	0.042
regulation of Wnt signaling pathway (GO:0030111)	174	4.08	0.000135	0.0144
response to growth factor (GO:0070848)	223	4.05	1.83e-05	0.00304
regulation of protein serine/threonine kinase activity (GO:0071900)	192	4.03	7.5e-05	0.0097
regulation of cellular response to growth factor stimulus (GO:0090287)	145	4	0.000617	0.0467
cell division (GO:0051301)	197	3.93	9.45e-05	0.0115
cell morphogenesis involved in differentiation (GO:0000904)	329	3.92	4.82e-07	0.000167
cell migration (GO:0016477)	481	3.89	1.42e-09	1.52e-06
negative regulation of cell differentiation (GO:0045596)	286	3.83	4.66e-06	0.00109
cell population proliferation (GO:0008283)	322	3.81	1.42e-06	0.000444
brain development (GO:0007420)	293	3.74	6.31e-06	0.00142
axonogenesis (GO:0007409)	226	3.71	8.43e-05	0.0105
head development (GO:0060322)	317	3.66	4.48e-06	0.00106
positive regulation of cell motility (GO:2000147)	248	3.64	5.49e-05	0.00756
enzyme-linked receptor protein signaling pathway (GO:0007167)	390	3.64	4.29e-07	0.000157
chemotaxis (GO:0006935)	302	3.63	9.19e-06	0.00193
taxis (GO:0042330)	304	3.61	9.97e-06	0.00206
negative regulation of developmental process (GO:0051093)	396	3.58	5.47e-07	0.000184
positive regulation of locomotion (GO:0040017)	254	3.56	7e-05	0.00924
regulation of cell migration (GO:0030334)	438	3.53	2.1e-07	0.000117
positive regulation of cell migration (GO:0030335)	238	3.52	0.000138	0.0146
axon development (GO:0061564)	239	3.51	0.000143	0.015
regulation of cell motility (GO:2000145)	463	3.48	1.51e-07	9.68e-05
locomotion (GO:0040011)	316	3.47	1.6e-05	0.00277
cell morphogenesis involved in neuron differentiation (GO:0048667)	262	3.45	9.57e-05	0.0115
cell motility (GO:0048870)	564	3.43	1.13e-08	9.05e-06
animal organ morphogenesis (GO:0009887)	497	3.37	1.52e-07	9.28e-05
regulation of locomotion (GO:0040012)	480	3.36	2.88e-07	0.000123
negative regulation of multicellular organismal process (GO:0051241)	423	3.35	1.55e-06	0.000471
tube morphogenesis (GO:0035239)	302	3.2	0.000118	0.0132
transmembrane receptor protein tyrosine kinase signaling pathway (GO:0007169)	263	3.19	0.000347	0.0309
neuron projection morphogenesis (GO:0048812)	285	3.17	0.00022	0.0217
plasma membrane bounded cell projection morphogenesis (GO:0120039)	287	3.15	0.000236	0.0231
cell projection morphogenesis (GO:0048858)	288	3.14	0.000244	0.0232
central nervous system development (GO:0007417)	412	3.13	1.22e-05	0.00227
negative regulation of intracellular signal transduction (GO:1902532)	273	3.07	0.000486	0.0394
cell morphogenesis (GO:0000902)	421	3.06	1.64e-05	0.00281
regulation of cell differentiation (GO:0045595)	676	3.05	4.89e-08	3.68e-05
cell part morphogenesis (GO:0032990)	299	3.02	0.000351	0.031
regulation of protein kinase activity (GO:0045859)	328	2.95	0.000277	0.0251
neurogenesis (GO:0022008)	670	2.89	4.07e-07	0.000153
generation of neurons (GO:0048699)	610	2.85	1.95e-06	0.000499
regulation of MAPK cascade (GO:0043408)	343	2.82	0.000435	0.0364
anatomical structure morphogenesis (GO:0009653)	1160	2.78	1.3e-10	2.39e-07
cellular component morphogenesis (GO:0032989)	351	2.76	0.000546	0.0424
tube development (GO:0035295)	401	2.73	0.00026	0.0243
nervous system development (GO:0007399)	1017	2.73	5.2e-09	4.44e-06
regulation of kinase activity (GO:0043549)	403	2.72	0.000275	0.0253
tissue development (GO:0009888)	832	2.71	1.76e-07	0.000102
regulation of multicellular organismal development (GO:2000026)	597	2.7	1.18e-05	0.00228
positive regulation of signal transduction (GO:0009967)	720	2.69	1.69e-06	0.00048
cellular response to endogenous stimulus (GO:0071495)	532	2.67	4.74e-05	0.00659
regulation of intracellular signal transduction (GO:1902531)	847	2.67	2.64e-07	0.000117
cell adhesion (GO:0007155)	511	2.65	7.66e-05	0.00981
regulation of transferase activity (GO:0051338)	467	2.62	0.000189	0.0194
regulation of response to external stimulus (GO:0032101)	394	2.62	0.000613	0.0467
regulation of signal transduction (GO:0009966)	1510	2.61	1.13e-11	1.45e-07
embryo development (GO:0009790)	522	2.59	0.000102	0.012
negative regulation of cell communication (GO:0010648)	672	2.59	1.07e-05	0.00214
positive regulation of cell communication (GO:0010647)	798	2.59	1.64e-06	0.00049
negative regulation of signaling (GO:0023057)	676	2.58	1.18e-05	0.00226
circulatory system development (GO:0072359)	426	2.57	0.000505	0.0406
positive regulation of signaling (GO:0023056)	804	2.57	1.91e-06	0.0005
cell projection organization (GO:0030030)	681	2.56	1.34e-05	0.00246
regulation of protein phosphorylation (GO:0001932)	533	2.54	0.000135	0.0145
response to endogenous stimulus (GO:0009719)	584	2.54	6.52e-05	0.00879
plasma membrane bounded cell projection organization (GO:0120036)	661	2.54	2.22e-05	0.00338
negative regulation of signal transduction (GO:0009968)	636	2.54	3.23e-05	0.00481
negative regulation of response to stimulus (GO:0048585)	795	2.52	6.53e-06	0.00144
regulation of response to stress (GO:0080134)	570	2.49	0.000124	0.0136
positive regulation of intracellular signal transduction (GO:1902533)	468	2.48	0.000528	0.042
cell-cell signaling (GO:0007267)	470	2.47	0.000554	0.0427
regulation of developmental process (GO:0050793)	1101	2.46	1.42e-07	9.54e-05
regulation of cell communication (GO:0010646)	1709	2.45	3.89e-11	9.97e-08
neuron differentiation (GO:0030182)	581	2.44	0.000243	0.0236
regulation of signaling (GO:0023051)	1720	2.44	4.46e-11	9.52e-08
animal organ development (GO:0048513)	1463	2.42	2.54e-09	2.51e-06
cell surface receptor signaling pathway (GO:0007166)	1194	2.38	2.23e-07	0.000114
positive regulation of response to stimulus (GO:0048584)	1005	2.37	1.79e-06	0.000478
regulation of phosphorylation (GO:0042325)	627	2.37	0.000218	0.0216
regulation of response to stimulus (GO:0048583)	1974	2.35	1.39e-11	8.89e-08
cell differentiation (GO:0030154)	1682	2.34	1.07e-09	1.37e-06
regulation of cell population proliferation (GO:0042127)	690	2.34	0.000127	0.0138
cellular developmental process (GO:0048869)	1696	2.32	1.28e-09	1.48e-06
cellular lipid metabolic process (GO:0044255)	674	2.3	0.000217	0.0217
regulation of apoptotic process (GO:0042981)	657	2.26	0.000364	0.0319
lipid metabolic process (GO:0006629)	829	2.26	7.94e-05	0.0101
cell development (GO:0048468)	887	2.25	4.14e-05	0.00595
system development (GO:0048731)	1793	2.23	3.76e-09	3.44e-06
multicellular organism development (GO:0007275)	2026	2.2	7.47e-10	1.06e-06
anatomical structure development (GO:0048856)	2509	2.13	3.05e-11	9.76e-08
regulation of cell death (GO:0010941)	726	2.13	0.000664	0.0497
regulation of multicellular organismal process (GO:0051239)	1191	2.11	1.83e-05	0.00301
developmental process (GO:0032502)	2742	2.09	1.61e-11	6.86e-08
response to external stimulus (GO:0009605)	1030	2	0.000258	0.0243
cellular response to chemical stimulus (GO:0070887)	1299	1.99	4.51e-05	0.00635
positive regulation of cellular process (GO:0048522)	2977	1.8	1.03e-07	7.3e-05
negative regulation of cellular process (GO:0048523)	2387	1.73	1.54e-05	0.00273
positive regulation of biological process (GO:0048518)	3339	1.72	2.63e-07	0.00012
cellular component organization (GO:0016043)	3477	1.67	6.41e-07	0.000211
cellular component organization or biogenesis (GO:0071840)	3650	1.61	3.14e-06	0.000774
negative regulation of biological process (GO:0048519)	2759	1.57	0.000199	0.0202
multicellular organismal process (GO:0032501)	3982	1.43	0.000475	0.039
cellular process (GO:0009987)	12939	1.27	3.45e-10	5.53e-07
biological_process (GO:0008150)	16081	1.14	1.77e-06	0.000493
Unclassified (UNCLASSIFIED)	5140	0.55	1.77e-06	0.000482
sensory perception (GO:0007600)	1309	0.2	2.06e-05	0.00321
detection of stimulus (GO:0051606)	1079	0.12	1.67e-05	0.00282
sensory perception of chemical stimulus (GO:0007606)	1111	0.06	9.03e-07	0.000289
detection of chemical stimulus involved in sensory perception of smell (GO:0050911)	977	< 0.01	3.38e-07	0.00014
detection of chemical stimulus involved in sensory perception (GO:0050907)	994	< 0.01	3.59e-07	0.000139
detection of stimulus involved in sensory perception (GO:0050906)	1022	< 0.01	2.44e-07	0.000116
detection of chemical stimulus (GO:0009593)	1009	< 0.01	2.27e-07	0.000112
sensory perception of smell (GO:0007608)	989	< 0.01	3.48e-07	0.000139
