# Supplementary material for: Emx2 underlies the development and evolution of marsupial gliding membranes
Source: Nature. 2024 Apr 24;629(8010):127–35. doi: 10.1038/s41586-024-07305-3 (PMC11062917; doi:10.1038/s41586-024-07305-3)
Supplement: Supplementary file 17 — Source Data Extended Data Fig. 7 [file 41586_2024_7305_MOESM17_ESM.xlsx]

## Sheet: ED Fig 7d
Cell proliferation
Control	Emx2-transgenic
0.698422	6.5186
0.232807	4.88895
1.51325	4.77255
2.35453	7.21702
