# Supplementary material for: Emx2 underlies the development and evolution of marsupial gliding membranes
Source: Nature. 2024 Apr 24;629(8010):127–35. doi: 10.1038/s41586-024-07305-3 (PMC11062917; doi:10.1038/s41586-024-07305-3)
Supplement: Supplementary file 18 — Source Data Extended Data Fig. 8 [file 41586_2024_7305_MOESM18_ESM.xlsx]

## Sheet: Sheet1
Control	Wnt5a-transgenic
2.32807	12.106
2.67728	12.5716
1.62965	11.1747
2.56088	8.73027
